# Supplementary material for: A salt-free medium facilitating electrode prelithiation towards fast-charging and high-energy lithium-ion batteries
Source: Nat Commun. 2025 Aug 26;16:7956. doi: 10.1038/s41467-025-63257-w (PMC12381243; doi:10.1038/s41467-025-63257-w)
Supplement: Supplementary file 3 — Source data [file 41467_2025_63257_MOESM3_ESM.xlsx]

## Sheet: 2b
F-Si/C		E-Si/C
depth（%）	Li content（at.%）	depth（%）	Li content（at.%）
10	27	10	64
25	23	20	48
43	22	30	47
54	28	51	26
71	23	67	16

## Sheet: 2c
Si/C				F-Si/C				E-Si/C
capacity(mAh/g)	voltage(V)	capacity(mAh/g)	voltage(V)	capacity(mAh/g)	voltage(V)	capacity(mAh/g)	voltage(V)	capacity(mAh/g)	voltage(V)	capacity(mAh/g)	voltage(V)
0	2.788	0	0.0226	0	0.3162	0	0.031	0	0.5998	0	0.0266
0.0055	2.7588	0.1386	0.0279	0.1389	0.3131	0.1389	0.0331	0.1382	0.5946	0.1382	0.0294
0.0083	2.7114	0.2773	0.0297	0.2779	0.3112	0.2778	0.0344	0.2766	0.5908	0.2764	0.031
0.0111	2.6819	0.4159	0.031	0.417	0.3097	0.4167	0.0353	0.415	0.5874	0.4146	0.0322
0.0139	2.637	0.5546	0.0319	0.5561	0.3084	0.5557	0.0356	0.5534	0.5846	0.5529	0.0328
0.0166	2.6047	0.6933	0.0328	0.6952	0.3072	0.6946	0.0365	0.6918	0.5815	0.6911	0.0337
0.0194	2.5545	0.832	0.0334	0.8343	0.3059	0.8335	0.0375	0.8302	0.5791	0.8293	0.0347
0.0222	2.5213	0.9706	0.0344	0.9733	0.3047	0.9725	0.0378	0.9687	0.5766	0.9675	0.035
0.025	2.473	1.1093	0.0347	1.1124	0.3035	1.1114	0.0384	1.107	0.5741	1.1057	0.0359
0.0277	2.442	1.248	0.0353	1.2514	0.3025	1.2503	0.039	1.2454	0.5716	1.2439	0.0365
0.0305	2.3976	1.3867	0.0359	1.3904	0.3013	1.3893	0.0393	1.3837	0.5695	1.3821	0.0375
0.0333	2.3694	1.5253	0.0362	1.5294	0.3004	1.5283	0.0399	1.5222	0.567	1.5203	0.0381
0.0361	2.3291	1.664	0.0372	1.6684	0.2991	1.6672	0.0403	1.6606	0.5645	1.6586	0.0387
0.0388	2.304	1.8027	0.0378	1.8074	0.2982	1.8061	0.0409	1.799	0.5623	1.7968	0.039
0.0416	2.2677	1.9414	0.0381	1.9465	0.2969	1.9451	0.0412	1.9375	0.5602	1.935	0.0396
0.0444	2.2448	2.08	0.0387	2.0855	0.2957	2.084	0.0418	2.076	0.5583	2.0732	0.0403
0.0472	2.2123	2.2187	0.039	2.2244	0.2948	2.223	0.0421	2.2144	0.5558	2.2114	0.0409
0.05	2.1915	2.3574	0.0396	2.3635	0.2938	2.3619	0.0424	2.3529	0.5536	2.3496	0.0412
0.0527	2.1617	2.496	0.0399	2.5026	0.2929	2.5008	0.043	2.4913	0.5518	2.4878	0.0418
0.0555	2.1428	2.6347	0.0406	2.6415	0.292	2.6397	0.0434	2.6297	0.5496	2.6261	0.0424
0.0583	2.1155	2.7734	0.0409	2.7805	0.2911	2.7788	0.0437	2.768	0.5474	2.7643	0.0427
0.0611	2.0985	2.912	0.0412	2.9196	0.2895	2.9177	0.0443	2.9065	0.5456	2.9025	0.0434
0.0639	2.074	3.0507	0.0418	3.0586	0.2889	3.0567	0.0449	3.0449	0.5437	3.0407	0.0437
0.0666	2.0582	3.1894	0.0421	3.1976	0.288	3.1956	0.0452	3.1833	0.5412	3.1789	0.0443
0.0694	2.0427	3.328	0.0424	3.3366	0.2867	3.3345	0.0455	3.3218	0.5394	3.3172	0.0449
0.0722	2.0213	3.4667	0.043	3.4755	0.2861	3.4735	0.0461	3.4602	0.5375	3.4554	0.0455
0.075	2.007	3.6054	0.0434	3.6146	0.2852	3.6125	0.0461	3.5986	0.5357	3.5936	0.0461
0.0777	1.9866	3.7441	0.0437	3.7537	0.2842	3.7513	0.0468	3.737	0.5335	3.7318	0.0465
0.0805	1.9738	3.8828	0.0443	3.8927	0.2833	3.8903	0.0471	3.8755	0.5316	3.87	0.0471
0.0833	1.9549	4.0214	0.0446	4.0317	0.2824	4.0292	0.0474	4.0139	0.5301	4.0082	0.0474
0.0861	1.9432	4.1601	0.0449	4.1707	0.2811	4.1682	0.0477	4.1523	0.5282	4.1464	0.048
0.0889	1.9258	4.2988	0.0455	4.3097	0.2802	4.307	0.0483	4.2906	0.5261	4.2847	0.0483
0.0916	1.9146	4.4375	0.0458	4.4487	0.2793	4.446	0.0483	4.4291	0.5245	4.4229	0.0489
0.0944	1.8985	4.5762	0.0465	4.5877	0.2787	4.5849	0.0489	4.5675	0.5226	4.5611	0.0492
0.0972	1.8883	4.7148	0.0468	4.7268	0.2777	4.7238	0.0492	4.7059	0.5208	4.6993	0.0496
0.1	1.8731	4.8535	0.0471	4.8658	0.2768	4.8627	0.0496	4.8443	0.5192	4.8375	0.0502
0.1055	1.8495	4.9922	0.0474	5.0048	0.2759	5.0017	0.0499	4.9827	0.5171	4.9757	0.0505
0.1111	1.8272	5.1308	0.0477	5.1438	0.2749	5.1406	0.0502	5.1212	0.5155	5.1139	0.0511
0.1166	1.8067	5.2695	0.048	5.2828	0.2743	5.2795	0.0505	5.2596	0.514	5.2522	0.0514
0.1222	1.7875	5.4082	0.0486	5.4218	0.2731	5.4185	0.0508	5.398	0.5121	5.3904	0.0517
0.1277	1.7692	5.5469	0.0489	5.5608	0.2721	5.5575	0.0511	5.5364	0.5102	5.5286	0.0523
0.1333	1.7525	5.6855	0.0492	5.6997	0.2715	5.6964	0.0514	5.6747	0.5087	5.6668	0.053
0.1389	1.7364	5.8242	0.0496	5.8386	0.2706	5.8354	0.052	5.813	0.5071	5.805	0.0533
0.1444	1.7215	5.9629	0.0499	5.9776	0.27	5.9743	0.052	5.9515	0.5056	5.9432	0.0536
0.15	1.7075	6.1015	0.0502	6.1166	0.269	6.1132	0.053	6.0899	0.504	6.0814	0.0542
0.1555	1.6939	6.2402	0.0505	6.2556	0.2681	6.2521	0.0533	6.2284	0.5022	6.2197	0.0545
0.1611	1.6812	6.3789	0.0508	6.3946	0.2675	6.391	0.0536	6.3668	0.5003	6.3579	0.0548
0.1666	1.6697	6.5175	0.0511	6.5336	0.2666	6.5299	0.0539	6.5052	0.4991	6.4961	0.0554
0.175	1.6539	6.6562	0.0517	6.6727	0.2653	6.6688	0.0542	6.6435	0.4975	6.6343	0.0558
0.1805	1.6434	6.7949	0.0517	6.8116	0.2647	6.8078	0.0545	6.782	0.496	6.7725	0.0561
0.1861	1.6331	6.9336	0.0523	6.9506	0.2641	6.9467	0.0548	6.9204	0.4941	6.9107	0.0567
0.1944	1.6204	7.0722	0.0527	7.0897	0.2635	7.0855	0.0551	7.0588	0.4926	7.0489	0.057
0.2027	1.6062	7.2109	0.053	7.2286	0.2625	7.2245	0.0554	7.1972	0.491	7.1872	0.0573
0.2111	1.5947	7.3496	0.0536	7.3676	0.2619	7.3634	0.0558	7.3356	0.4898	7.3254	0.0576
0.2194	1.5826	7.4883	0.0539	7.5067	0.261	7.5024	0.0558	7.474	0.4882	7.4636	0.0579
0.2305	1.5687	7.6269	0.0542	7.6457	0.2601	7.6413	0.0564	7.6124	0.4867	7.6018	0.0585
0.2416	1.5559	7.7656	0.0545	7.7845	0.2594	7.7802	0.0567	7.7508	0.4851	7.74	0.0589
0.2527	1.5448	7.9043	0.0548	7.9235	0.2588	7.9191	0.057	7.8893	0.4839	7.8782	0.0592
0.2639	1.5345	8.043	0.0551	8.0625	0.2576	8.0581	0.057	8.0276	0.4823	8.0165	0.0595
0.2777	1.5231	8.1816	0.0554	8.2014	0.257	8.197	0.0576	8.1661	0.4811	8.1547	0.0601
0.2944	1.511	8.3203	0.0558	8.3405	0.2563	8.336	0.0576	8.3044	0.4796	8.2929	0.0607
0.3111	1.5001	8.459	0.0561	8.4795	0.2557	8.4749	0.0579	8.4429	0.478	8.4311	0.061
0.3305	1.4893	8.5976	0.0564	8.6185	0.2548	8.6138	0.0585	8.5813	0.4765	8.5693	0.0613
0.3527	1.4778	8.7363	0.0567	8.7575	0.2542	8.7528	0.0585	8.7197	0.4752	8.7075	0.0616
0.375	1.4673	8.8749	0.057	8.8966	0.2535	8.8917	0.0589	8.858	0.474	8.8457	0.062
0.4	1.4567	9.0136	0.0573	9.0356	0.2526	9.0307	0.0592	8.9964	0.4727	8.984	0.0626
0.4166	1.4496	9.1523	0.0576	9.1745	0.252	9.1696	0.0595	9.1348	0.4715	9.1222	0.0629
0.4416	1.4391	9.291	0.0579	9.3135	0.2514	9.3085	0.0598	9.2732	0.4699	9.2604	0.0632
0.4666	1.4285	9.4297	0.0582	9.4525	0.2508	9.4475	0.0601	9.4116	0.4687	9.3986	0.0635
0.4944	1.4177	9.5683	0.0585	9.5916	0.2498	9.5865	0.0607	9.55	0.4675	9.5368	0.0638
0.5194	1.4071	9.707	0.0589	9.7305	0.2492	9.7254	0.061	9.6884	0.4662	9.675	0.0641
0.5472	1.396	9.8457	0.0592	9.8694	0.2483	9.8644	0.0613	9.8268	0.465	9.8132	0.0647
0.5555	1.3929	9.9844	0.0595	10.0084	0.2477	10.0034	0.0616	9.9653	0.4637	9.9515	0.0651
0.5805	1.3829	10.1231	0.0598	10.1474	0.2473	10.1423	0.062	10.1037	0.4622	10.0897	0.0654
0.6083	1.3724	10.2618	0.0601	10.2865	0.2464	10.2812	0.0623	10.2421	0.4609	10.2279	0.0657
0.6361	1.3622	10.4005	0.0601	10.4255	0.2458	10.4201	0.0626	10.3805	0.4597	10.3661	0.066
0.6666	1.351	10.5391	0.0604	10.5646	0.2452	10.559	0.0626	10.5189	0.4588	10.5043	0.0663
0.6944	1.3417	10.6778	0.0607	10.7036	0.2446	10.698	0.0632	10.6573	0.4575	10.6425	0.0666
0.725	1.3312	10.8165	0.0616	10.8426	0.2439	10.8369	0.0632	10.7958	0.4563	10.7807	0.0672
0.7583	1.3203	10.9552	0.062	10.9816	0.2433	10.976	0.0635	10.9342	0.4551	10.9189	0.0675
0.7944	1.3092	11.0939	0.062	11.1206	0.2427	11.115	0.0638	11.0727	0.4538	11.0572	0.0678
0.8305	1.2989	11.2326	0.0623	11.2597	0.2418	11.2539	0.0641	11.211	0.4529	11.1954	0.0685
0.8333	1.298	11.3713	0.0626	11.3987	0.2411	11.3928	0.0644	11.3494	0.4516	11.3336	0.0688
0.8722	1.2878	11.5099	0.0629	11.5376	0.2405	11.5317	0.0647	11.4877	0.4504	11.4718	0.0691
0.9138	1.2769	11.6487	0.0632	11.6767	0.2399	11.6706	0.0651	11.626	0.4495	11.61	0.0694
0.9583	1.2667	11.7873	0.0635	11.8157	0.2393	11.8095	0.0654	11.7645	0.4485	11.7482	0.0697
0.9722	1.2639	11.926	0.0638	11.9547	0.2387	11.9484	0.0654	11.9029	0.447	11.8864	0.07
1.0222	1.2534	12.0647	0.0641	12.0937	0.238	12.0874	0.066	12.0413	0.4461	12.0246	0.0703
1.075	1.2431	12.2034	0.0644	12.2327	0.2374	12.2263	0.066	12.1797	0.4451	12.1629	0.0706
1.1111	1.2369	12.3421	0.0647	12.3716	0.2371	12.3653	0.0663	12.3181	0.4439	12.3011	0.0709
1.175	1.2267	12.4808	0.0651	12.5106	0.2365	12.5042	0.0666	12.4565	0.443	12.4393	0.0713
1.2472	1.2165	12.6194	0.0651	12.6497	0.2359	12.6431	0.0669	12.5949	0.442	12.5775	0.0716
1.2499	1.2158	12.7581	0.0654	12.7887	0.2353	12.782	0.0672	12.7333	0.4411	12.7157	0.0719
1.3277	1.2056	12.8968	0.0657	12.9276	0.2343	12.9209	0.0672	12.8717	0.4396	12.8539	0.0722
1.3889	1.1985	13.0355	0.066	13.0666	0.2337	13.0598	0.0675	13.0101	0.4389	12.9921	0.0725
1.4777	1.1883	13.1742	0.0663	13.2056	0.2331	13.1987	0.0678	13.1485	0.4377	13.1303	0.0731
1.5277	1.1836	13.3129	0.0666	13.3446	0.2328	13.3377	0.0685	13.2869	0.4368	13.2685	0.0731
1.625	1.1734	13.4515	0.0669	13.4835	0.2322	13.4766	0.0688	13.4253	0.4358	13.4068	0.0734
1.6666	1.1697	13.5902	0.0669	13.6225	0.2315	13.6155	0.0691	13.5637	0.4349	13.545	0.0737
1.7805	1.1597	13.7289	0.0675	13.7615	0.2312	13.7545	0.0691	13.7021	0.434	13.6832	0.0744
1.8055	1.1573	13.8676	0.0678	13.9004	0.2306	13.8933	0.0697	13.8405	0.433	13.8214	0.0744
1.9305	1.1473	14.0063	0.0682	14.0394	0.23	14.0323	0.0697	13.979	0.4321	13.9596	0.0747
1.9444	1.1464	14.145	0.0682	14.1784	0.2294	14.1713	0.07	14.1174	0.4309	14.0978	0.075
2.0833	1.1365	14.2837	0.0685	14.3175	0.2291	14.3103	0.0703	14.2558	0.4303	14.236	0.0753
2.2222	1.1275	14.4224	0.0688	14.4564	0.2284	14.4492	0.0706	14.3943	0.4293	14.3742	0.0756
2.3611	1.1191	14.561	0.0694	14.5955	0.2278	14.5882	0.0709	14.5327	0.4284	14.5125	0.0759
2.5	1.1114	14.6997	0.0694	14.7345	0.2275	14.7272	0.0709	14.6711	0.4275	14.6507	0.0765
2.6388	1.1036	14.8384	0.0697	14.8735	0.2269	14.8661	0.0713	14.8094	0.4265	14.7889	0.0768
2.7777	1.0959	14.9771	0.0703	15.0124	0.2263	15.005	0.0716	14.9479	0.4259	14.9271	0.0771
2.9166	1.0881	15.1158	0.0703	15.1514	0.2256	15.144	0.0719	15.0862	0.425	15.0653	0.0775
3.0555	1.0807	15.2545	0.0706	15.2905	0.225	15.2829	0.0722	15.2245	0.4237	15.2035	0.0778
3.1944	1.0729	15.3932	0.0709	15.4294	0.2244	15.4218	0.0722	15.3629	0.4231	15.3417	0.0781
3.3333	1.0655	15.5319	0.0713	15.5683	0.2241	15.5606	0.0725	15.5013	0.4222	15.4799	0.0784
3.4722	1.0577	15.6705	0.0716	15.7075	0.2238	15.6996	0.0728	15.6397	0.4213	15.6182	0.0787
3.611	1.0503	15.8092	0.0716	15.8464	0.2232	15.8386	0.0731	15.7781	0.4206	15.7564	0.0787
3.7499	1.0432	15.9479	0.0719	15.9855	0.2225	15.9775	0.0734	15.9166	0.4197	15.8946	0.079
3.8888	1.036	16.0866	0.0722	16.1245	0.2222	16.1165	0.0737	16.055	0.4191	16.0328	0.0793
4.0277	1.0289	16.2253	0.0725	16.2635	0.2216	16.2554	0.074	16.1934	0.4182	16.171	0.0796
4.1666	1.0224	16.3639	0.0728	16.4025	0.2213	16.3943	0.074	16.3319	0.4175	16.3092	0.0799
4.3055	1.0165	16.5026	0.0731	16.5415	0.2207	16.5333	0.0744	16.4702	0.4166	16.4474	0.0802
4.4443	1.0106	16.6413	0.0731	16.6806	0.2201	16.6722	0.0747	16.6087	0.4157	16.5856	0.0806
4.5832	1.005	16.78	0.0734	16.8196	0.2198	16.8112	0.075	16.7471	0.4151	16.7239	0.0809
4.7221	1.0004	16.9187	0.0737	16.9586	0.2194	16.9502	0.0753	16.8854	0.4141	16.8621	0.0812
4.861	0.9951	17.0574	0.074	17.0976	0.2185	17.0891	0.0756	17.0238	0.4135	17.0003	0.0815
4.9999	0.9908	17.1961	0.0744	17.2366	0.2182	17.2281	0.0756	17.1623	0.4129	17.1385	0.0815
5.1388	0.9867	17.3348	0.0744	17.3756	0.2179	17.367	0.0759	17.3007	0.412	17.2767	0.0818
5.2776	0.9824	17.4734	0.0747	17.5147	0.2173	17.506	0.0765	17.4391	0.4113	17.4149	0.0821
5.4165	0.979	17.6121	0.075	17.6536	0.2167	17.6449	0.0768	17.5775	0.4107	17.5531	0.0824
5.5554	0.975	17.7508	0.0753	17.7925	0.2163	17.7838	0.0768	17.716	0.4101	17.6913	0.0827
5.6943	0.9719	17.8895	0.0756	17.9315	0.216	17.9227	0.0771	17.8544	0.4092	17.8296	0.083
5.8332	0.9685	18.0282	0.0759	18.0705	0.2154	18.0617	0.0775	17.9928	0.4086	17.9678	0.0833
5.9721	0.965	18.1669	0.0762	18.2094	0.2151	18.2005	0.0778	18.1312	0.4076	18.106	0.0833
6.1109	0.9619	18.3056	0.0762	18.3483	0.2145	18.3394	0.0778	18.2696	0.407	18.2442	0.0837
6.2498	0.9585	18.4442	0.0765	18.4873	0.2142	18.4783	0.0781	18.4079	0.4064	18.3824	0.0843
6.3887	0.9554	18.5829	0.0765	18.6262	0.2139	18.6172	0.0784	18.5463	0.4058	18.5206	0.0846
6.5276	0.953	18.7215	0.0768	18.7651	0.2136	18.7561	0.0787	18.6846	0.4051	18.6588	0.0849
6.6665	0.9499	18.8602	0.0775	18.9041	0.2129	18.8951	0.079	18.8231	0.4042	18.797	0.0852
6.8054	0.9471	18.9988	0.0778	19.043	0.2123	19.034	0.079	18.9616	0.4036	18.9353	0.0852
6.9442	0.9446	19.1375	0.0781	19.1821	0.212	19.173	0.0793	19.1	0.403	19.0735	0.0855
7.0831	0.9418	19.2761	0.0784	19.3211	0.2117	19.3119	0.0796	19.2384	0.4024	19.2117	0.0858
7.222	0.9396	19.4148	0.0787	19.4602	0.2114	19.4508	0.0799	19.3768	0.4017	19.3499	0.0861
7.3609	0.9375	19.5534	0.0787	19.5991	0.2105	19.5897	0.0799	19.5152	0.4011	19.4881	0.0864
7.4998	0.9353	19.6921	0.079	19.7382	0.2101	19.7286	0.0802	19.6537	0.4005	19.6263	0.0864
7.6387	0.9331	19.8307	0.0793	19.8772	0.2098	19.8676	0.0806	19.7921	0.3996	19.7645	0.0868
7.7775	0.9316	19.9694	0.0796	20.0161	0.2092	20.0065	0.0809	19.9305	0.3993	19.9027	0.0871
7.9164	0.9297	20.1081	0.0796	20.1552	0.2089	20.1454	0.0809	20.0689	0.3986	20.041	0.0874
8.0553	0.9281	20.2467	0.0799	20.2941	0.2086	20.2843	0.0812	20.2072	0.398	20.1792	0.0877
8.1942	0.926	20.3853	0.0802	20.433	0.2083	20.4232	0.0815	20.3457	0.3974	20.3174	0.0877
8.3331	0.9244	20.524	0.0806	20.5719	0.208	20.5621	0.0818	20.484	0.3968	20.4556	0.088
8.472	0.9229	20.6626	0.0806	20.7109	0.2074	20.7011	0.0821	20.6223	0.3962	20.5938	0.0883
8.6108	0.9213	20.8013	0.0809	20.8498	0.207	20.84	0.0821	20.7607	0.3955	20.732	0.0886
8.7497	0.9195	20.9399	0.0812	20.9887	0.2067	20.9789	0.0824	20.8991	0.3952	20.8702	0.0886
8.8886	0.9179	21.0786	0.0815	21.1278	0.2064	21.1179	0.0827	21.0375	0.3946	21.0084	0.0889
9.0275	0.9167	21.2172	0.0815	21.2668	0.2058	21.2568	0.0827	21.1758	0.394	21.1466	0.0892
9.1664	0.9151	21.3559	0.0818	21.4058	0.2055	21.3958	0.083	21.3143	0.3934	21.2849	0.0895
9.3053	0.9139	21.4945	0.0821	21.5448	0.2052	21.5346	0.0833	21.4526	0.3931	21.4231	0.0895
9.4441	0.9126	21.6331	0.0824	21.6837	0.2049	21.6735	0.0837	21.5909	0.3921	21.5613	0.0899
9.583	0.9108	21.7718	0.0824	21.8227	0.2046	21.8125	0.0837	21.7294	0.3915	21.6995	0.0902
9.7219	0.9095	21.9104	0.0827	21.9616	0.2039	21.9514	0.0843	21.8677	0.3909	21.8377	0.0905
9.8608	0.9083	22.0491	0.083	22.1006	0.2039	22.0903	0.0846	22.006	0.3906	21.9759	0.0905
9.9997	0.9071	22.1877	0.0833	22.2396	0.2036	22.2292	0.0846	22.1444	0.39	22.1141	0.0908
10.1386	0.9055	22.3264	0.0833	22.3785	0.2027	22.3682	0.0849	22.2828	0.3896	22.2523	0.0911
10.2775	0.9046	22.465	0.0837	22.5175	0.2024	22.5072	0.0852	22.4212	0.389	22.3906	0.0911
10.4163	0.9027	22.6037	0.084	22.6563	0.2021	22.6461	0.0855	22.5597	0.3884	22.5288	0.0914
10.5552	0.9015	22.7423	0.084	22.7953	0.2018	22.785	0.0855	22.6981	0.3881	22.667	0.092
10.6941	0.9002	22.881	0.0843	22.9343	0.2015	22.924	0.0858	22.8364	0.3875	22.8052	0.092
10.833	0.8993	23.0196	0.0846	23.0732	0.2012	23.0629	0.0861	22.9748	0.3872	22.9434	0.0923
10.9719	0.8981	23.1583	0.0849	23.2122	0.2008	23.2017	0.0864	23.1131	0.3865	23.0816	0.0926
11.1108	0.8965	23.2969	0.0849	23.3511	0.2005	23.3407	0.0864	23.2515	0.3862	23.2198	0.093
11.2496	0.895	23.4356	0.0855	23.4901	0.2002	23.4796	0.0868	23.3899	0.3856	23.358	0.093
11.3885	0.894	23.5743	0.0858	23.6292	0.1999	23.6186	0.0868	23.5284	0.3853	23.4963	0.0933
11.5274	0.8928	23.7129	0.0858	23.7682	0.1996	23.7575	0.0874	23.6667	0.3847	23.6345	0.0936
11.6663	0.8916	23.8515	0.0861	23.9072	0.1993	23.8964	0.0874	23.8052	0.3841	23.7727	0.0936
11.8052	0.8906	23.9902	0.0864	24.0462	0.199	24.0355	0.0877	23.9437	0.3834	23.9109	0.0939
11.9441	0.8894	24.1288	0.0868	24.1852	0.1987	24.1744	0.088	24.0821	0.3831	24.0491	0.0939
12.0829	0.8878	24.2675	0.0868	24.3243	0.1987	24.3133	0.088	24.2205	0.3825	24.1873	0.0942
12.2218	0.8869	24.4061	0.0871	24.4634	0.1981	24.4522	0.0883	24.359	0.3822	24.3255	0.0945
12.3607	0.8857	24.5448	0.0871	24.6024	0.1977	24.5911	0.0883	24.4974	0.3819	24.4637	0.0948
12.4996	0.8847	24.6834	0.0874	24.7413	0.1977	24.73	0.0886	24.6358	0.3813	24.602	0.0948
12.6385	0.8835	24.822	0.0877	24.8804	0.1974	24.8689	0.0889	24.7743	0.381	24.7402	0.0951
12.7774	0.8823	24.9607	0.088	25.0194	0.1971	25.0079	0.0892	24.9127	0.3803	24.8784	0.0954
12.9162	0.8813	25.0994	0.0883	25.1584	0.1971	25.1469	0.0892	25.0512	0.38	25.0166	0.0954
13.0551	0.8804	25.238	0.0883	25.2974	0.1968	25.2858	0.0895	25.1895	0.3794	25.1548	0.0957
13.194	0.8789	25.3767	0.0883	25.4364	0.1962	25.4247	0.0895	25.328	0.3791	25.293	0.0961
13.3329	0.8779	25.5153	0.0886	25.5755	0.1962	25.5637	0.0899	25.4663	0.3788	25.4312	0.0961
13.4718	0.8767	25.6539	0.0889	25.7144	0.1959	25.7026	0.0902	25.6047	0.3782	25.5694	0.0964
13.6107	0.8758	25.7926	0.0892	25.8535	0.1956	25.8415	0.0905	25.7432	0.3779	25.7077	0.0964
13.7495	0.8745	25.9313	0.0892	25.9925	0.1956	25.9804	0.0905	25.8815	0.3776	25.8459	0.0967
13.8884	0.8736	26.0699	0.0895	26.1315	0.195	26.1193	0.0908	26.0199	0.3769	25.9841	0.0967
14.0273	0.8727	26.2086	0.0899	26.2705	0.1946	26.2583	0.0911	26.1583	0.3763	26.1223	0.097
14.1662	0.8711	26.3472	0.0899	26.4095	0.1943	26.3973	0.0911	26.2967	0.376	26.2605	0.097
14.3051	0.8702	26.4859	0.0902	26.5485	0.1943	26.5363	0.0914	26.4352	0.3757	26.3987	0.0973
14.444	0.8689	26.6245	0.0902	26.6876	0.194	26.6753	0.0914	26.5735	0.3751	26.5369	0.0976
14.5828	0.8683	26.7632	0.0905	26.8265	0.1937	26.8142	0.092	26.712	0.3748	26.6751	0.0976
14.7217	0.8671	26.9018	0.0908	26.9655	0.1937	26.9532	0.0923	26.8504	0.3745	26.8133	0.0979
14.8606	0.8661	27.0404	0.0908	27.1044	0.1934	27.0922	0.0926	26.9888	0.3741	26.9516	0.0979
14.9995	0.8652	27.1791	0.0911	27.2434	0.1931	27.2311	0.0926	27.1273	0.3735	27.0898	0.0982
15.1384	0.8637	27.3177	0.0911	27.3823	0.1931	27.37	0.093	27.2656	0.3732	27.228	0.0985
15.2773	0.8627	27.4564	0.0917	27.5212	0.1928	27.509	0.093	27.404	0.3729	27.3662	0.0985
15.4161	0.8618	27.5951	0.0917	27.6602	0.1928	27.648	0.0933	27.5424	0.3726	27.5044	0.0988
15.555	0.8609	27.7337	0.092	27.7991	0.1925	27.787	0.0936	27.6808	0.372	27.6426	0.0988
15.6939	0.8599	27.8724	0.092	27.938	0.1925	27.9259	0.0936	27.8193	0.3717	27.7808	0.0992
15.8328	0.859	28.011	0.0923	28.077	0.1919	28.0648	0.0939	27.9577	0.3714	27.9191	0.0992
15.9717	0.8578	28.1497	0.0926	28.2159	0.1919	28.2037	0.0939	28.0962	0.371	28.0573	0.0995
16.1106	0.8568	28.2883	0.0926	28.355	0.1915	28.3426	0.0942	28.2346	0.3707	28.1955	0.0995
16.2495	0.8556	28.427	0.0926	28.4939	0.1915	28.4814	0.0945	28.373	0.3704	28.3337	0.1001
16.3883	0.8547	28.5657	0.0933	28.6329	0.1912	28.6203	0.0945	28.5114	0.3701	28.4719	0.1001
16.5272	0.8537	28.7043	0.0936	28.7718	0.1912	28.7592	0.0948	28.6499	0.3695	28.6101	0.1004
16.6661	0.8528	28.843	0.0939	28.9107	0.1909	28.8982	0.0948	28.7882	0.3692	28.7483	0.1004
16.805	0.8519	28.9817	0.0939	29.0496	0.1909	29.0372	0.0951	28.9266	0.3689	28.8865	0.1007
16.9439	0.8506	29.1203	0.0942	29.1886	0.1906	29.1761	0.0954	29.065	0.3683	29.0247	0.1007
17.0828	0.85	29.259	0.0942	29.3276	0.1906	29.3151	0.0954	29.2035	0.3676	29.163	0.101
17.2216	0.8488	29.3976	0.0945	29.4665	0.1903	29.454	0.0957	29.3418	0.3673	29.3012	0.101
17.3605	0.8479	29.5363	0.0948	29.6055	0.19	29.5929	0.0957	29.4803	0.367	29.4394	0.1013
17.4994	0.8469	29.6749	0.0948	29.7444	0.19	29.7319	0.0961	29.6187	0.3667	29.5776	0.1013
17.6383	0.8457	29.8135	0.0951	29.8833	0.1897	29.8709	0.0961	29.7571	0.3664	29.7158	0.1013
17.7772	0.8451	29.9522	0.0951	30.0222	0.1897	30.0099	0.0964	29.8955	0.3661	29.854	0.1016
17.9161	0.8438	30.0908	0.0951	30.1611	0.1894	30.1489	0.0967	30.0338	0.3658	29.9922	0.1019
18.055	0.8432	30.2295	0.0954	30.3	0.1891	30.288	0.0967	30.1721	0.3655	30.1304	0.1019
18.1938	0.8423	30.3682	0.0954	30.4389	0.1891	30.4269	0.097	30.3105	0.3648	30.2687	0.1019
18.3327	0.8413	30.5068	0.0957	30.5778	0.1888	30.5658	0.097	30.449	0.3645	30.4069	0.1023
18.4717	0.8401	30.6455	0.0961	30.7169	0.1884	30.7048	0.0973	30.5874	0.3642	30.5451	0.1023
18.6106	0.8392	30.7841	0.0961	30.8558	0.1884	30.8437	0.0976	30.7257	0.3639	30.6833	0.1026
18.7495	0.8382	30.9228	0.0964	30.9949	0.1884	30.9826	0.0976	30.8642	0.3636	30.8215	0.1026
18.8885	0.8373	31.0614	0.0964	31.1339	0.1881	31.1215	0.0976	31.0026	0.3633	30.9597	0.1029
19.0274	0.8364	31.2001	0.0964	31.2728	0.1881	31.2605	0.0979	31.141	0.363	31.0979	0.1029
19.1663	0.8355	31.3387	0.0967	31.4119	0.1878	31.3995	0.0982	31.2795	0.3624	31.2361	0.1029
19.3053	0.8348	31.4773	0.097	31.5509	0.1875	31.5385	0.0982	31.4179	0.3621	31.3744	0.1029
19.4442	0.8339	31.616	0.097	31.6899	0.1875	31.6774	0.0985	31.5563	0.3617	31.5126	0.1032
19.5832	0.833	31.7546	0.0973	31.8288	0.1869	31.8163	0.0985	31.6948	0.3614	31.6508	0.1032
19.7221	0.8317	31.8933	0.0976	31.9678	0.1869	31.9552	0.0985	31.8332	0.3611	31.789	0.1035
19.861	0.8308	32.0319	0.0976	32.1068	0.1866	32.0941	0.0988	31.9715	0.3605	31.9272	0.1035
20	0.8302	32.1705	0.0976	32.2459	0.1866	32.2331	0.0992	32.1099	0.3599	32.0654	0.1038
20.1389	0.8293	32.3092	0.0979	32.3849	0.1863	32.372	0.0992	32.2483	0.3596	32.2036	0.1038
20.2778	0.8283	32.4478	0.0979	32.5239	0.186	32.511	0.0995	32.3867	0.3593	32.3418	0.1038
20.4168	0.8274	32.5865	0.0979	32.6629	0.186	32.65	0.0995	32.5251	0.359	32.4801	0.1041
20.5557	0.8265	32.7251	0.0982	32.802	0.1857	32.7889	0.0995	32.6636	0.3586	32.6183	0.1041
20.6947	0.8255	32.8638	0.0982	32.9409	0.1857	32.9278	0.1001	32.802	0.3583	32.7565	0.1044
20.8336	0.8249	33.0025	0.0985	33.0799	0.1853	33.0667	0.1001	32.9403	0.358	32.8947	0.1044
20.9725	0.8237	33.1411	0.0985	33.2189	0.1853	33.2057	0.1004	33.0787	0.3574	33.0329	0.1044
21.1115	0.8227	33.2798	0.0988	33.3579	0.185	33.3447	0.1007	33.2171	0.3571	33.1711	0.1047
21.2504	0.8218	33.4184	0.0992	33.4969	0.185	33.4837	0.1007	33.3554	0.3568	33.3093	0.1047
21.3894	0.8209	33.5571	0.0992	33.6359	0.1847	33.6226	0.101	33.4939	0.3565	33.4475	0.1047
21.5283	0.82	33.6957	0.0992	33.7748	0.1847	33.7615	0.101	33.6322	0.3562	33.5858	0.105
21.6672	0.8193	33.8344	0.0995	33.9138	0.1844	33.9004	0.1013	33.7707	0.3559	33.724	0.105
21.8062	0.8184	33.973	0.0995	34.0529	0.1844	34.0395	0.1013	33.9091	0.3555	33.8622	0.1054
21.9451	0.8178	34.1117	0.0998	34.1918	0.1841	34.1784	0.1013	34.0475	0.3552	34.0004	0.1054
22.0841	0.8162	34.2503	0.0998	34.3307	0.1841	34.3173	0.1016	34.1858	0.3549	34.1386	0.1057
22.223	0.8156	34.389	0.0998	34.4697	0.1838	34.4563	0.1016	34.3242	0.3543	34.2768	0.1057
22.3619	0.8147	34.5276	0.1001	34.6088	0.1838	34.5953	0.1019	34.4627	0.354	34.415	0.1057
22.5009	0.8138	34.6662	0.1001	34.7478	0.1835	34.7342	0.1019	34.6011	0.3537	34.5532	0.106
22.6398	0.8131	34.8049	0.1004	34.8867	0.1835	34.8731	0.1023	34.7394	0.3534	34.6915	0.106
22.7787	0.8125	34.9435	0.1004	35.0257	0.1832	35.012	0.1023	34.8778	0.3531	34.8297	0.106
22.9177	0.8116	35.0822	0.1007	35.1647	0.1829	35.151	0.1026	35.0163	0.3524	34.9679	0.1063
23.0566	0.8107	35.2208	0.1004	35.3037	0.1829	35.29	0.1026	35.1547	0.3521	35.1061	0.1063
23.1956	0.81	35.3595	0.1007	35.4426	0.1826	35.4289	0.1029	35.2931	0.3515	35.2443	0.1063
23.3345	0.8091	35.4981	0.1013	35.5816	0.1826	35.5678	0.1029	35.4315	0.3512	35.3825	0.1066
23.4734	0.8082	35.6368	0.1013	35.7205	0.1822	35.7068	0.1029	35.5699	0.3509	35.5207	0.1066
23.6124	0.8072	35.7754	0.1013	35.8595	0.1822	35.8457	0.1032	35.7084	0.3506	35.6589	0.1066
23.7513	0.8066	35.914	0.1016	35.9984	0.1822	35.9847	0.1032	35.8467	0.3503	35.7971	0.1069
23.8903	0.8057	36.0527	0.1016	36.1374	0.1819	36.1236	0.1035	35.9851	0.35	35.9354	0.1069
24.0292	0.8051	36.1913	0.1019	36.2763	0.1816	36.2625	0.1032	36.1236	0.3497	36.0736	0.1069
24.1681	0.8041	36.33	0.1016	36.4153	0.1816	36.4015	0.1035	36.262	0.3493	36.2118	0.1072
24.3071	0.8032	36.4686	0.1019	36.5543	0.1813	36.5405	0.1038	36.4004	0.349	36.35	0.1072
24.446	0.8026	36.6073	0.1023	36.6933	0.1813	36.6794	0.1038	36.5388	0.3487	36.4882	0.1078
24.5849	0.802	36.7459	0.1023	36.8323	0.181	36.8183	0.1038	36.6773	0.3481	36.6264	0.1078
24.7239	0.8014	36.8846	0.1023	36.9713	0.181	36.9573	0.1041	36.8157	0.3478	36.7646	0.1078
24.8628	0.8001	37.0233	0.1026	37.1103	0.1807	37.0963	0.1041	36.9541	0.3475	36.9028	0.1081
25.0018	0.7992	37.162	0.1026	37.2493	0.1804	37.2354	0.1041	37.0925	0.3472	37.0411	0.1081
25.1407	0.7986	37.3006	0.1026	37.3882	0.1801	37.3743	0.1041	37.231	0.3469	37.1793	0.1085
25.2796	0.7979	37.4393	0.1026	37.5271	0.1801	37.5132	0.1044	37.3694	0.3466	37.3175	0.1085
25.4186	0.7973	37.578	0.1026	37.6661	0.1798	37.6522	0.1044	37.5079	0.3462	37.4557	0.1088
25.5575	0.7964	37.7167	0.1029	37.8051	0.1798	37.7911	0.1044	37.6464	0.3459	37.5939	0.1088
25.6964	0.7958	37.8554	0.1029	37.9441	0.1798	37.93	0.1044	37.7848	0.3456	37.7321	0.1088
25.8354	0.7948	37.994	0.1032	38.0831	0.1791	38.069	0.1047	37.9233	0.3453	37.8703	0.1091
25.9743	0.7942	38.1327	0.1032	38.222	0.1788	38.208	0.1047	38.0617	0.3447	38.0085	0.1091
26.1133	0.7936	38.2714	0.1032	38.361	0.1785	38.3469	0.105	38.2	0.3444	38.1468	0.1091
26.2522	0.793	38.4101	0.1035	38.5001	0.1785	38.4859	0.105	38.3385	0.3441	38.285	0.1094
26.3911	0.7917	38.5488	0.1035	38.6391	0.1782	38.6249	0.105	38.477	0.3438	38.4232	0.1094
26.5301	0.7914	38.6875	0.1038	38.7781	0.1782	38.7639	0.1054	38.6154	0.3435	38.5614	0.1097
26.669	0.7905	38.8262	0.1035	38.9171	0.1779	38.9028	0.1054	38.7538	0.3431	38.6996	0.1097
26.808	0.7899	38.9649	0.1038	39.056	0.1779	39.0417	0.1054	38.8923	0.3428	38.8378	0.1097
26.9469	0.789	39.1036	0.1038	39.1949	0.1776	39.1807	0.1057	39.0307	0.3425	38.976	0.11
27.0858	0.7883	39.2423	0.1038	39.3338	0.1773	39.3196	0.1057	39.1691	0.3422	39.1142	0.11
27.2248	0.7877	39.381	0.1041	39.4728	0.1773	39.4585	0.1057	39.3076	0.3419	39.2525	0.1103
27.3637	0.7871	39.5197	0.1041	39.6118	0.177	39.5974	0.1057	39.446	0.3416	39.3907	0.1103
27.5027	0.7865	39.6584	0.1041	39.7507	0.177	39.7364	0.1057	39.5845	0.3413	39.5289	0.1106
27.6416	0.7859	39.7971	0.1044	39.8897	0.1767	39.8754	0.106	39.723	0.341	39.6671	0.1106
27.7805	0.7846	39.9357	0.1044	40.0287	0.1764	40.0143	0.106	39.8614	0.3407	39.8053	0.1109
27.9195	0.784	40.0744	0.1047	40.1677	0.1764	40.1531	0.106	39.9998	0.3404	39.9435	0.1109
28.0584	0.7834	40.2131	0.1047	40.3067	0.1764	40.2921	0.1063	40.1383	0.34	40.0817	0.1112
28.1973	0.7828	40.3518	0.1047	40.4456	0.1757	40.431	0.1063	40.2767	0.3397	40.2199	0.1112
28.3363	0.7821	40.4905	0.105	40.5846	0.1757	40.5699	0.1063	40.4152	0.3394	40.3582	0.1112
28.4752	0.7812	40.6292	0.1047	40.7235	0.1754	40.7089	0.1066	40.5536	0.3391	40.4964	0.1116
28.6141	0.7806	40.7678	0.105	40.8626	0.1751	40.8478	0.1063	40.6921	0.3388	40.6346	0.1116
28.7531	0.7803	40.9065	0.105	41.0015	0.1751	40.9868	0.1066	40.8305	0.3385	40.7728	0.1119
28.892	0.7793	41.0452	0.1054	41.1405	0.1748	41.1258	0.1066	40.9689	0.3382	40.911	0.1122
29.031	0.7787	41.1839	0.1054	41.2795	0.1748	41.2648	0.1066	41.1073	0.3379	41.0492	0.1122
29.1699	0.7781	41.3226	0.1054	41.4185	0.1745	41.4037	0.1069	41.2458	0.3376	41.1874	0.1125
29.3088	0.7775	41.4613	0.1054	41.5575	0.1745	41.5426	0.1069	41.3842	0.3369	41.3256	0.1125
29.4478	0.7765	41.5999	0.1057	41.6964	0.1742	41.6816	0.1069	41.5226	0.3366	41.4639	0.1128
29.5867	0.7756	41.7386	0.1057	41.8353	0.1739	41.8206	0.1072	41.661	0.3363	41.6021	0.1128
29.7257	0.775	41.8773	0.1057	41.9743	0.1739	41.9595	0.1072	41.7994	0.3363	41.7403	0.1128
29.8646	0.7741	42.016	0.106	42.1132	0.1736	42.0984	0.1072	41.9378	0.3357	41.8785	0.1131
30.0035	0.7734	42.1547	0.106	42.2522	0.1736	42.2374	0.1072	42.0763	0.3357	42.0167	0.1131
30.1425	0.7728	42.2933	0.106	42.3912	0.1733	42.3763	0.1078	42.2147	0.3351	42.1549	0.1134
30.2814	0.7719	42.432	0.1063	42.5302	0.1729	42.5153	0.1078	42.3531	0.3351	42.2931	0.1134
30.4204	0.7713	42.5707	0.1063	42.6691	0.1729	42.6543	0.1078	42.4915	0.3348	42.4313	0.1137
30.5593	0.7707	42.7094	0.1063	42.8081	0.1726	42.7932	0.1081	42.6298	0.3345	42.5695	0.114
30.6982	0.7697	42.8481	0.1063	42.947	0.1723	42.9322	0.1081	42.7683	0.3342	42.7078	0.114
30.8372	0.7691	42.9867	0.1066	43.086	0.1723	43.0713	0.1081	42.9067	0.3338	42.846	0.1143
30.9761	0.7682	43.1254	0.1066	43.2251	0.172	43.2103	0.1081	43.0451	0.3335	42.9842	0.1143
31.1151	0.7672	43.2641	0.1069	43.364	0.172	43.3492	0.1081	43.1835	0.3332	43.1224	0.1147
31.254	0.7666	43.4028	0.1069	43.503	0.1717	43.4881	0.1085	43.322	0.3329	43.2606	0.115
31.3929	0.7657	43.5415	0.1069	43.6419	0.1711	43.6271	0.1085	43.4605	0.3326	43.3988	0.115
31.5319	0.7651	43.6801	0.1069	43.7809	0.1711	43.766	0.1085	43.599	0.3323	43.537	0.1153
31.6708	0.7645	43.8188	0.1072	43.9199	0.1708	43.9049	0.1088	43.7374	0.332	43.6752	0.1153
31.8097	0.7635	43.9575	0.1072	44.0588	0.1708	44.0438	0.1088	43.8758	0.332	43.8135	0.1159
31.9487	0.7629	44.0962	0.1075	44.1977	0.1705	44.1828	0.1088	44.0142	0.3317	43.9517	0.1162
32.0876	0.7623	44.2348	0.1075	44.3367	0.1702	44.3217	0.1088	44.1525	0.3314	44.0899	0.1162
32.2266	0.7617	44.3735	0.1075	44.4757	0.1702	44.4606	0.1088	44.2909	0.3311	44.2281	0.1165
32.3655	0.7604	44.5122	0.1075	44.6146	0.1698	44.5995	0.1091	44.4294	0.3307	44.3663	0.1168
32.5044	0.7598	44.6509	0.1075	44.7536	0.1698	44.7384	0.1091	44.5679	0.3304	44.5045	0.1168
32.6434	0.7589	44.7896	0.1078	44.8926	0.1695	44.8774	0.1091	44.7064	0.3301	44.6427	0.1171
32.7823	0.7583	44.9283	0.1078	45.0315	0.1692	45.0163	0.1091	44.8447	0.3298	44.7809	0.1174
32.9212	0.7576	45.067	0.1081	45.1706	0.1692	45.1552	0.1094	44.9831	0.3298	44.9192	0.1174
33.0602	0.7567	45.2057	0.1081	45.3096	0.1689	45.2941	0.1094	45.1215	0.3295	45.0574	0.1178
33.1991	0.7561	45.3444	0.1081	45.4485	0.1686	45.4331	0.1097	45.2599	0.3289	45.1956	0.1181
33.3381	0.7552	45.4831	0.1085	45.5875	0.1686	45.5721	0.1097	45.3983	0.3286	45.3338	0.1181
33.477	0.7545	45.6217	0.1085	45.7265	0.1683	45.711	0.1097	45.5367	0.3283	45.472	0.1184
33.6159	0.7539	45.7604	0.1085	45.8655	0.168	45.85	0.1097	45.6752	0.3283	45.6102	0.1187
33.7549	0.7533	45.8991	0.1088	46.0044	0.168	45.9889	0.11	45.8136	0.328	45.7484	0.1187
33.8938	0.7524	46.0378	0.1088	46.1434	0.1677	46.1278	0.11	45.952	0.3276	45.8866	0.119
34.0328	0.7514	46.1764	0.1094	46.2823	0.1677	46.2667	0.11	46.0904	0.3273	46.0249	0.1193
34.1717	0.7508	46.3151	0.1094	46.4213	0.1674	46.4057	0.11	46.2288	0.3273	46.1631	0.1193
34.3106	0.7502	46.4538	0.1097	46.5603	0.1671	46.5447	0.1103	46.3673	0.327	46.3013	0.1196
34.4496	0.7496	46.5925	0.1097	46.6993	0.1671	46.6837	0.1103	46.5057	0.3267	46.4395	0.1199
34.5885	0.7486	46.7312	0.1097	46.8383	0.1667	46.8227	0.1103	46.6441	0.3267	46.5777	0.1199
34.7274	0.748	46.8698	0.1097	46.9773	0.1667	46.9617	0.1106	46.7825	0.3264	46.7159	0.1202
34.8664	0.7474	47.0085	0.11	47.1163	0.1664	47.1006	0.1106	46.9209	0.3261	46.8541	0.1205
35.0053	0.7468	47.1472	0.11	47.2554	0.1664	47.2396	0.1109	47.0593	0.3258	46.9923	0.1209
35.1443	0.7462	47.2859	0.1103	47.3944	0.1661	47.3785	0.1109	47.1977	0.3258	47.1306	0.1209
35.2832	0.7455	47.4246	0.1103	47.5333	0.1661	47.5174	0.1109	47.3362	0.3255	47.2688	0.1212
35.4221	0.7446	47.5633	0.1106	47.6723	0.1655	47.6563	0.1112	47.4745	0.3252	47.407	0.1215
35.5611	0.744	47.7019	0.1106	47.8113	0.1655	47.7953	0.1112	47.6129	0.3249	47.5452	0.1215
35.7	0.7434	47.8406	0.1109	47.9503	0.1655	47.9342	0.1112	47.7513	0.3245	47.6834	0.1218
35.839	0.7428	47.9793	0.1109	48.0893	0.1652	48.0732	0.1116	47.8897	0.3242	47.8216	0.1221
35.9779	0.7421	48.118	0.1109	48.2284	0.1649	48.2121	0.1116	48.0282	0.3242	47.9598	0.1221
36.1168	0.7415	48.2567	0.1112	48.3674	0.1649	48.351	0.1116	48.1666	0.3239	48.098	0.1224
36.2558	0.7409	48.3953	0.1112	48.5064	0.1646	48.49	0.1119	48.305	0.3236	48.2363	0.1227
36.3947	0.7403	48.534	0.1116	48.6453	0.1643	48.6291	0.1122	48.4434	0.3233	48.3745	0.1227
36.5337	0.7397	48.6727	0.1116	48.7843	0.1643	48.7681	0.1122	48.5818	0.3233	48.5127	0.123
36.6726	0.739	48.8113	0.1119	48.9233	0.164	48.907	0.1122	48.7201	0.323	48.6509	0.1236
36.8114	0.7384	48.95	0.1119	49.0623	0.164	49.0459	0.1125	48.8585	0.3227	48.7891	0.124
36.9503	0.7381	49.0886	0.1119	49.2013	0.1633	49.185	0.1125	48.9969	0.3224	48.9273	0.124
37.0891	0.7375	49.2273	0.1122	49.3402	0.1633	49.324	0.1128	49.1352	0.3221	49.0655	0.1243
37.2279	0.7366	49.366	0.1122	49.4792	0.163	49.463	0.1128	49.2736	0.3221	49.2037	0.1246
37.3667	0.7359	49.5047	0.1125	49.6182	0.163	49.602	0.1128	49.4121	0.3218	49.342	0.1249
37.5056	0.7353	49.6433	0.1125	49.7571	0.1627	49.7409	0.1128	49.5505	0.3211	49.4802	0.1249
37.6444	0.735	49.782	0.1125	49.896	0.1627	49.8799	0.1131	49.6889	0.3208	49.6184	0.1252
37.7832	0.7344	49.9207	0.1128	50.035	0.1624	50.0188	0.1131	49.8274	0.3208	49.7566	0.1255
37.9221	0.7338	50.0593	0.1128	50.1739	0.1621	50.1577	0.1134	49.9658	0.3205	49.8948	0.1255
38.0609	0.7331	50.198	0.1131	50.3129	0.1621	50.2967	0.1134	50.1042	0.3202	50.033	0.1258
38.1997	0.7325	50.3367	0.1134	50.4519	0.1618	50.4357	0.1137	50.2425	0.3202	50.1712	0.1261
38.3385	0.7322	50.4753	0.1134	50.5908	0.1618	50.5746	0.1137	50.381	0.3199	50.3094	0.1264
38.4774	0.7316	50.614	0.1134	50.7298	0.1615	50.7135	0.114	50.5194	0.3196	50.4477	0.1264
38.6162	0.731	50.7527	0.1137	50.8687	0.1612	50.8524	0.114	50.6578	0.3193	50.5859	0.1267
38.755	0.7307	50.8913	0.1137	51.0078	0.1612	50.9915	0.114	50.7962	0.3193	50.7241	0.1271
38.8939	0.73	51.03	0.114	51.1468	0.1609	51.1304	0.1143	50.9345	0.319	50.8623	0.1271
39.0327	0.7294	51.1687	0.114	51.2858	0.1609	51.2693	0.1147	51.0728	0.3187	51.0005	0.1274
39.1715	0.7288	51.3073	0.1143	51.4247	0.1605	51.4083	0.1147	51.2113	0.3183	51.1387	0.1277
39.3103	0.7282	51.446	0.1143	51.5637	0.1602	51.5472	0.1147	51.3498	0.3183	51.2769	0.128
39.4492	0.7276	51.5847	0.1147	51.7027	0.1602	51.6861	0.115	51.4881	0.318	51.4151	0.128
39.588	0.7273	51.7234	0.1147	51.8417	0.1599	51.8251	0.115	51.6266	0.3177	51.5533	0.1283
39.7268	0.7266	51.862	0.115	51.9807	0.1599	51.9641	0.1153	51.765	0.3174	51.6916	0.1286
39.8657	0.7263	52.0007	0.115	52.1197	0.1596	52.1031	0.1153	51.9033	0.3174	51.8298	0.1289
40.0045	0.7257	52.1394	0.1153	52.2587	0.1596	52.2421	0.1159	52.0417	0.3171	51.968	0.1289
40.1433	0.7254	52.278	0.1153	52.3977	0.1593	52.381	0.1159	52.1799	0.3168	52.1062	0.1292
40.2822	0.7248	52.4167	0.1156	52.5366	0.159	52.5199	0.1162	52.3183	0.3165	52.2444	0.1295
40.421	0.7245	52.5554	0.1156	52.6757	0.159	52.6589	0.1159	52.4568	0.3165	52.3826	0.1295
40.5598	0.7238	52.694	0.1159	52.8147	0.159	52.7979	0.1162	52.5952	0.3162	52.5208	0.1298
40.6986	0.7232	52.8327	0.1159	52.9537	0.1587	52.9369	0.1165	52.7336	0.3159	52.659	0.1302
40.8375	0.7226	52.9714	0.1162	53.0927	0.1584	53.0759	0.1165	52.872	0.3159	52.7973	0.1302
40.9763	0.722	53.11	0.1162	53.2317	0.1584	53.2148	0.1165	53.0104	0.3156	52.9355	0.1305
41.1151	0.7217	53.2487	0.1165	53.3707	0.1581	53.3537	0.1168	53.1489	0.3152	53.0737	0.1308
41.254	0.7207	53.3874	0.1165	53.5097	0.1581	53.4927	0.1171	53.2872	0.3149	53.2119	0.1311
41.3928	0.7204	53.526	0.1171	53.6487	0.1578	53.6316	0.1171	53.4255	0.3149	53.3501	0.1311
41.5316	0.7198	53.6647	0.1171	53.7877	0.1578	53.7705	0.1174	53.5638	0.3146	53.4883	0.1317
41.6704	0.7192	53.8034	0.1174	53.9268	0.1574	53.9095	0.1174	53.7023	0.3143	53.6265	0.1317
41.8093	0.7186	53.942	0.1174	54.0658	0.1571	54.0485	0.1178	53.8407	0.3143	53.7647	0.132
41.9481	0.7183	54.0807	0.1178	54.2048	0.1571	54.1875	0.1178	53.9791	0.314	53.903	0.1323
42.0869	0.7176	54.2194	0.1178	54.3438	0.1568	54.3265	0.1178	54.1175	0.3137	54.0412	0.1323
42.2258	0.717	54.3581	0.1181	54.4828	0.1568	54.4655	0.1181	54.2559	0.3131	54.1794	0.1326
42.3646	0.7167	54.4967	0.1184	54.6219	0.1565	54.6044	0.1184	54.3943	0.3131	54.3176	0.1329
42.5034	0.7161	54.6354	0.1184	54.7609	0.1565	54.7433	0.1184	54.5326	0.3128	54.4558	0.1329
42.6422	0.7155	54.7741	0.1187	54.8999	0.1562	54.8823	0.1187	54.6709	0.3125	54.594	0.1333
42.7811	0.7149	54.9128	0.1187	55.039	0.1562	55.0213	0.1187	54.8093	0.3125	54.7322	0.1336
42.9199	0.7145	55.0514	0.119	55.178	0.1556	55.1603	0.119	54.9476	0.3121	54.8704	0.1336
43.0587	0.7139	55.1901	0.119	55.3169	0.1556	55.2993	0.119	55.0861	0.3118	55.0087	0.1339
43.1976	0.713	55.3288	0.1193	55.4558	0.1553	55.4383	0.1193	55.2243	0.3115	55.1469	0.1342
43.3364	0.7124	55.4675	0.1193	55.5948	0.155	55.5772	0.1193	55.3627	0.3115	55.2851	0.1342
43.4752	0.7121	55.6061	0.1196	55.7337	0.155	55.7161	0.1196	55.5012	0.3112	55.4233	0.1345
43.614	0.7114	55.7448	0.1199	55.8727	0.155	55.855	0.1199	55.6395	0.3109	55.5615	0.1345
43.7529	0.7108	55.8834	0.1199	56.0116	0.1546	55.9939	0.1199	55.7779	0.3106	55.6997	0.1348
43.8917	0.7102	56.0221	0.1202	56.1506	0.1546	56.1328	0.1202	55.9162	0.3106	55.8379	0.1351
44.0305	0.7096	56.1608	0.1202	56.2896	0.1543	56.2717	0.1202	56.0546	0.3103	55.9761	0.1351
44.1694	0.7093	56.2995	0.1205	56.4286	0.154	56.4106	0.1205	56.193	0.31	56.1144	0.1354
44.3082	0.7087	56.4381	0.1205	56.5677	0.154	56.5495	0.1205	56.3314	0.31	56.2526	0.1354
44.447	0.708	56.5768	0.1209	56.7067	0.1537	56.6885	0.1209	56.4698	0.3097	56.3908	0.1357
44.5859	0.7074	56.7155	0.1212	56.8458	0.1537	56.8275	0.1209	56.6082	0.3093	56.529	0.1357
44.7247	0.7071	56.8542	0.1212	56.9847	0.1534	56.9665	0.1212	56.7466	0.309	56.6672	0.136
44.8635	0.7065	56.9929	0.1215	57.1236	0.1534	57.1055	0.1212	56.8848	0.3087	56.8054	0.1364
45.0023	0.7059	57.1316	0.1215	57.2625	0.1531	57.2445	0.1215	57.0232	0.3087	56.9436	0.1364
45.1412	0.7049	57.2702	0.1218	57.4015	0.1531	57.3835	0.1215	57.1615	0.3084	57.0818	0.1367
45.28	0.7043	57.4089	0.1218	57.5405	0.1531	57.5225	0.1218	57.2999	0.3081	57.2201	0.137
45.4188	0.704	57.5476	0.1221	57.6795	0.1528	57.6614	0.1221	57.4384	0.3078	57.3583	0.137
45.5577	0.7034	57.6863	0.1224	57.8185	0.1525	57.8004	0.1221	57.5767	0.3075	57.4965	0.1373
45.6965	0.7031	57.825	0.1224	57.9575	0.1525	57.9394	0.1224	57.7151	0.3075	57.6347	0.1373
45.8353	0.7025	57.9637	0.1227	58.0964	0.1522	58.0784	0.1224	57.8534	0.3072	57.7729	0.1376
45.9741	0.7018	58.1024	0.1227	58.2354	0.1522	58.2174	0.1227	57.9917	0.3069	57.9111	0.1376
46.113	0.7012	58.241	0.123	58.3743	0.1519	58.3563	0.123	58.13	0.3069	58.0493	0.1376
46.2518	0.7006	58.3797	0.1233	58.5132	0.1519	58.4953	0.123	58.2683	0.3066	58.1876	0.1379
46.3906	0.7003	58.5184	0.1233	58.6522	0.1515	58.6343	0.123	58.4067	0.3062	58.3258	0.1379
46.5295	0.6997	58.6572	0.1236	58.7913	0.1515	58.7733	0.1236	58.5449	0.3059	58.464	0.1382
46.6683	0.699	58.7958	0.1236	58.9302	0.1512	58.9122	0.124	58.6832	0.3059	58.6022	0.1382
46.8071	0.6984	58.9345	0.124	59.0693	0.1512	59.0512	0.124	58.8216	0.3053	58.7404	0.1385
46.9459	0.6978	59.0731	0.124	59.2083	0.1509	59.1901	0.1243	58.96	0.305	58.8786	0.1385
47.0848	0.6969	59.2118	0.1243	59.3472	0.1509	59.329	0.1246	59.0985	0.3047	59.0168	0.1388
47.2236	0.6966	59.3505	0.1243	59.4862	0.1506	59.468	0.1246	59.2367	0.3044	59.155	0.1388
47.3624	0.6959	59.4892	0.1246	59.6251	0.1506	59.607	0.1246	59.375	0.3041	59.2933	0.1395
47.5013	0.6953	59.6278	0.1252	59.7641	0.1503	59.7459	0.1249	59.5132	0.3041	59.4314	0.1395
47.6401	0.6947	59.7665	0.1252	59.9031	0.1503	59.8849	0.1252	59.6516	0.3038	59.5697	0.1398
47.7789	0.6944	59.9052	0.1255	60.0421	0.15	60.0239	0.1252	59.79	0.3035	59.7079	0.1398
47.9178	0.6938	60.0439	0.1255	60.1811	0.15	60.1629	0.1255	59.9284	0.3031	59.8461	0.1401
48.0566	0.6932	60.1825	0.1258	60.3202	0.1497	60.3018	0.1258	60.0668	0.3028	59.9843	0.1401
48.1954	0.6925	60.3212	0.1261	60.4591	0.1497	60.4408	0.1258	60.2052	0.3028	60.1225	0.1404
48.3342	0.6919	60.4599	0.1261	60.5981	0.1494	60.5797	0.1261	60.3434	0.3025	60.2607	0.1404
48.4731	0.6913	60.5986	0.1264	60.737	0.1494	60.7187	0.1261	60.4818	0.3022	60.3989	0.1407
48.6119	0.6907	60.7372	0.1264	60.8761	0.1491	60.8576	0.1264	60.6201	0.3019	60.5371	0.1407
48.7507	0.6901	60.8759	0.1267	61.0151	0.1491	60.9965	0.1264	60.7584	0.3019	60.6754	0.1407
48.8896	0.6891	61.0145	0.1267	61.154	0.1488	61.1355	0.1267	60.8967	0.3016	60.8136	0.141
49.0284	0.6885	61.1532	0.1271	61.293	0.1488	61.2746	0.1271	61.0352	0.3013	60.9518	0.141
49.1672	0.6879	61.2919	0.1274	61.432	0.1484	61.4135	0.1271	61.1735	0.301	61.09	0.141
49.306	0.687	61.4306	0.1274	61.5709	0.1484	61.5524	0.1274	61.3118	0.301	61.2282	0.141
49.4449	0.6866	61.5692	0.1277	61.7099	0.1481	61.6913	0.1274	61.4501	0.3007	61.3664	0.1413
49.5837	0.686	61.7079	0.1277	61.8489	0.1481	61.8303	0.1277	61.5885	0.3004	61.5046	0.1413
49.7225	0.6854	61.8466	0.128	61.9879	0.1475	61.9693	0.1277	61.7268	0.3	61.6428	0.1416
49.8614	0.6848	61.9852	0.1283	62.1268	0.1475	62.1083	0.128	61.8652	0.3	61.7811	0.1416
50.0002	0.6842	62.1239	0.1283	62.2658	0.1472	62.2473	0.1283	62.0036	0.3	61.9193	0.1419
50.139	0.6835	62.2626	0.1283	62.4048	0.1472	62.3863	0.1283	62.142	0.2997	62.0575	0.1419
50.2778	0.6829	62.4012	0.1286	62.5438	0.1472	62.5253	0.1286	62.2804	0.2994	62.1957	0.1419
50.4167	0.6823	62.5399	0.1289	62.6829	0.1469	62.6643	0.1289	62.4187	0.2991	62.3339	0.1422
50.5555	0.6817	62.6786	0.1289	62.8218	0.1466	62.8033	0.1289	62.5571	0.2991	62.4721	0.1422
50.6943	0.6804	62.8173	0.1292	62.9608	0.1466	62.9423	0.1292	62.6954	0.2988	62.6103	0.1426
50.8332	0.6798	62.9559	0.1292	63.0997	0.1463	63.0813	0.1295	62.8337	0.2985	62.7486	0.1426
50.972	0.6792	63.0946	0.1295	63.2387	0.1463	63.2203	0.1295	62.9721	0.2985	62.8868	0.1426
51.1108	0.6786	63.2333	0.1298	63.3777	0.146	63.3594	0.1295	63.1105	0.2982	63.025	0.1429
51.2496	0.678	63.372	0.1298	63.5167	0.146	63.4983	0.1298	63.2489	0.2976	63.1632	0.1429
51.3885	0.6773	63.5107	0.1302	63.6557	0.1457	63.6373	0.1302	63.3874	0.2976	63.3014	0.1429
51.5273	0.6767	63.6494	0.1302	63.7946	0.1457	63.7761	0.1302	63.5258	0.2973	63.4396	0.1432
51.6661	0.6758	63.788	0.1305	63.9337	0.1457	63.9151	0.1305	63.6643	0.2969	63.5778	0.1432
51.805	0.6752	63.9267	0.1305	64.0726	0.1453	64.054	0.1305	63.8027	0.2969	63.716	0.1432
51.9438	0.6746	64.0655	0.1308	64.2115	0.145	64.193	0.1308	63.941	0.2966	63.8543	0.1435
52.0826	0.6739	64.2041	0.1308	64.3505	0.145	64.332	0.1308	64.0793	0.2966	63.9925	0.1435
52.2215	0.673	64.3428	0.1311	64.4895	0.1447	64.471	0.1311	64.2176	0.2963	64.1307	0.1435
52.3603	0.6724	64.4815	0.1311	64.6285	0.1447	64.6099	0.1317	64.356	0.2963	64.2689	0.1438
52.4991	0.6715	64.6201	0.1314	64.7676	0.1447	64.7489	0.1317	64.4944	0.296	64.4071	0.1438
52.6379	0.6708	64.7588	0.1317	64.9066	0.1444	64.8878	0.132	64.6327	0.2957	64.5453	0.1441
52.7768	0.6702	64.8975	0.1317	65.0456	0.1444	65.0268	0.1323	64.7712	0.2957	64.6835	0.1441
52.9156	0.6696	65.0362	0.132	65.1846	0.1444	65.1659	0.1323	64.9095	0.2954	64.8217	0.1441
53.0544	0.6687	65.1749	0.132	65.3236	0.1441	65.3049	0.1326	65.0478	0.2954	64.96	0.1444
53.1933	0.668	65.3135	0.1323	65.4626	0.1438	65.4439	0.1326	65.1863	0.2951	65.0982	0.1444
53.3321	0.6677	65.4522	0.1323	65.6015	0.1438	65.5829	0.1329	65.3247	0.2948	65.2364	0.1444
53.4709	0.6668	65.5909	0.1323	65.7405	0.1435	65.7218	0.1329	65.4631	0.2945	65.3746	0.1447
53.6097	0.6662	65.7295	0.1326	65.8794	0.1435	65.8608	0.1329	65.6014	0.2945	65.5128	0.1447
53.7486	0.6653	65.8682	0.1333	66.0183	0.1432	65.9998	0.1336	65.7397	0.2942	65.651	0.1447
53.8874	0.6646	66.0069	0.1333	66.1573	0.1432	66.1388	0.1336	65.878	0.2942	65.7892	0.145
54.0262	0.664	66.1456	0.1336	66.2963	0.1429	66.2777	0.1336	66.0164	0.2938	65.9274	0.145
54.1651	0.6631	66.2843	0.1336	66.4352	0.1429	66.4166	0.1339	66.1548	0.2938	66.0657	0.1453
54.3039	0.6625	66.4229	0.1339	66.5743	0.1429	66.5555	0.1342	66.2932	0.2935	66.2039	0.1453
54.4427	0.6622	66.5616	0.1339	66.7134	0.1429	66.6946	0.1342	66.4315	0.2935	66.3421	0.1453
54.5815	0.6615	66.7003	0.1342	66.8522	0.1426	66.8335	0.1342	66.57	0.2932	66.4803	0.1457
54.7204	0.6606	66.839	0.1342	66.9911	0.1422	66.9725	0.1345	66.7084	0.2929	66.6185	0.1457
54.8592	0.66	66.9777	0.1345	67.1301	0.1422	67.1115	0.1348	66.8467	0.2929	66.7567	0.1457
54.998	0.6594	67.1164	0.1345	67.2691	0.1419	67.2505	0.1348	66.9851	0.2929	66.8949	0.146
55.1369	0.6587	67.2551	0.1348	67.408	0.1419	67.3895	0.1351	67.1236	0.2926	67.0331	0.146
55.2757	0.6581	67.3938	0.1348	67.5471	0.1416	67.5285	0.1351	67.2619	0.2923	67.1714	0.146
55.4145	0.6572	67.5325	0.1351	67.686	0.1416	67.6674	0.1354	67.4002	0.2923	67.3096	0.1463
55.5534	0.6563	67.6711	0.1351	67.825	0.1416	67.8063	0.1354	67.5386	0.292	67.4478	0.1463
55.6922	0.656	67.8098	0.1354	67.964	0.1416	67.9453	0.1357	67.6769	0.2917	67.586	0.1466
55.831	0.655	67.9485	0.1357	68.1029	0.1413	68.0843	0.1357	67.8153	0.2917	67.7242	0.1466
55.9698	0.6544	68.0872	0.1357	68.2418	0.141	68.2233	0.136	67.9536	0.2914	67.8624	0.1466
56.1087	0.6538	68.2258	0.1357	68.3808	0.141	68.3622	0.1364	68.092	0.2914	68.0006	0.1472
56.2475	0.6532	68.3645	0.136	68.5198	0.1407	68.5012	0.1364	68.2303	0.2911	68.1388	0.1472
56.3863	0.6525	68.5031	0.136	68.6588	0.1407	68.6401	0.1367	68.3687	0.2907	68.277	0.1475
56.5252	0.6519	68.6418	0.1364	68.7977	0.1404	68.7791	0.1367	68.507	0.2907	68.4153	0.1475
56.664	0.651	68.7805	0.1364	68.9366	0.1404	68.9182	0.137	68.6454	0.2904	68.5535	0.1475
56.8028	0.6507	68.9192	0.1367	69.0757	0.1404	69.0572	0.137	68.7838	0.2904	68.6917	0.1478
56.9416	0.6494	69.0578	0.1367	69.2146	0.1398	69.1961	0.1373	68.9221	0.2901	68.8299	0.1478
57.0805	0.6488	69.1965	0.137	69.3535	0.1398	69.335	0.1373	69.0604	0.2901	68.9681	0.1481
57.2193	0.6482	69.3352	0.137	69.4924	0.1395	69.4739	0.1376	69.1988	0.2895	69.1063	0.1481
57.3581	0.6476	69.4739	0.1373	69.6314	0.1395	69.6129	0.1376	69.3371	0.2895	69.2445	0.1481
57.497	0.647	69.6126	0.1373	69.7703	0.1391	69.7519	0.1379	69.4755	0.2892	69.3827	0.1484
57.6358	0.6463	69.7513	0.1376	69.9094	0.1391	69.8909	0.1379	69.6139	0.2889	69.521	0.1484
57.7746	0.6457	69.8899	0.1376	70.0484	0.1391	70.0298	0.1379	69.7523	0.2889	69.6592	0.1488
57.9134	0.6448	70.0286	0.1376	70.1874	0.1388	70.1688	0.1382	69.8907	0.2886	69.7974	0.1488
58.0523	0.6442	70.1672	0.1379	70.3264	0.1388	70.3077	0.1385	70.029	0.2886	69.9356	0.1491
58.1911	0.6436	70.306	0.1379	70.4654	0.1385	70.4466	0.1385	70.1673	0.2883	70.0738	0.1491
58.3299	0.6429	70.4446	0.1379	70.6044	0.1385	70.5856	0.1385	70.3057	0.2883	70.212	0.1491
58.4688	0.6423	70.5833	0.1382	70.7433	0.1385	70.7246	0.1388	70.444	0.288	70.3502	0.1494
58.6076	0.6414	70.722	0.1382	70.8823	0.1382	70.8637	0.1388	70.5824	0.288	70.4884	0.1494
58.7464	0.6405	70.8607	0.1385	71.0213	0.1382	71.0026	0.1395	70.7208	0.2876	70.6267	0.1497
58.8852	0.6401	70.9994	0.1385	71.1604	0.1379	71.1416	0.1395	70.8592	0.2876	70.7649	0.1497
59.0241	0.6392	71.1381	0.1388	71.2993	0.1379	71.2806	0.1395	70.9975	0.2873	70.9031	0.15
59.1629	0.6386	71.2767	0.1388	71.4383	0.1376	71.4196	0.1398	71.1359	0.2873	71.0413	0.15
59.3017	0.638	71.4154	0.1388	71.5772	0.1376	71.5585	0.1401	71.2742	0.287	71.1795	0.1503
59.4406	0.637	71.5541	0.1391	71.7161	0.1373	71.6975	0.1401	71.4125	0.2867	71.3177	0.1503
59.5794	0.6364	71.6928	0.1391	71.8552	0.1373	71.8365	0.1401	71.551	0.2867	71.4559	0.1506
59.7182	0.6361	71.8315	0.1391	71.9941	0.1373	71.9754	0.1404	71.6894	0.2867	71.5941	0.1506
59.8571	0.6352	71.9702	0.1395	72.133	0.1373	72.1143	0.1404	71.8278	0.2864	71.7324	0.1509
59.9959	0.6346	72.1089	0.1395	72.272	0.137	72.2532	0.1407	71.9662	0.2861	71.8706	0.1509
60.1347	0.6339	72.2476	0.1398	72.411	0.1367	72.3922	0.1407	72.1046	0.2861	72.0088	0.1512
60.2735	0.633	72.3862	0.1398	72.5499	0.1367	72.5311	0.1407	72.243	0.2858	72.147	0.1512
60.4124	0.6324	72.5249	0.1398	72.6889	0.1367	72.6701	0.141	72.3813	0.2858	72.2852	0.1512
60.5512	0.6315	72.6636	0.1398	72.8278	0.1364	72.8089	0.141	72.5196	0.2855	72.4234	0.1515
60.69	0.6308	72.8023	0.1401	72.9668	0.1364	72.9479	0.1413	72.658	0.2855	72.5616	0.1515
60.8289	0.6302	72.941	0.1401	73.1057	0.136	73.0868	0.1413	72.7965	0.2852	72.6998	0.1519
60.9677	0.6296	73.0797	0.1401	73.2446	0.136	73.2257	0.1413	72.9348	0.2852	72.8381	0.1519
61.1065	0.6287	73.2184	0.1404	73.3835	0.1357	73.3646	0.1416	73.0732	0.2852	72.9763	0.1522
61.2453	0.6281	73.3571	0.1404	73.5225	0.1357	73.5035	0.1416	73.2116	0.2849	73.1145	0.1522
61.3842	0.6274	73.4957	0.141	73.6614	0.1354	73.6424	0.1416	73.3501	0.2845	73.2527	0.1525
61.523	0.6265	73.6343	0.141	73.8002	0.1354	73.7812	0.1419	73.4885	0.2845	73.3909	0.1525
61.6618	0.6256	73.7729	0.141	73.9392	0.1354	73.9203	0.1419	73.627	0.2845	73.5291	0.1528
61.8007	0.625	73.9115	0.1413	74.0782	0.1351	74.0593	0.1422	73.7653	0.2842	73.6673	0.1528
61.9395	0.6237	74.0502	0.1413	74.2171	0.1351	74.1983	0.1422	73.9037	0.2842	73.8055	0.1531
62.0783	0.6231	74.1888	0.1413	74.3561	0.1351	74.3372	0.1422	74.0421	0.2839	73.9438	0.1531
62.2171	0.6222	74.3274	0.1413	74.4951	0.1348	74.4762	0.1426	74.1805	0.2839	74.082	0.1534
62.356	0.6215	74.466	0.1416	74.6342	0.1348	74.6151	0.1426	74.3189	0.2836	74.2202	0.1534
62.4948	0.6209	74.6046	0.1416	74.7731	0.1345	74.7541	0.1426	74.4574	0.2833	74.3584	0.1537
62.6336	0.6203	74.7432	0.1419	74.9121	0.1345	74.8931	0.1429	74.5957	0.2833	74.4967	0.1537
62.7725	0.6197	74.8818	0.1419	75.051	0.1345	75.0321	0.1429	74.7341	0.2833	74.6349	0.1537
62.9113	0.6191	75.0204	0.1422	75.1898	0.1342	75.171	0.1429	74.8725	0.283	74.7731	0.154
63.0501	0.6181	75.159	0.1422	75.3288	0.1342	75.3099	0.1432	75.0108	0.2827	74.9114	0.154
63.189	0.6175	75.2977	0.1422	75.4678	0.1339	75.4488	0.1432	75.1493	0.2827	75.0496	0.1543
63.3278	0.6169	75.4363	0.1422	75.6068	0.1339	75.5879	0.1432	75.2877	0.2827	75.1878	0.1546
63.4666	0.6163	75.5749	0.1426	75.7457	0.1339	75.7269	0.1435	75.4261	0.2824	75.3261	0.1546
63.6054	0.6156	75.7135	0.1426	75.8848	0.1336	75.8658	0.1435	75.5644	0.2824	75.4643	0.1553
63.7443	0.615	75.8521	0.1426	76.0239	0.1336	76.0047	0.1435	75.7027	0.2818	75.6025	0.1553
63.8831	0.6144	75.9907	0.1429	76.1628	0.1336	76.1438	0.1438	75.8412	0.2818	75.7408	0.1556
64.0219	0.6141	76.1293	0.1426	76.3018	0.1333	76.2829	0.1438	75.9796	0.2818	75.879	0.1556
64.1608	0.6138	76.2679	0.1429	76.4407	0.1329	76.4218	0.1438	76.118	0.2814	76.0172	0.1556
64.2996	0.6132	76.4065	0.1429	76.5797	0.1329	76.5608	0.1441	76.2563	0.2814	76.1555	0.1559
64.4384	0.6125	76.5451	0.1432	76.7187	0.1329	76.6997	0.1441	76.3947	0.2811	76.2937	0.1562
64.5772	0.6122	76.6838	0.1432	76.8576	0.1326	76.8387	0.1441	76.533	0.2811	76.4319	0.1562
64.7161	0.6116	76.8224	0.1432	76.9966	0.1326	76.9776	0.1441	76.6715	0.2808	76.5702	0.1562
64.8549	0.611	76.961	0.1435	77.1356	0.1326	77.1166	0.1444	76.8099	0.2808	76.7084	0.1565
64.9937	0.6104	77.0996	0.1435	77.2746	0.1323	77.2555	0.1444	76.9483	0.2808	76.8466	0.1568
65.1326	0.6101	77.2382	0.1435	77.4135	0.1323	77.3945	0.1444	77.0867	0.2805	76.9849	0.1568
65.2714	0.6091	77.3768	0.1435	77.5526	0.1317	77.5335	0.1447	77.225	0.2805	77.1231	0.1571
65.4102	0.6088	77.5154	0.1438	77.6915	0.1317	77.6725	0.1447	77.3634	0.2802	77.2613	0.1571
65.549	0.6082	77.654	0.1438	77.8305	0.1317	77.8114	0.1447	77.5017	0.2802	77.3996	0.1574
65.6879	0.6076	77.7926	0.1438	77.9695	0.1317	77.9503	0.145	77.6401	0.2802	77.5378	0.1574
65.8267	0.6073	77.9313	0.1441	78.1084	0.1314	78.0891	0.145	77.7783	0.2799	77.6761	0.1578
65.9655	0.6067	78.0699	0.1441	78.2474	0.1311	78.2281	0.1453	77.9166	0.2796	77.8143	0.1578
66.1044	0.606	78.2085	0.1441	78.3864	0.1311	78.367	0.145	78.055	0.2796	77.9525	0.1581
66.2432	0.6057	78.3471	0.1441	78.5253	0.1311	78.506	0.1453	78.1934	0.2793	78.0908	0.1581
66.382	0.6051	78.4857	0.1444	78.6643	0.1311	78.6449	0.1453	78.3317	0.2793	78.229	0.1584
66.5208	0.6045	78.6243	0.1444	78.8034	0.1308	78.7839	0.1457	78.4702	0.2793	78.3672	0.1584
66.6597	0.6039	78.7629	0.1444	78.9424	0.1305	78.9229	0.1457	78.6086	0.279	78.5055	0.1587
66.7985	0.6036	78.9015	0.1444	79.0814	0.1305	79.0619	0.1457	78.747	0.279	78.6437	0.159
66.9373	0.6029	79.0401	0.1447	79.2204	0.1305	79.2009	0.146	78.8853	0.2787	78.7819	0.159
67.0762	0.6023	79.1788	0.1447	79.3593	0.1302	79.3398	0.146	79.0237	0.2787	78.9202	0.159
67.215	0.6014	79.3174	0.145	79.4982	0.1302	79.4788	0.146	79.1621	0.2787	79.0584	0.1593
67.3538	0.6011	79.456	0.145	79.6372	0.1302	79.6177	0.1463	79.3004	0.2783	79.1966	0.1596
67.4927	0.6005	79.5946	0.145	79.7762	0.1298	79.7567	0.1463	79.4387	0.2783	79.3349	0.1596
67.6315	0.5998	79.7332	0.1453	79.9152	0.1295	79.8956	0.1463	79.5771	0.278	79.4731	0.1599
67.7703	0.5992	79.8718	0.1453	80.0542	0.1295	80.0345	0.1463	79.7155	0.278	79.6113	0.1599
67.9091	0.5986	80.0104	0.1453	80.1931	0.1295	80.1734	0.1466	79.8539	0.278	79.7496	0.1602
68.048	0.5983	80.149	0.1453	80.3321	0.1295	80.3125	0.1466	79.9922	0.2777	79.8878	0.1605
68.1868	0.5977	80.2876	0.1453	80.4711	0.1292	80.4513	0.1466	80.1306	0.2777	80.026	0.1605
68.3256	0.597	80.4262	0.1457	80.6101	0.1292	80.5903	0.1466	80.269	0.2774	80.1643	0.1605
68.4645	0.5964	80.5649	0.1457	80.7491	0.1289	80.7293	0.1472	80.4075	0.2774	80.3025	0.1609
68.6033	0.5958	80.7035	0.146	80.888	0.1289	80.8682	0.1472	80.5459	0.2774	80.4407	0.1612
68.7421	0.5952	80.8421	0.146	81.027	0.1289	81.0071	0.1475	80.6842	0.2771	80.579	0.1612
68.8809	0.5949	80.9807	0.146	81.1658	0.1286	81.1462	0.1475	80.8226	0.2771	80.7172	0.1615
69.0198	0.5943	81.1193	0.146	81.3048	0.1286	81.2851	0.1475	80.961	0.2768	80.8554	0.1615
69.1586	0.593	81.2579	0.1463	81.4437	0.1286	81.424	0.1478	81.0993	0.2768	80.9937	0.1618
69.2974	0.5927	81.3965	0.1463	81.5827	0.1283	81.5629	0.1478	81.2376	0.2768	81.1319	0.1618
69.4363	0.5921	81.5351	0.1463	81.7217	0.1283	81.7018	0.1478	81.376	0.2765	81.2701	0.1621
69.5751	0.5918	81.6737	0.1466	81.8607	0.128	81.8407	0.1478	81.5144	0.2762	81.4084	0.1621
69.7139	0.5912	81.8123	0.1466	81.9997	0.128	81.9796	0.1478	81.6527	0.2762	81.5466	0.1624
69.8527	0.5905	81.951	0.1466	82.1387	0.128	82.1185	0.1481	81.7911	0.2762	81.6849	0.163
69.9916	0.5899	82.0896	0.1469	82.2777	0.1277	82.2574	0.1481	81.9294	0.2759	81.8231	0.163
70.1304	0.5896	82.2282	0.1469	82.4166	0.1277	82.3965	0.1484	82.0678	0.2759	81.9613	0.1633
70.2692	0.5887	82.3668	0.1472	82.5556	0.1277	82.5356	0.1484	82.2062	0.2759	82.0995	0.1633
70.4081	0.5884	82.5054	0.1472	82.6946	0.1274	82.6746	0.1484	82.3445	0.2756	82.2378	0.1636
70.5469	0.5877	82.644	0.1472	82.8335	0.1274	82.8135	0.1488	82.4829	0.2756	82.376	0.1636
70.6857	0.5871	82.7826	0.1472	82.9725	0.1274	82.9525	0.1488	82.6213	0.2752	82.5143	0.164
70.8246	0.5868	82.9212	0.1475	83.1115	0.1271	83.0914	0.1488	82.7596	0.2752	82.6525	0.1643
70.9634	0.5862	83.0598	0.1475	83.2505	0.1271	83.2303	0.1488	82.8979	0.2749	82.7907	0.1643
71.1022	0.5853	83.1984	0.1478	83.3895	0.1267	83.3692	0.1491	83.0364	0.2749	82.929	0.1646
71.241	0.585	83.3371	0.1478	83.5284	0.1267	83.5082	0.1491	83.1748	0.2746	83.0672	0.1646
71.3799	0.5843	83.4757	0.1478	83.6673	0.1264	83.6471	0.1491	83.3131	0.2746	83.2054	0.1649
71.5187	0.5837	83.6143	0.1481	83.8063	0.1264	83.7861	0.1494	83.4514	0.2743	83.3437	0.1649
71.6575	0.5834	83.7529	0.1481	83.9454	0.1264	83.925	0.1494	83.5898	0.2743	83.4819	0.1649
71.7964	0.5828	83.8915	0.1481	84.0843	0.1264	84.0639	0.1494	83.7283	0.2743	83.6201	0.1652
71.9352	0.5822	84.0301	0.1484	84.2232	0.1261	84.2028	0.1497	83.8667	0.2737	83.7584	0.1655
72.074	0.5815	84.1687	0.1484	84.3622	0.1261	84.3417	0.1497	84.0051	0.2734	83.8966	0.1655
72.2128	0.5809	84.3073	0.1484	84.5011	0.1258	84.4807	0.1497	84.1434	0.2734	84.0348	0.1658
72.3517	0.5806	84.4459	0.1491	84.64	0.1258	84.6196	0.1497	84.2818	0.2734	84.1731	0.1658
72.4905	0.58	84.5846	0.1491	84.7789	0.1258	84.7586	0.15	84.4202	0.2731	84.3113	0.1661
72.6294	0.5797	84.7232	0.1491	84.9178	0.1255	84.8975	0.1503	84.5585	0.2731	84.4495	0.1661
72.7682	0.5791	84.8618	0.1494	85.0568	0.1255	85.0365	0.1503	84.6968	0.2728	84.5878	0.1664
72.907	0.5784	85.0004	0.1494	85.1957	0.1252	85.1755	0.1503	84.8352	0.2728	84.726	0.1664
73.0459	0.5775	85.139	0.1497	85.3348	0.1252	85.3144	0.1503	84.9735	0.2725	84.8642	0.1667
73.1847	0.5769	85.2776	0.1497	85.4737	0.1252	85.4533	0.1506	85.112	0.2725	85.0025	0.1671
73.3236	0.5766	85.4162	0.1497	85.6128	0.1249	85.5922	0.1506	85.2503	0.2721	85.1407	0.1671
73.4626	0.576	85.5548	0.1497	85.7518	0.1249	85.7311	0.1506	85.3887	0.2721	85.2789	0.1674
73.6016	0.5757	85.6934	0.15	85.8908	0.1249	85.87	0.1509	85.5271	0.2718	85.4172	0.1674
73.7407	0.5747	85.832	0.1503	86.0298	0.1246	86.009	0.1509	85.6655	0.2718	85.5554	0.1677
73.8797	0.5744	85.9707	0.1503	86.1687	0.1246	86.1479	0.1512	85.8038	0.2715	85.6937	0.1677
74.0187	0.5738	86.1093	0.1503	86.3077	0.1246	86.2869	0.1512	85.9422	0.2715	85.8319	0.168
74.1578	0.5735	86.2479	0.1506	86.4466	0.124	86.4259	0.1512	86.0805	0.2712	85.9701	0.168
74.2968	0.5729	86.3865	0.1506	86.5857	0.124	86.5649	0.1515	86.2189	0.2712	86.1083	0.1683
74.4359	0.5726	86.5251	0.1506	86.7246	0.124	86.7039	0.1515	86.3573	0.2709	86.2466	0.1683
74.5749	0.5719	86.6637	0.1509	86.8635	0.1236	86.8428	0.1515	86.4957	0.2709	86.3848	0.1686
74.714	0.5713	86.8023	0.1509	87.0025	0.1236	86.9818	0.1519	86.634	0.2706	86.523	0.1686
74.853	0.5707	86.9409	0.1512	87.1415	0.1236	87.1208	0.1519	86.7724	0.2706	86.6613	0.1689
74.9921	0.5698	87.0795	0.1512	87.2805	0.1233	87.2597	0.1522	86.9108	0.2703	86.7995	0.1689
75.1311	0.5691	87.2181	0.1512	87.4194	0.1233	87.3987	0.1522	87.0491	0.2703	86.9378	0.1692
75.2702	0.5688	87.3568	0.1515	87.5584	0.123	87.5377	0.1522	87.1874	0.27	87.076	0.1692
75.4092	0.5682	87.4954	0.1515	87.6972	0.123	87.6766	0.1525	87.3259	0.27	87.2142	0.1695
75.5483	0.5676	87.634	0.1519	87.8362	0.1227	87.8156	0.1525	87.4642	0.27	87.3525	0.1695
75.6873	0.567	87.7726	0.1519	87.9752	0.1227	87.9545	0.1525	87.6026	0.2697	87.4907	0.1698
75.8264	0.5667	87.9112	0.1522	88.114	0.1227	88.0935	0.1528	87.741	0.2694	87.6289	0.1698
75.9654	0.566	88.0498	0.1522	88.2531	0.1224	88.2325	0.1528	87.8795	0.2694	87.7672	0.1702
76.1045	0.5654	88.1884	0.1522	88.3919	0.1227	88.3715	0.1531	88.0179	0.269	87.9054	0.1702
76.2435	0.5651	88.327	0.1525	88.5308	0.1224	88.5105	0.1528	88.1563	0.269	88.0436	0.1705
76.3826	0.5645	88.4656	0.1525	88.6697	0.1221	88.6494	0.1531	88.2948	0.2687	88.1819	0.1705
76.5216	0.5639	88.6042	0.1525	88.8087	0.1221	88.7884	0.1531	88.4331	0.2687	88.3201	0.1711
76.6607	0.5633	88.7429	0.1528	88.9477	0.1221	88.9273	0.1534	88.5715	0.2684	88.4583	0.1711
76.7997	0.5629	88.8815	0.1531	89.0866	0.1221	89.0662	0.1534	88.7099	0.2684	88.5966	0.1714
76.9388	0.5623	89.0201	0.1531	89.2256	0.1218	89.2052	0.1534	88.8482	0.2681	88.7348	0.1714
77.0778	0.5614	89.1587	0.1534	89.3645	0.1218	89.3441	0.1537	88.9866	0.2681	88.873	0.1717
77.2168	0.5608	89.2973	0.1534	89.5035	0.1218	89.483	0.1537	89.1249	0.2678	89.0113	0.1717
77.3559	0.5605	89.4359	0.1534	89.6424	0.1215	89.6219	0.154	89.2632	0.2678	89.1495	0.172
77.4949	0.5598	89.5745	0.1537	89.7814	0.1215	89.761	0.154	89.4016	0.2675	89.2877	0.172
77.634	0.5592	89.7131	0.154	89.9203	0.1215	89.9	0.1543	89.5399	0.2675	89.426	0.1723
77.773	0.5586	89.8517	0.154	90.0592	0.1212	90.0389	0.1543	89.6783	0.2672	89.5642	0.1723
77.9121	0.558	89.9904	0.154	90.1982	0.1212	90.1778	0.1546	89.8165	0.2669	89.7025	0.1723
78.0511	0.5577	90.129	0.1543	90.337	0.1212	90.3168	0.1546	89.9549	0.2669	89.8407	0.1726
78.1902	0.5571	90.2676	0.1543	90.476	0.1212	90.4557	0.1546	90.0933	0.2666	89.9789	0.1726
78.3292	0.5564	90.4062	0.1543	90.6149	0.1209	90.5946	0.1546	90.2317	0.2666	90.1171	0.1729
78.4683	0.5561	90.5448	0.1546	90.7537	0.1209	90.7335	0.1553	90.37	0.2659	90.2554	0.1729
78.6073	0.5555	90.6834	0.155	90.8927	0.1209	90.8724	0.1556	90.5083	0.2659	90.3936	0.1733
78.7464	0.5549	90.822	0.155	91.0316	0.1205	91.0114	0.1556	90.6468	0.2656	90.5319	0.1733
78.8854	0.554	90.9606	0.1553	91.1705	0.1205	91.1504	0.1556	90.7851	0.2653	90.6701	0.1736
79.0245	0.5536	91.0992	0.1553	91.3094	0.1205	91.2893	0.1556	90.9236	0.2653	90.8083	0.1736
79.1635	0.553	91.2378	0.1556	91.4484	0.1205	91.4282	0.1559	91.0619	0.265	90.9466	0.1736
79.3026	0.5524	91.3765	0.1556	91.5874	0.1205	91.5672	0.1562	91.2004	0.265	91.0848	0.1739
79.4416	0.5518	91.5151	0.1556	91.7263	0.1205	91.7061	0.1562	91.3388	0.2647	91.223	0.1742
79.5807	0.5515	91.6537	0.1559	91.8653	0.1202	91.8451	0.1562	91.4772	0.2647	91.3613	0.1742
79.7197	0.5509	91.7923	0.1559	92.0042	0.1202	91.9841	0.1565	91.6156	0.2644	91.4995	0.1742
79.8588	0.5502	91.9309	0.1562	92.1433	0.1202	92.123	0.1565	91.754	0.2644	91.6377	0.1745
79.9978	0.5496	92.0695	0.1562	92.2822	0.1199	92.2619	0.1568	91.8923	0.2641	91.776	0.1745
80.1369	0.5493	92.2081	0.1565	92.4211	0.1199	92.4009	0.1568	92.0307	0.2641	91.9142	0.1748
80.2759	0.5487	92.3467	0.1571	92.56	0.1199	92.5399	0.1571	92.1691	0.2638	92.0524	0.1748
80.4149	0.5481	92.4854	0.1571	92.699	0.1199	92.6788	0.1571	92.3074	0.2638	92.1907	0.1748
80.554	0.5474	92.6239	0.1574	92.838	0.1199	92.8178	0.1571	92.4458	0.2635	92.3289	0.1751
80.693	0.5471	92.7626	0.1574	92.977	0.1199	92.9568	0.1574	92.5842	0.2635	92.4671	0.1751
80.8321	0.5465	92.9012	0.1578	93.116	0.1196	93.0958	0.1574	92.7225	0.2632	92.6054	0.1754
80.9711	0.5456	93.0398	0.1578	93.255	0.1196	93.2348	0.1578	92.8608	0.2628	92.7436	0.1754
81.1102	0.545	93.1784	0.1581	93.394	0.1196	93.3738	0.1578	92.9992	0.2628	92.8818	0.1757
81.2492	0.5447	93.317	0.1581	93.5329	0.1196	93.5127	0.1581	93.1376	0.2625	93.0201	0.1757
81.3883	0.544	93.4556	0.1584	93.6719	0.1196	93.6516	0.1581	93.2759	0.2625	93.1583	0.176
81.5273	0.5434	93.5942	0.1584	93.811	0.1193	93.7906	0.1581	93.4142	0.2625	93.2965	0.176
81.6664	0.5431	93.7328	0.1587	93.9499	0.1196	93.9296	0.1584	93.5526	0.2622	93.4348	0.1764
81.8054	0.5425	93.8715	0.1587	94.089	0.1193	94.0685	0.1584	93.6909	0.2622	93.573	0.1764
81.9445	0.5419	94.0101	0.159	94.2279	0.1193	94.2076	0.1587	93.8292	0.2619	93.7112	0.1764
82.0835	0.5412	94.1487	0.159	94.3669	0.1193	94.3466	0.1587	93.9676	0.2616	93.8495	0.1767
82.2226	0.5406	94.2873	0.1593	94.506	0.119	94.4855	0.159	94.1059	0.2616	93.9877	0.1767
82.3616	0.54	94.4259	0.1593	94.6449	0.119	94.6245	0.159	94.2442	0.2613	94.1259	0.177
82.5007	0.5394	94.5645	0.1596	94.7839	0.119	94.7634	0.1593	94.3826	0.2613	94.2642	0.177
82.6397	0.5391	94.7031	0.1596	94.9228	0.119	94.9023	0.1593	94.5209	0.261	94.4024	0.177
82.7788	0.5378	94.8417	0.1599	95.0616	0.119	95.0411	0.1596	94.6592	0.261	94.5407	0.1773
82.9178	0.5375	94.9803	0.1599	95.2005	0.119	95.1801	0.1596	94.7976	0.2607	94.6789	0.1773
83.0569	0.5369	95.1189	0.1602	95.3395	0.119	95.319	0.1599	94.9359	0.2607	94.8171	0.1776
83.1959	0.5363	95.2576	0.1602	95.4784	0.1187	95.4579	0.1599	95.0742	0.2604	94.9553	0.1776
83.335	0.5357	95.3962	0.1605	95.6172	0.1187	95.5969	0.1599	95.2126	0.2604	95.0936	0.1779
83.474	0.535	95.5348	0.1605	95.7562	0.1187	95.7358	0.1602	95.351	0.2601	95.2318	0.1779
83.613	0.5344	95.6734	0.1609	95.8951	0.1187	95.8747	0.1602	95.4894	0.2597	95.37	0.1779
83.7521	0.5341	95.812	0.1609	96.034	0.1187	96.0136	0.1605	95.6277	0.2597	95.5083	0.1782
83.8911	0.5335	95.9506	0.1612	96.1729	0.1187	96.1526	0.1605	95.7661	0.2594	95.6465	0.1782
84.0302	0.5329	96.0892	0.1615	96.3118	0.1184	96.2915	0.1609	95.9045	0.2594	95.7848	0.1788
84.1692	0.5323	96.2278	0.1615	96.4508	0.1187	96.4304	0.1609	96.0428	0.2591	95.923	0.1788
84.3083	0.5316	96.3664	0.1618	96.5897	0.1184	96.5694	0.1612	96.1812	0.2591	96.0612	0.1791
84.4473	0.531	96.5051	0.1618	96.7287	0.1184	96.7083	0.1612	96.3196	0.2588	96.1995	0.1791
84.5864	0.5307	96.6437	0.1621	96.8676	0.1184	96.8472	0.1612	96.458	0.2585	96.3377	0.1791
84.7254	0.5298	96.7823	0.1621	97.0065	0.1184	96.9861	0.1615	96.5964	0.2585	96.4759	0.1795
84.8645	0.5292	96.9209	0.1624	97.1455	0.1181	97.1251	0.1618	96.7347	0.2579	96.6142	0.1795
85.0035	0.5285	97.0595	0.1624	97.2844	0.1181	97.264	0.1618	96.8731	0.2579	96.7524	0.1798
85.1426	0.5279	97.1981	0.1624	97.4234	0.1181	97.403	0.1621	97.0115	0.2576	96.8906	0.1798
85.2816	0.5273	97.3367	0.1627	97.5623	0.1181	97.542	0.1621	97.1499	0.2576	97.0289	0.1801
85.4207	0.527	97.4753	0.1627	97.7013	0.1181	97.6809	0.1621	97.2882	0.2573	97.1671	0.1801
85.5597	0.5264	97.6139	0.1633	97.8402	0.1181	97.8199	0.1624	97.4266	0.257	97.3053	0.1801
85.6987	0.5257	97.7526	0.1633	97.9791	0.1178	97.9588	0.163	97.565	0.257	97.4436	0.1804
85.8378	0.5254	97.8912	0.1633	98.1181	0.1178	98.0978	0.163	97.7034	0.2566	97.5818	0.1804
85.9769	0.5248	98.0298	0.1636	98.257	0.1178	98.2368	0.163	97.8417	0.2566	97.72	0.1804
86.1159	0.5242	98.1684	0.1636	98.396	0.1178	98.3756	0.1633	97.9802	0.2563	97.8583	0.1807
86.255	0.5236	98.307	0.164	98.5349	0.1174	98.5146	0.1633	98.1185	0.2563	97.9965	0.1807
86.394	0.523	98.4456	0.164	98.6738	0.1178	98.6536	0.1636	98.2569	0.256	98.1347	0.181
86.5331	0.5226	98.5842	0.1643	98.8127	0.1174	98.7925	0.1636	98.3953	0.256	98.273	0.181
86.6721	0.5217	98.7228	0.1643	98.9517	0.1174	98.9316	0.164	98.5336	0.2557	98.4112	0.1813
86.8111	0.5211	98.8614	0.1649	99.0907	0.1174	99.0705	0.1643	98.672	0.2557	98.5495	0.1813
86.9502	0.5208	99	0.1649	99.2297	0.1174	99.2095	0.1643	98.8104	0.2554	98.6877	0.1813
87.0892	0.5202	99.1387	0.1652	99.3686	0.1171	99.3485	0.1643	98.9487	0.2554	98.8259	0.1816
87.2283	0.5195	99.2773	0.1652	99.5076	0.1174	99.4875	0.1646	99.0871	0.2551	98.9641	0.1816
87.3673	0.5189	99.4159	0.1655	99.6467	0.1171	99.6265	0.1646	99.2255	0.2548	99.1024	0.1819
87.5064	0.5186	99.5545	0.1655	99.7856	0.1171	99.7655	0.1649	99.3639	0.2548	99.2406	0.1819
87.6454	0.5183	99.6931	0.1658	99.9245	0.1171	99.9045	0.1649	99.5022	0.2545	99.3788	0.1822
87.7845	0.5177	99.8317	0.1658	100.063	0.1171	100.043	0.1652	99.6406	0.2545	99.5171	0.1822
87.9235	0.5171	99.9703	0.1661	100.202	0.1171	100.182	0.1652	99.779	0.2542	99.6553	0.1822
88.0626	0.5164	100.109	0.1664	100.341	0.1171	100.321	0.1655	99.9174	0.2539	99.7936	0.1826
88.2016	0.5161	100.248	0.1664	100.48	0.1168	100.46	0.1658	100.056	0.2539	99.9318	0.1829
88.3407	0.5155	100.386	0.1664	100.619	0.1171	100.599	0.1658	100.194	0.2535	100.07	0.1829
88.4797	0.5149	100.525	0.1667	100.758	0.1168	100.738	0.1661	100.332	0.2535	100.208	0.1832
88.6188	0.5143	100.663	0.1667	100.897	0.1168	100.877	0.1661	100.471	0.2532	100.347	0.1832
88.7578	0.5137	100.802	0.1671	101.036	0.1168	101.016	0.1664	100.609	0.2532	100.485	0.1832
88.8968	0.5133	100.941	0.1671	101.175	0.1168	101.155	0.1664	100.747	0.2529	100.623	0.1835
89.0359	0.5127	101.079	0.1674	101.314	0.1168	101.294	0.1664	100.886	0.2526	100.761	0.1835
89.1749	0.5121	101.218	0.1677	101.453	0.1165	101.433	0.1667	101.024	0.2526	100.899	0.1838
89.314	0.5115	101.356	0.1677	101.592	0.1165	101.572	0.1671	101.162	0.2523	101.038	0.1838
89.453	0.5109	101.495	0.168	101.731	0.1165	101.711	0.1671	101.301	0.252	101.176	0.1841
89.5921	0.5106	101.634	0.168	101.87	0.1165	101.85	0.1674	101.439	0.252	101.314	0.1841
89.7311	0.5099	101.772	0.168	102.009	0.1165	101.989	0.1674	101.578	0.2517	101.452	0.1844
89.8702	0.5096	101.911	0.1683	102.147	0.1159	102.128	0.1677	101.716	0.2514	101.591	0.1844
90.0092	0.509	102.049	0.1683	102.286	0.1159	102.267	0.1677	101.854	0.2514	101.729	0.1847
90.1483	0.5084	102.188	0.1686	102.425	0.1159	102.406	0.168	101.993	0.2511	101.867	0.1847
90.2873	0.5078	102.327	0.1686	102.564	0.1159	102.545	0.168	102.131	0.2508	102.005	0.1847
90.4264	0.5071	102.465	0.1689	102.703	0.1159	102.683	0.1683	102.269	0.2508	102.144	0.185
90.5654	0.5068	102.604	0.1689	102.842	0.1156	102.822	0.1683	102.408	0.2501	102.282	0.1853
90.7045	0.5059	102.743	0.1689	102.981	0.1156	102.961	0.1686	102.546	0.2501	102.42	0.1853
90.8435	0.5053	102.881	0.1692	103.12	0.1156	103.1	0.1686	102.684	0.2501	102.558	0.1853
90.9826	0.505	103.02	0.1695	103.259	0.1156	103.239	0.1689	102.823	0.2498	102.697	0.1857
91.1216	0.5044	103.158	0.1695	103.398	0.1153	103.378	0.1689	102.961	0.2495	102.835	0.1857
91.2607	0.5037	103.297	0.1698	103.537	0.1153	103.517	0.1692	103.099	0.2495	102.973	0.186
91.3997	0.5034	103.436	0.1698	103.676	0.1153	103.656	0.1695	103.238	0.2492	103.111	0.186
91.5388	0.5028	103.574	0.1698	103.815	0.1153	103.795	0.1695	103.376	0.2489	103.249	0.1863
91.6778	0.5025	103.713	0.1702	103.954	0.1153	103.934	0.1695	103.514	0.2489	103.388	0.1863
91.8169	0.5019	103.851	0.1705	104.093	0.115	104.073	0.1698	103.653	0.2486	103.526	0.1869
91.9559	0.5013	103.99	0.1705	104.231	0.115	104.212	0.1702	103.791	0.2486	103.664	0.1869
92.095	0.5006	104.129	0.1705	104.37	0.115	104.351	0.1702	103.93	0.2483	103.802	0.1869
92.234	0.5003	104.267	0.1708	104.509	0.115	104.49	0.1702	104.068	0.2483	103.941	0.1872
92.373	0.4997	104.406	0.1708	104.648	0.1147	104.629	0.1705	104.206	0.248	104.079	0.1875
92.5121	0.4994	104.544	0.1711	104.787	0.1147	104.768	0.1705	104.345	0.2477	104.217	0.1875
92.6511	0.4988	104.683	0.1711	104.926	0.1147	104.907	0.1711	104.483	0.2477	104.355	0.1878
92.7902	0.4978	104.822	0.1711	105.065	0.1147	105.046	0.1711	104.621	0.2473	104.493	0.1878
92.9292	0.4975	104.96	0.1714	105.204	0.1143	105.185	0.1714	104.76	0.247	104.632	0.1881
93.0683	0.4969	105.099	0.1717	105.343	0.1143	105.324	0.1714	104.898	0.247	104.77	0.1881
93.2073	0.4963	105.237	0.1717	105.482	0.1143	105.463	0.1717	105.037	0.2467	104.908	0.1881
93.3464	0.4957	105.376	0.1717	105.621	0.114	105.602	0.172	105.175	0.2467	105.046	0.1884
93.4854	0.4954	105.515	0.172	105.759	0.114	105.741	0.172	105.313	0.2464	105.185	0.1884
93.6245	0.4951	105.653	0.172	105.898	0.114	105.879	0.172	105.451	0.2461	105.323	0.1888
93.7635	0.4944	105.792	0.1723	106.037	0.114	106.018	0.1723	105.59	0.2461	105.461	0.1888
93.9026	0.4938	105.931	0.1723	106.176	0.114	106.157	0.1723	105.728	0.2458	105.599	0.1891
94.0416	0.4932	106.069	0.1723	106.315	0.114	106.296	0.1726	105.867	0.2458	105.738	0.1894
94.1807	0.4929	106.208	0.1729	106.454	0.1137	106.435	0.1726	106.005	0.2455	105.876	0.1894
94.3197	0.4923	106.346	0.1729	106.593	0.1137	106.574	0.1729	106.143	0.2452	106.014	0.1897
94.4588	0.492	106.485	0.1733	106.732	0.1137	106.713	0.1729	106.282	0.2452	106.152	0.1897
94.5978	0.4913	106.624	0.1736	106.871	0.1134	106.852	0.1729	106.42	0.2449	106.291	0.19
94.7369	0.4904	106.762	0.1736	107.01	0.1134	106.991	0.1733	106.558	0.2449	106.429	0.19
94.8759	0.4901	106.901	0.1736	107.149	0.1134	107.13	0.1733	106.697	0.2446	106.567	0.19
95.015	0.4898	107.039	0.1739	107.288	0.1131	107.269	0.1736	106.835	0.2442	106.705	0.1903
95.154	0.4892	107.178	0.1739	107.427	0.1131	107.408	0.1736	106.974	0.2442	106.844	0.1906
95.2931	0.4889	107.317	0.1739	107.566	0.1134	107.547	0.1739	107.112	0.2439	106.982	0.1906
95.4321	0.4882	107.455	0.1742	107.705	0.1131	107.686	0.1739	107.251	0.2439	107.12	0.1909
95.5711	0.4876	107.594	0.1742	107.844	0.1131	107.825	0.1742	107.389	0.2436	107.258	0.1909
95.7102	0.4873	107.733	0.1745	107.983	0.1131	107.964	0.1742	107.527	0.2436	107.396	0.1912
95.8492	0.4867	107.871	0.1745	108.122	0.1128	108.103	0.1742	107.666	0.2433	107.535	0.1912
95.9883	0.4864	108.01	0.1748	108.261	0.1128	108.242	0.1745	107.804	0.243	107.673	0.1915
96.1273	0.4858	108.148	0.1748	108.4	0.1128	108.381	0.1745	107.942	0.243	107.811	0.1915
96.2664	0.4854	108.287	0.1751	108.539	0.1125	108.519	0.1748	108.081	0.2427	107.949	0.1919
96.4054	0.4848	108.425	0.1751	108.678	0.1125	108.659	0.1748	108.219	0.2427	108.088	0.1919
96.5445	0.4842	108.564	0.1751	108.817	0.1125	108.797	0.1751	108.358	0.2421	108.226	0.1919
96.6835	0.4839	108.703	0.1754	108.956	0.1125	108.936	0.1751	108.496	0.2418	108.364	0.1922
96.8226	0.4833	108.841	0.1754	109.095	0.1125	109.076	0.1754	108.634	0.2415	108.502	0.1925
96.9616	0.483	108.98	0.1754	109.234	0.1122	109.214	0.1754	108.773	0.2415	108.641	0.1925
97.1007	0.482	109.119	0.1757	109.373	0.1122	109.353	0.1757	108.911	0.2415	108.779	0.1928
97.2397	0.4817	109.257	0.1757	109.512	0.1122	109.492	0.1757	109.05	0.2411	108.917	0.1928
97.3788	0.4811	109.396	0.176	109.651	0.1122	109.631	0.1757	109.188	0.2408	109.055	0.1931
97.5178	0.4808	109.534	0.176	109.79	0.1119	109.77	0.176	109.326	0.2408	109.194	0.1931
97.6569	0.4802	109.673	0.1764	109.929	0.1119	109.909	0.176	109.465	0.2405	109.332	0.1934
97.7959	0.4799	109.812	0.1764	110.067	0.1119	110.048	0.1764	109.603	0.2402	109.47	0.1934
97.935	0.4792	109.95	0.1767	110.207	0.1116	110.187	0.1764	109.742	0.2402	109.608	0.1937
98.074	0.4786	110.089	0.1767	110.345	0.1116	110.326	0.1767	109.88	0.2399	109.746	0.1937
98.2131	0.4783	110.228	0.177	110.484	0.1116	110.465	0.1767	110.019	0.2396	109.885	0.194
98.3521	0.4777	110.366	0.177	110.623	0.1116	110.604	0.1767	110.157	0.2396	110.023	0.194
98.4912	0.4774	110.505	0.177	110.762	0.1112	110.743	0.177	110.296	0.2393	110.161	0.1946
98.6302	0.4771	110.643	0.1773	110.901	0.1112	110.882	0.177	110.434	0.2393	110.299	0.1946
98.7692	0.4765	110.782	0.1773	111.04	0.1112	111.021	0.1773	110.572	0.239	110.438	0.195
98.9083	0.4758	110.921	0.1773	111.179	0.1109	111.16	0.1773	110.711	0.2387	110.576	0.195
99.0473	0.4755	111.059	0.1776	111.318	0.1112	111.299	0.1773	110.849	0.2387	110.714	0.195
99.1864	0.4749	111.198	0.1776	111.457	0.1109	111.438	0.1776	110.987	0.2384	110.852	0.1953
99.3254	0.4743	111.336	0.1776	111.596	0.1109	111.576	0.1776	111.126	0.2384	110.99	0.1956
99.4645	0.4737	111.475	0.1779	111.735	0.1109	111.716	0.1779	111.264	0.238	111.129	0.1956
99.6035	0.4734	111.614	0.1779	111.874	0.1106	111.855	0.1779	111.403	0.2377	111.267	0.1956
99.7426	0.4727	111.752	0.1782	112.013	0.1106	111.993	0.1782	111.541	0.2377	111.405	0.1959
99.8816	0.4724	111.891	0.1782	112.151	0.1106	112.132	0.1782	111.679	0.2374	111.543	0.1959
100.021	0.4718	112.029	0.1785	112.29	0.1106	112.272	0.1782	111.818	0.2374	111.682	0.1962
100.16	0.4715	112.168	0.1785	112.43	0.1103	112.41	0.1788	111.956	0.2371	111.82	0.1962
100.299	0.4712	112.307	0.1785	112.568	0.1106	112.549	0.1788	112.095	0.2371	111.958	0.1965
100.438	0.4706	112.445	0.1788	112.707	0.1103	112.688	0.1791	112.233	0.2368	112.096	0.1965
100.577	0.4703	112.584	0.1788	112.846	0.1103	112.827	0.1791	112.371	0.2368	112.235	0.1968
100.716	0.4696	112.722	0.1791	112.985	0.1103	112.966	0.1791	112.51	0.2365	112.373	0.1968
100.855	0.4693	112.861	0.1791	113.124	0.11	113.105	0.1795	112.648	0.2362	112.511	0.1971
100.994	0.469	113	0.1795	113.263	0.11	113.244	0.1795	112.787	0.2362	112.649	0.1971
101.133	0.4684	113.138	0.1795	113.402	0.11	113.383	0.1798	112.925	0.2359	112.788	0.1974
101.272	0.4681	113.277	0.1795	113.541	0.1097	113.522	0.1798	113.063	0.2359	112.926	0.1974
101.411	0.4678	113.415	0.1798	113.68	0.11	113.661	0.1798	113.202	0.2356	113.064	0.1977
101.55	0.4671	113.554	0.1798	113.819	0.1097	113.8	0.1801	113.34	0.2356	113.202	0.1977
101.689	0.4665	113.693	0.1801	113.958	0.1097	113.939	0.1801	113.478	0.2353	113.341	0.1977
101.828	0.4659	113.831	0.1801	114.097	0.1097	114.078	0.1801	113.617	0.2349	113.479	0.1981
101.967	0.4656	113.97	0.1801	114.236	0.1094	114.217	0.1804	113.755	0.2349	113.617	0.1984
102.106	0.465	114.109	0.1804	114.374	0.1097	114.356	0.1804	113.894	0.2343	113.755	0.1984
102.245	0.4647	114.247	0.1804	114.513	0.1094	114.495	0.1807	114.032	0.2343	113.894	0.1987
102.385	0.4644	114.386	0.181	114.653	0.1094	114.634	0.1807	114.171	0.234	114.032	0.1987
102.523	0.464	114.524	0.181	114.791	0.1094	114.773	0.1807	114.309	0.2337	114.17	0.1987
102.663	0.4634	114.663	0.181	114.93	0.1091	114.912	0.181	114.447	0.2337	114.308	0.199
102.802	0.4628	114.802	0.1813	115.069	0.1091	115.05	0.181	114.586	0.2334	114.446	0.199
102.941	0.4625	114.94	0.1813	115.208	0.1091	115.189	0.1813	114.724	0.2331	114.585	0.1993
103.08	0.4622	115.079	0.1816	115.347	0.1091	115.328	0.1813	114.862	0.2331	114.723	0.1993
103.219	0.4616	115.218	0.1816	115.486	0.1091	115.467	0.1813	115.001	0.2328	114.861	0.1996
103.358	0.4613	115.356	0.1816	115.625	0.1091	115.606	0.1816	115.139	0.2328	114.999	0.1996
103.497	0.4609	115.495	0.1819	115.764	0.1088	115.745	0.1816	115.278	0.2325	115.138	0.1996
103.636	0.4606	115.633	0.1819	115.903	0.1088	115.884	0.1819	115.416	0.2325	115.276	0.1999
103.775	0.46	115.772	0.1819	116.042	0.1088	116.023	0.1819	115.554	0.2322	115.414	0.2002
103.914	0.4597	115.91	0.1822	116.181	0.1081	116.162	0.1819	115.693	0.2318	115.552	0.2002
104.053	0.4591	116.049	0.1822	116.32	0.1081	116.301	0.1822	115.831	0.2318	115.691	0.2002
104.192	0.4582	116.188	0.1826	116.459	0.1081	116.44	0.1822	115.969	0.2315	115.829	0.2005
104.331	0.4582	116.326	0.1826	116.598	0.1081	116.579	0.1826	116.108	0.2315	115.967	0.2005
104.47	0.4575	116.465	0.1829	116.737	0.1081	116.718	0.1826	116.246	0.2312	116.105	0.2005
104.609	0.4572	116.604	0.1829	116.876	0.1081	116.856	0.1826	116.385	0.2309	116.243	0.2008
104.748	0.4566	116.742	0.1829	117.015	0.1078	116.995	0.1829	116.523	0.2309	116.382	0.2008
104.887	0.4563	116.881	0.1832	117.154	0.1078	117.134	0.1829	116.661	0.2306	116.52	0.2012
105.026	0.456	117.019	0.1832	117.293	0.1078	117.273	0.1829	116.8	0.2306	116.658	0.2015
105.165	0.4554	117.158	0.1835	117.432	0.1078	117.412	0.1832	116.938	0.2303	116.796	0.2015
105.305	0.4554	117.297	0.1835	117.571	0.1078	117.551	0.1832	117.076	0.2303	116.935	0.2015
105.444	0.4547	117.435	0.1835	117.71	0.1075	117.69	0.1835	117.215	0.23	117.073	0.2018
105.583	0.4544	117.574	0.1838	117.849	0.1075	117.829	0.1835	117.353	0.2297	117.211	0.2018
105.722	0.4538	117.713	0.1838	117.987	0.1075	117.968	0.1835	117.492	0.2297	117.349	0.2024
105.861	0.4538	117.851	0.1841	118.126	0.1075	118.107	0.1838	117.63	0.2294	117.488	0.2024
106	0.4532	117.99	0.1841	118.265	0.1075	118.246	0.1838	117.769	0.2294	117.626	0.2024
106.139	0.4529	118.128	0.1841	118.404	0.1075	118.385	0.1838	117.907	0.2291	117.764	0.2027
106.278	0.4523	118.267	0.1844	118.543	0.1072	118.524	0.1841	118.045	0.2291	117.902	0.2027
106.417	0.452	118.406	0.1844	118.682	0.1072	118.662	0.1844	118.184	0.2287	118.04	0.203
106.556	0.4516	118.544	0.1847	118.821	0.1072	118.802	0.1844	118.322	0.2284	118.179	0.203
106.695	0.4513	118.683	0.1847	118.96	0.1069	118.94	0.1844	118.46	0.2284	118.317	0.203
106.834	0.4504	118.821	0.185	119.099	0.1069	119.079	0.1847	118.599	0.2281	118.455	0.2033
106.973	0.4501	118.96	0.185	119.238	0.1069	119.219	0.1847	118.737	0.2278	118.593	0.2033
107.112	0.4498	119.099	0.185	119.377	0.1069	119.357	0.1847	118.876	0.2278	118.732	0.2036
107.251	0.4492	119.237	0.1853	119.516	0.1069	119.496	0.185	119.014	0.2275	118.87	0.2036
107.39	0.4489	119.376	0.1853	119.654	0.1069	119.635	0.185	119.152	0.2275	119.008	0.2036
107.529	0.4485	119.514	0.1857	119.794	0.1066	119.774	0.185	119.291	0.2272	119.146	0.2039
107.668	0.4482	119.653	0.1857	119.933	0.1069	119.913	0.1853	119.429	0.2269	119.285	0.2039
107.807	0.4476	119.792	0.1857	120.072	0.1066	120.052	0.1853	119.567	0.2263	119.423	0.2039
107.946	0.4473	119.93	0.186	120.21	0.1066	120.191	0.1853	119.706	0.2263	119.561	0.2043
108.085	0.447	120.069	0.186	120.35	0.1066	120.33	0.1857	119.844	0.226	119.699	0.2043
108.225	0.4467	120.207	0.186	120.489	0.1066	120.469	0.1857	119.983	0.2256	119.838	0.2046
108.364	0.4464	120.346	0.1863	120.627	0.1066	120.608	0.1857	120.121	0.2256	119.976	0.2046
108.503	0.4458	120.485	0.1863	120.766	0.1066	120.747	0.186	120.259	0.2253	120.114	0.2046
108.642	0.4454	120.623	0.1863	120.905	0.1063	120.886	0.1863	120.398	0.225	120.252	0.2049
108.781	0.4451	120.762	0.1866	121.044	0.1063	121.025	0.1863	120.536	0.2247	120.391	0.2049
108.92	0.4448	120.9	0.1866	121.183	0.1063	121.164	0.1863	120.674	0.2247	120.529	0.2052
109.059	0.4445	121.039	0.1869	121.322	0.106	121.303	0.1869	120.813	0.2244	120.667	0.2052
109.198	0.4442	121.178	0.1869	121.461	0.106	121.442	0.1869	120.951	0.2241	120.805	0.2052
109.337	0.4436	121.316	0.1869	121.6	0.1063	121.581	0.1872	121.09	0.2238	120.943	0.2055
109.476	0.4433	121.455	0.1872	121.739	0.106	121.72	0.1872	121.228	0.2238	121.082	0.2055
109.615	0.4427	121.594	0.1872	121.878	0.106	121.859	0.1872	121.366	0.2235	121.22	0.2058
109.754	0.4423	121.732	0.1875	122.017	0.106	121.997	0.1875	121.505	0.2232	121.358	0.2058
109.893	0.4417	121.871	0.1875	122.156	0.1057	122.136	0.1875	121.643	0.2229	121.496	0.2058
110.032	0.4417	122.009	0.1878	122.295	0.106	122.275	0.1875	121.781	0.2225	121.635	0.2061
110.171	0.4411	122.148	0.1878	122.434	0.106	122.414	0.1878	121.92	0.2225	121.773	0.2061
110.31	0.4411	122.287	0.1878	122.573	0.1057	122.553	0.1878	122.058	0.2222	121.911	0.2064
110.449	0.4405	122.425	0.1881	122.712	0.1057	122.692	0.1878	122.197	0.2219	122.049	0.2064
110.588	0.4402	122.564	0.1881	122.85	0.1057	122.831	0.1881	122.335	0.2219	122.188	0.2064
110.727	0.4399	122.702	0.1888	122.989	0.1054	122.97	0.1881	122.474	0.2216	122.326	0.2064
110.866	0.4396	122.841	0.1888	123.128	0.1057	123.109	0.1884	122.612	0.2213	122.464	0.2067
111.005	0.4392	122.98	0.1888	123.267	0.1057	123.248	0.1884	122.751	0.221	122.602	0.2067
111.144	0.4386	123.118	0.1891	123.406	0.1054	123.387	0.1888	122.889	0.2207	122.74	0.207
111.284	0.4383	123.257	0.1891	123.545	0.1054	123.526	0.1888	123.027	0.2204	122.879	0.207
111.423	0.438	123.395	0.1894	123.684	0.1054	123.665	0.1888	123.166	0.2204	123.017	0.2074
111.562	0.4377	123.534	0.1894	123.823	0.1054	123.804	0.1891	123.304	0.2201	123.155	0.2074
111.701	0.4374	123.673	0.1894	123.962	0.1054	123.943	0.1891	123.442	0.2198	123.293	0.2074
111.84	0.4371	123.811	0.1897	124.101	0.1054	124.082	0.1891	123.581	0.2194	123.432	0.2077
111.979	0.4368	123.95	0.1897	124.24	0.105	124.221	0.1894	123.719	0.2191	123.57	0.2077
112.118	0.4365	124.088	0.1897	124.379	0.105	124.359	0.1894	123.857	0.2191	123.708	0.208
112.257	0.4361	124.227	0.19	124.518	0.105	124.498	0.1894	123.996	0.2185	123.846	0.208
112.396	0.4358	124.366	0.19	124.657	0.105	124.637	0.1897	124.134	0.2182	123.985	0.208
112.535	0.4352	124.504	0.1903	124.796	0.105	124.776	0.19	124.272	0.2179	124.123	0.2083
112.674	0.4352	124.643	0.1903	124.934	0.105	124.915	0.19	124.411	0.2176	124.261	0.2083
112.813	0.4343	124.782	0.1903	125.073	0.1047	125.054	0.19	124.549	0.2173	124.399	0.2083
112.952	0.434	124.92	0.1906	125.212	0.105	125.193	0.1903	124.688	0.2173	124.537	0.2086
113.091	0.4337	125.059	0.1906	125.351	0.1047	125.332	0.1903	124.826	0.217	124.676	0.2086
113.23	0.4334	125.197	0.1909	125.49	0.1047	125.471	0.1903	124.964	0.2167	124.814	0.2086
113.369	0.433	125.336	0.1909	125.629	0.1047	125.61	0.1903	125.103	0.2163	124.952	0.2089
113.508	0.4327	125.475	0.1909	125.768	0.1044	125.749	0.1906	125.241	0.216	125.09	0.2089
113.647	0.4324	125.613	0.1912	125.907	0.1044	125.888	0.1906	125.379	0.216	125.229	0.2092
113.786	0.4321	125.752	0.1912	126.046	0.1044	126.027	0.1909	125.518	0.2157	125.367	0.2092
113.925	0.4318	125.891	0.1915	126.185	0.1044	126.166	0.1909	125.656	0.2154	125.505	0.2092
114.064	0.4315	126.029	0.1915	126.324	0.1044	126.305	0.1912	125.795	0.2151	125.643	0.2095
114.204	0.4312	126.168	0.1915	126.463	0.1044	126.443	0.1912	125.933	0.2151	125.782	0.2095
114.343	0.4309	126.306	0.1915	126.602	0.1041	126.582	0.1912	126.072	0.2148	125.92	0.2095
114.482	0.4306	126.445	0.1919	126.741	0.1041	126.721	0.1915	126.21	0.2145	126.058	0.2098
114.621	0.4303	126.584	0.1919	126.88	0.1041	126.86	0.1915	126.348	0.2142	126.196	0.2098
114.76	0.4299	126.722	0.1922	127.019	0.1041	126.999	0.1915	126.487	0.2142	126.335	0.2105
114.899	0.4296	126.861	0.1922	127.158	0.1041	127.138	0.1915	126.625	0.2139	126.473	0.2105
115.038	0.4293	126.999	0.1925	127.296	0.1041	127.277	0.1919	126.764	0.2136	126.611	0.2105
115.177	0.429	127.138	0.1925	127.436	0.1041	127.416	0.1919	126.902	0.2132	126.749	0.2108
115.316	0.4284	127.277	0.1925	127.574	0.1038	127.555	0.1922	127.04	0.2129	126.888	0.2108
115.455	0.4284	127.415	0.1928	127.713	0.1041	127.694	0.1922	127.179	0.2129	127.026	0.2111
115.594	0.4278	127.554	0.1928	127.853	0.1038	127.833	0.1925	127.317	0.2126	127.164	0.2111
115.733	0.4275	127.692	0.1928	127.991	0.1038	127.972	0.1922	127.456	0.2123	127.302	0.2111
115.872	0.4275	127.831	0.1931	128.13	0.1038	128.111	0.1925	127.594	0.2123	127.44	0.2114
116.011	0.4272	127.97	0.1931	128.269	0.1038	128.25	0.1928	127.732	0.212	127.579	0.2114
116.15	0.4265	128.108	0.1931	128.408	0.1038	128.389	0.1928	127.871	0.2117	127.717	0.2114
116.289	0.4259	128.247	0.1934	128.547	0.1035	128.528	0.1928	128.009	0.2114	127.855	0.2117
116.428	0.4259	128.386	0.1934	128.686	0.1035	128.667	0.1931	128.148	0.2114	127.993	0.2117
116.567	0.4256	128.524	0.1937	128.825	0.1035	128.805	0.1931	128.286	0.2111	128.132	0.212
116.706	0.4253	128.663	0.1937	128.964	0.1035	128.945	0.1931	128.424	0.2105	128.27	0.212
116.846	0.425	128.801	0.194	129.103	0.1035	129.083	0.1931	128.563	0.2105	128.408	0.212
116.984	0.4247	128.94	0.194	129.242	0.1035	129.222	0.1934	128.701	0.2101	128.546	0.2123
117.124	0.4244	129.078	0.194	129.381	0.1032	129.361	0.1934	128.839	0.2098	128.685	0.2123
117.263	0.4241	129.217	0.194	129.52	0.1032	129.5	0.1937	128.978	0.2095	128.823	0.2123
117.402	0.4237	129.356	0.1943	129.659	0.1035	129.639	0.1937	129.116	0.2095	128.961	0.2126
117.541	0.4234	129.494	0.1943	129.798	0.1032	129.778	0.194	129.255	0.2092	129.099	0.2126
117.68	0.4231	129.633	0.1946	129.937	0.1032	129.917	0.194	129.393	0.2089	129.238	0.2129
117.819	0.4228	129.772	0.1946	130.076	0.1032	130.056	0.194	129.531	0.2089	129.376	0.2129
117.958	0.4222	129.91	0.195	130.214	0.1032	130.195	0.1946	129.67	0.2086	129.514	0.2129
118.097	0.4222	130.049	0.195	130.353	0.1032	130.334	0.1946	129.808	0.2086	129.652	0.2132
118.236	0.4216	130.187	0.195	130.492	0.1029	130.473	0.195	129.947	0.2083	129.79	0.2132
118.375	0.4216	130.326	0.195	130.631	0.1029	130.612	0.1946	130.085	0.208	129.929	0.2136
118.514	0.421	130.465	0.1953	130.77	0.1029	130.751	0.195	130.224	0.208	130.067	0.2136
118.653	0.4206	130.603	0.1953	130.909	0.1029	130.89	0.1953	130.362	0.2077	130.205	0.2136
118.792	0.4206	130.742	0.1953	131.048	0.1029	131.029	0.1953	130.5	0.2074	130.343	0.2139
118.931	0.42	130.881	0.1956	131.187	0.1026	131.168	0.1953	130.639	0.207	130.482	0.2139
119.07	0.42	131.019	0.1956	131.326	0.1026	131.307	0.1956	130.777	0.207	130.62	0.2139
119.209	0.4197	131.158	0.1959	131.465	0.1026	131.446	0.1956	130.916	0.2067	130.758	0.2142
119.348	0.4194	131.296	0.1959	131.604	0.1026	131.584	0.1956	131.054	0.2064	130.896	0.2142
119.487	0.4188	131.435	0.1959	131.743	0.1026	131.723	0.1959	131.192	0.2061	131.035	0.2145
119.626	0.4185	131.573	0.1962	131.882	0.1026	131.862	0.1959	131.331	0.2061	131.173	0.2145
119.766	0.4182	131.712	0.1962	132.021	0.1023	132.001	0.1962	131.469	0.2058	131.311	0.2148
119.904	0.4182	131.851	0.1968	132.16	0.1026	132.14	0.1962	131.608	0.2055	131.449	0.2148
120.044	0.4175	131.989	0.1968	132.299	0.1023	132.279	0.1962	131.746	0.2055	131.587	0.2148
120.183	0.4172	132.128	0.1968	132.438	0.1023	132.418	0.1965	131.885	0.2052	131.726	0.2151
120.322	0.4172	132.267	0.1971	132.577	0.1023	132.557	0.1962	132.023	0.2049	131.864	0.2151
120.461	0.4169	132.405	0.1971	132.715	0.1023	132.696	0.1965	132.161	0.2046	132.002	0.2154
120.6	0.4166	132.544	0.1971	132.855	0.1019	132.835	0.1965	132.3	0.2046	132.14	0.2154
120.739	0.4163	132.682	0.1974	132.994	0.1023	132.974	0.1968	132.438	0.2043	132.279	0.2154
120.878	0.416	132.821	0.1974	133.133	0.1019	133.113	0.1968	132.577	0.2039	132.417	0.2157
121.017	0.416	132.96	0.1974	133.271	0.1019	133.252	0.1971	132.715	0.2039	132.555	0.2157
121.156	0.4157	133.098	0.1977	133.41	0.1019	133.391	0.1971	132.853	0.2036	132.693	0.216
121.295	0.4154	133.237	0.1977	133.549	0.1019	133.53	0.1971	132.992	0.2033	132.832	0.216
121.434	0.4151	133.375	0.1977	133.688	0.1019	133.669	0.1974	133.13	0.2033	132.97	0.216
121.573	0.4148	133.514	0.1981	133.827	0.1019	133.808	0.1974	133.268	0.2027	133.108	0.2163
121.712	0.4148	133.653	0.1981	133.966	0.1019	133.947	0.1974	133.407	0.2024	133.246	0.2163
121.851	0.4144	133.791	0.1981	134.105	0.1016	134.085	0.1974	133.545	0.2024	133.385	0.2163
121.99	0.4141	133.93	0.1984	134.244	0.1016	134.224	0.1977	133.684	0.2021	133.523	0.2163
122.129	0.4138	134.069	0.1984	134.383	0.1016	134.363	0.1977	133.822	0.2018	133.661	0.2167
122.268	0.4135	134.207	0.1984	134.522	0.1016	134.502	0.1981	133.96	0.2015	133.799	0.2167
122.407	0.4135	134.346	0.1987	134.661	0.1016	134.641	0.1981	134.099	0.2015	133.937	0.217
122.546	0.4132	134.484	0.1987	134.8	0.1016	134.78	0.1981	134.237	0.2012	134.076	0.217
122.686	0.4129	134.623	0.199	134.939	0.1013	134.919	0.1984	134.376	0.2008	134.214	0.2173
122.825	0.4123	134.762	0.199	135.078	0.1016	135.058	0.1984	134.514	0.2008	134.352	0.2173
122.964	0.4123	134.9	0.1993	135.217	0.1013	135.197	0.1984	134.653	0.2005	134.49	0.2176
123.103	0.412	135.039	0.1993	135.356	0.1013	135.336	0.1987	134.791	0.2002	134.629	0.2176
123.242	0.4117	135.177	0.1993	135.495	0.1013	135.475	0.1987	134.929	0.2002	134.767	0.2176
123.381	0.4113	135.316	0.1993	135.634	0.1013	135.614	0.199	135.067	0.1999	134.905	0.2176
123.52	0.4107	135.455	0.1996	135.773	0.1013	135.753	0.199	135.206	0.1996	135.043	0.2182
123.659	0.4104	135.593	0.1996	135.912	0.101	135.892	0.199	135.344	0.1996	135.181	0.2182
123.798	0.4098	135.732	0.1999	136.05	0.101	136.031	0.1993	135.483	0.1993	135.32	0.2182
123.937	0.4095	135.87	0.1999	136.19	0.1013	136.17	0.1993	135.621	0.1993	135.458	0.2185
124.076	0.4092	136.009	0.1999	136.328	0.101	136.308	0.1993	135.759	0.199	135.596	0.2185
124.215	0.4089	136.148	0.2002	136.467	0.101	136.447	0.1996	135.898	0.1987	135.734	0.2185
124.354	0.4086	136.286	0.2002	136.606	0.101	136.586	0.1996	136.036	0.1987	135.873	0.2188
124.493	0.4082	136.425	0.2002	136.745	0.1007	136.725	0.1996	136.174	0.1984	136.011	0.2188
124.632	0.4079	136.564	0.2005	136.884	0.101	136.864	0.1996	136.313	0.1984	136.149	0.2188
124.771	0.4076	136.702	0.2002	137.023	0.1007	137.003	0.1999	136.451	0.1981	136.287	0.2191
124.91	0.4073	136.841	0.2005	137.162	0.1007	137.142	0.1999	136.59	0.1977	136.426	0.2191
125.049	0.407	136.979	0.2008	137.301	0.1007	137.281	0.2002	136.728	0.1977	136.564	0.2191
125.188	0.4067	137.118	0.2008	137.44	0.1007	137.42	0.2002	136.866	0.1974	136.702	0.2194
125.327	0.4064	137.256	0.2008	137.579	0.1007	137.559	0.2005	137.005	0.1971	136.84	0.2194
125.466	0.4058	137.395	0.2008	137.718	0.1001	137.698	0.2005	137.143	0.1971	136.979	0.2198
125.606	0.4055	137.534	0.2012	137.857	0.1001	137.837	0.2005	137.281	0.1968	137.117	0.2198
125.745	0.4051	137.672	0.2012	137.996	0.1001	137.976	0.2005	137.42	0.1968	137.255	0.2198
125.884	0.4048	137.811	0.2015	138.135	0.1001	138.115	0.2005	137.558	0.1965	137.393	0.2198
126.023	0.4045	137.95	0.2015	138.274	0.1001	138.254	0.2008	137.697	0.1965	137.531	0.2201
126.162	0.4042	138.088	0.2015	138.412	0.1001	138.393	0.2012	137.835	0.1962	137.67	0.2201
126.301	0.4036	138.227	0.2015	138.551	0.1001	138.531	0.2012	137.973	0.1962	137.808	0.2204
126.44	0.4033	138.365	0.2018	138.69	0.0998	138.67	0.2012	138.112	0.1959	137.946	0.2204
126.579	0.4033	138.504	0.2018	138.829	0.1001	138.809	0.2012	138.25	0.1956	138.084	0.2204
126.718	0.4024	138.643	0.2021	138.968	0.0998	138.948	0.2015	138.388	0.1956	138.223	0.2204
126.857	0.402	138.781	0.2021	139.107	0.0998	139.087	0.2015	138.526	0.195	138.361	0.2207
126.996	0.4017	138.92	0.2021	139.246	0.0998	139.226	0.2018	138.665	0.195	138.499	0.2207
127.135	0.4014	139.059	0.2021	139.385	0.0998	139.365	0.2018	138.803	0.1946	138.637	0.221
127.274	0.4011	139.197	0.2024	139.524	0.0998	139.504	0.2018	138.941	0.1943	138.776	0.221
127.413	0.4008	139.336	0.2024	139.663	0.0998	139.643	0.2018	139.08	0.1943	138.914	0.221
127.552	0.4002	139.474	0.2027	139.802	0.0995	139.782	0.2018	139.218	0.194	139.052	0.2213
127.691	0.3999	139.613	0.2027	139.941	0.0998	139.921	0.2024	139.357	0.194	139.19	0.2213
127.83	0.3999	139.751	0.2027	140.08	0.0995	140.06	0.2024	139.495	0.1937	139.329	0.2213
127.969	0.3993	139.89	0.203	140.219	0.0995	140.199	0.2024	139.633	0.1937	139.467	0.2216
128.108	0.3989	140.029	0.203	140.358	0.0995	140.338	0.2027	139.772	0.1934	139.605	0.2216
128.247	0.3986	140.167	0.203	140.497	0.0995	140.476	0.2027	139.91	0.1931	139.743	0.2216
128.386	0.3983	140.306	0.203	140.636	0.0995	140.616	0.203	140.048	0.1931	139.881	0.2219
128.525	0.398	140.445	0.2033	140.774	0.0992	140.755	0.203	140.187	0.1928	140.02	0.2219
128.665	0.3977	140.583	0.2033	140.913	0.0992	140.893	0.203	140.325	0.1928	140.158	0.2219
128.804	0.3974	140.722	0.2036	141.052	0.0992	141.032	0.2033	140.463	0.1925	140.296	0.2222
128.943	0.3971	140.86	0.2036	141.191	0.0992	141.171	0.2033	140.602	0.1925	140.434	0.2222
129.082	0.3968	140.999	0.2036	141.33	0.0992	141.31	0.2033	140.74	0.1925	140.573	0.2222
129.221	0.3965	141.138	0.2039	141.469	0.0992	141.449	0.2036	140.879	0.1922	140.711	0.2222
129.36	0.3962	141.276	0.2039	141.608	0.0988	141.588	0.2036	141.017	0.1919	140.849	0.2225
129.499	0.3958	141.415	0.2039	141.747	0.0992	141.727	0.2036	141.155	0.1919	140.987	0.2225
129.638	0.3955	141.554	0.2043	141.886	0.0988	141.866	0.2036	141.294	0.1919	141.126	0.2225
129.777	0.3949	141.692	0.2043	142.025	0.0988	142.005	0.2039	141.432	0.1915	141.264	0.2229
129.916	0.3946	141.831	0.2043	142.164	0.0988	142.144	0.2039	141.57	0.1912	141.402	0.2229
130.055	0.394	141.969	0.2049	142.303	0.0988	142.283	0.2043	141.709	0.1912	141.54	0.2229
130.194	0.3937	142.108	0.2049	142.442	0.0988	142.422	0.2043	141.847	0.1909	141.679	0.2232
130.333	0.3934	142.246	0.2049	142.581	0.0988	142.561	0.2043	141.986	0.1909	141.817	0.2232
130.472	0.3931	142.385	0.2052	142.72	0.0985	142.7	0.2046	142.124	0.1906	141.955	0.2232
130.611	0.3927	142.524	0.2052	142.859	0.0985	142.839	0.2046	142.262	0.1906	142.093	0.2235
130.75	0.3924	142.662	0.2052	142.998	0.0985	142.978	0.2046	142.401	0.1903	142.232	0.2235
130.889	0.3921	142.801	0.2052	143.137	0.0985	143.117	0.2049	142.539	0.1903	142.37	0.2235
131.028	0.3918	142.94	0.2055	143.276	0.0985	143.256	0.2049	142.678	0.19	142.508	0.2238
131.167	0.3915	143.078	0.2055	143.415	0.0985	143.394	0.2052	142.816	0.19	142.646	0.2238
131.306	0.3912	143.217	0.2055	143.554	0.0985	143.533	0.2052	142.954	0.1897	142.784	0.2238
131.446	0.3909	143.355	0.2058	143.693	0.0985	143.672	0.2052	143.093	0.1894	142.923	0.2238
131.584	0.3906	143.494	0.2058	143.832	0.0985	143.811	0.2052	143.231	0.1894	143.061	0.2241
131.724	0.3903	143.633	0.2058	143.971	0.0982	143.95	0.2055	143.369	0.1891	143.199	0.2241
131.863	0.39	143.771	0.2061	144.109	0.0982	144.089	0.2055	143.508	0.1891	143.337	0.2244
132.002	0.3893	143.91	0.2061	144.249	0.0982	144.228	0.2055	143.646	0.1888	143.476	0.2244
132.141	0.389	144.048	0.2064	144.387	0.0982	144.367	0.2058	143.784	0.1888	143.614	0.2244
132.28	0.3887	144.187	0.2064	144.526	0.0982	144.506	0.2058	143.923	0.1884	143.752	0.2244
132.419	0.3887	144.326	0.2064	144.665	0.0979	144.645	0.2058	144.061	0.1884	143.89	0.2244
132.558	0.3881	144.464	0.2064	144.804	0.0982	144.784	0.2058	144.199	0.1881	144.029	0.2247
132.697	0.3878	144.603	0.2067	144.943	0.0979	144.923	0.2061	144.338	0.1878	144.167	0.2247
132.836	0.3875	144.742	0.2067	145.082	0.0979	145.062	0.2061	144.476	0.1878	144.305	0.225
132.975	0.3869	144.88	0.207	145.221	0.0979	145.201	0.2064	144.615	0.1875	144.443	0.225
133.114	0.3865	145.019	0.207	145.36	0.0979	145.34	0.2064	144.753	0.1875	144.582	0.225
133.253	0.3862	145.157	0.207	145.499	0.0979	145.479	0.2064	144.891	0.1869	144.72	0.2253
133.392	0.3859	145.296	0.207	145.638	0.0979	145.618	0.2064	145.03	0.1869	144.858	0.2253
133.531	0.3859	145.435	0.2074	145.777	0.0979	145.757	0.2067	145.168	0.1866	144.996	0.2253
133.67	0.3853	145.573	0.2074	145.916	0.0979	145.896	0.2067	145.306	0.1866	145.134	0.2253
133.809	0.385	145.712	0.2077	146.055	0.0976	146.035	0.2067	145.445	0.1863	145.273	0.2256
133.948	0.3847	145.85	0.2077	146.194	0.0976	146.173	0.2067	145.583	0.186	145.411	0.2256
134.087	0.3844	145.989	0.2077	146.333	0.0976	146.312	0.207	145.721	0.186	145.549	0.2256
134.226	0.3844	146.128	0.2077	146.472	0.0976	146.452	0.207	145.86	0.1857	145.687	0.2263
134.365	0.3838	146.266	0.208	146.611	0.0976	146.59	0.207	145.998	0.1857	145.826	0.2263
134.505	0.3838	146.405	0.208	146.75	0.0976	146.729	0.2074	146.137	0.1853	145.964	0.2263
134.644	0.3834	146.543	0.208	146.889	0.0976	146.868	0.2074	146.275	0.1853	146.102	0.2263
134.783	0.3828	146.682	0.2083	147.028	0.0976	147.007	0.2077	146.413	0.185	146.24	0.2266
134.922	0.3828	146.821	0.2083	147.167	0.0973	147.146	0.2077	146.552	0.185	146.379	0.2266
135.061	0.3825	146.96	0.2083	147.306	0.0973	147.285	0.2077	146.69	0.1847	146.517	0.2266
135.2	0.3819	147.099	0.2086	147.445	0.0973	147.424	0.208	146.828	0.1844	146.655	0.2269
135.339	0.3819	147.238	0.2086	147.584	0.0973	147.563	0.208	146.967	0.1844	146.793	0.2269
135.478	0.3816	147.377	0.2086	147.723	0.0973	147.702	0.208	147.105	0.1841	146.931	0.2269
135.617	0.3813	147.516	0.2089	147.862	0.0973	147.841	0.208	147.243	0.1838	147.07	0.2272
135.756	0.381	147.655	0.2089	148.001	0.0973	147.98	0.2083	147.381	0.1838	147.208	0.2272
135.895	0.3807	147.794	0.2089	148.14	0.097	148.119	0.2083	147.52	0.1835	147.346	0.2272
136.034	0.3803	147.933	0.2092	148.279	0.0973	148.258	0.2083	147.658	0.1835	147.484	0.2272
136.173	0.38	148.072	0.2092	148.418	0.0973	148.397	0.2086	147.797	0.1832	147.623	0.2275
136.312	0.3797	148.212	0.2092	148.557	0.097	148.536	0.2086	147.935	0.1829	147.761	0.2275
136.451	0.3794	148.351	0.2095	148.696	0.097	148.675	0.2086	148.073	0.1829	147.899	0.2275
136.59	0.3794	148.49	0.2095	148.835	0.097	148.814	0.2089	148.211	0.1826	148.037	0.2275
136.729	0.3785	148.629	0.2095	148.974	0.097	148.953	0.2089	148.35	0.1822	148.175	0.2278
136.868	0.3785	148.768	0.2098	149.113	0.097	149.092	0.2089	148.488	0.1822	148.314	0.2278
137.007	0.3782	148.907	0.2098	149.252	0.097	149.231	0.2092	148.626	0.1819	148.452	0.2278
137.146	0.3779	149.046	0.2098	149.391	0.097	149.37	0.2092	148.765	0.1819	148.59	0.2281
137.286	0.3776	149.185	0.2098	149.53	0.097	149.509	0.2092	148.903	0.1816	148.728	0.2278
137.424	0.3772	149.324	0.2101	149.668	0.0967	149.648	0.2095	149.041	0.1813	148.867	0.2281
137.564	0.3769	149.463	0.2101	149.808	0.0967	149.787	0.2095	149.18	0.1813	149.005	0.2281
137.703	0.3769	149.602	0.2105	149.946	0.0967	149.926	0.2095	149.318	0.181	149.143	0.2281
137.842	0.3763	149.741	0.2101	150.085	0.0967	150.065	0.2098	149.456	0.1807	149.281	0.2284
137.981	0.3763	149.88	0.2105	150.224	0.0967	150.203	0.2098	149.595	0.1807	149.419	0.2284
138.12	0.376	150.019	0.2105	150.363	0.0967	150.342	0.2098	149.733	0.1804	149.558	0.2284
138.259	0.3757	150.158	0.2108	150.502	0.0964	150.481	0.2105	149.871	0.1804	149.696	0.2284
138.398	0.3754	150.297	0.2108	150.641	0.0964	150.62	0.2105	150.01	0.1801	149.834	0.2287
138.537	0.3751	150.436	0.2111	150.78	0.0964	150.759	0.2105	150.148	0.1798	149.972	0.2287
138.676	0.3748	150.575	0.2108	150.919	0.0964	150.898	0.2108	150.286	0.1798	150.11	0.2287
138.815	0.3745	150.714	0.2111	151.058	0.0964	151.037	0.2105	150.424	0.1791	150.248	0.2291
138.954	0.3741	150.853	0.2111	151.197	0.0964	151.176	0.2108	150.563	0.1791	150.387	0.2291
139.093	0.3738	150.992	0.2111	151.336	0.0964	151.315	0.2108	150.701	0.1788	150.525	0.2291
139.232	0.3738	151.131	0.2114	151.475	0.0964	151.454	0.2111	150.839	0.1788	150.663	0.2291
139.371	0.3735	151.27	0.2114	151.614	0.0964	151.593	0.2111	150.978	0.1785	150.801	0.2294
139.51	0.3732	151.41	0.2117	151.753	0.0961	151.732	0.2111	151.116	0.1782	150.939	0.2294
139.649	0.3729	151.549	0.2117	151.892	0.0961	151.871	0.2111	151.254	0.1782	151.078	0.2294
139.788	0.3726	151.688	0.2117	152.031	0.0961	152.01	0.2114	151.393	0.1779	151.216	0.2294
139.927	0.3723	151.827	0.2117	152.17	0.0961	152.149	0.2114	151.531	0.1776	151.354	0.2297
140.066	0.3723	151.966	0.212	152.309	0.0961	152.288	0.2114	151.669	0.1776	151.492	0.2297
140.206	0.372	152.105	0.212	152.448	0.0961	152.427	0.2114	151.808	0.1773	151.63	0.2297
140.345	0.3717	152.244	0.212	152.587	0.0957	152.566	0.2117	151.946	0.1773	151.768	0.23
140.484	0.371	152.383	0.2126	152.726	0.0957	152.705	0.2117	152.084	0.177	151.907	0.23
140.623	0.3707	152.522	0.2126	152.865	0.0957	152.844	0.212	152.222	0.177	152.045	0.23
140.762	0.3704	152.661	0.2126	153.004	0.0957	152.983	0.212	152.361	0.1767	152.183	0.23
140.901	0.3701	152.8	0.2129	153.143	0.0957	153.122	0.212	152.499	0.1767	152.321	0.23
141.04	0.3701	152.939	0.2129	153.282	0.0957	153.261	0.212	152.637	0.1764	152.459	0.2303
141.179	0.3698	153.078	0.2129	153.421	0.0957	153.4	0.2123	152.776	0.1764	152.598	0.2303
141.318	0.3695	153.217	0.2129	153.56	0.0954	153.539	0.2123	152.914	0.176	152.736	0.2303
141.457	0.3692	153.356	0.2132	153.699	0.0957	153.678	0.2126	153.053	0.1757	152.874	0.2306
141.596	0.3692	153.495	0.2132	153.838	0.0954	153.817	0.2126	153.191	0.1757	153.012	0.2306
141.735	0.3689	153.634	0.2132	153.977	0.0954	153.956	0.2126	153.329	0.1754	153.15	0.2306
141.874	0.3686	153.773	0.2136	154.116	0.0957	154.095	0.2126	153.467	0.1751	153.289	0.2306
142.013	0.3683	153.912	0.2136	154.255	0.0954	154.234	0.2129	153.606	0.1751	153.427	0.2309
142.152	0.3683	154.052	0.2136	154.394	0.0954	154.373	0.2129	153.744	0.1748	153.565	0.2309
142.291	0.3679	154.19	0.2139	154.533	0.0954	154.512	0.2132	153.882	0.1748	153.703	0.2309
142.43	0.3676	154.33	0.2139	154.672	0.0954	154.651	0.2132	154.02	0.1745	153.841	0.2312
142.569	0.3673	154.469	0.2139	154.811	0.0954	154.79	0.2132	154.159	0.1745	153.98	0.2312
142.708	0.367	154.608	0.2142	154.95	0.0954	154.929	0.2132	154.297	0.1742	154.118	0.2312
142.847	0.3667	154.747	0.2142	155.089	0.0954	155.068	0.2136	154.435	0.1742	154.256	0.2312
142.986	0.3667	154.886	0.2142	155.227	0.0954	155.207	0.2136	154.574	0.1739	154.394	0.2315
143.125	0.3664	155.025	0.2142	155.367	0.0954	155.346	0.2136	154.712	0.1736	154.532	0.2315
143.264	0.3664	155.164	0.2145	155.505	0.0954	155.484	0.2139	154.85	0.1736	154.671	0.2315
143.404	0.3661	155.303	0.2145	155.644	0.0951	155.624	0.2139	154.988	0.1736	154.809	0.2315
143.543	0.3658	155.442	0.2145	155.783	0.0954	155.762	0.2139	155.127	0.1733	154.947	0.2318
143.682	0.3655	155.581	0.2148	155.922	0.0954	155.901	0.2142	155.265	0.1729	155.085	0.2318
143.821	0.3652	155.72	0.2148	156.061	0.0954	156.041	0.2142	155.404	0.1729	155.223	0.2318
143.96	0.3648	155.859	0.2148	156.2	0.0954	156.18	0.2145	155.542	0.1726	155.362	0.2322
144.099	0.3648	155.998	0.2151	156.339	0.0954	156.319	0.2145	155.68	0.1726	155.5	0.2322
144.238	0.3645	156.137	0.2151	156.478	0.0954	156.458	0.2145	155.819	0.1723	155.638	0.2322
144.377	0.3642	156.276	0.2151	156.617	0.0954	156.596	0.2148	155.957	0.1723	155.776	0.2322
144.516	0.3639	156.415	0.2151	156.756	0.0954	156.736	0.2148	156.095	0.172	155.914	0.2322
144.655	0.3639	156.554	0.2154	156.895	0.0951	156.874	0.2148	156.233	0.172	156.052	0.2325
144.794	0.3636	156.693	0.2154	157.034	0.0954	157.013	0.2151	156.372	0.1717	156.191	0.2325
144.933	0.363	156.832	0.2154	157.173	0.0954	157.152	0.2151	156.51	0.1711	156.329	0.2325
145.072	0.3627	156.971	0.2157	157.312	0.0954	157.291	0.2151	156.649	0.1711	156.467	0.2328
145.211	0.3624	157.111	0.2157	157.451	0.0954	157.43	0.2154	156.787	0.1711	156.605	0.2328
145.35	0.3624	157.25	0.2157	157.59	0.0951	157.569	0.2154	156.925	0.1708	156.743	0.2328
145.489	0.3621	157.389	0.216	157.729	0.0954	157.708	0.2154	157.064	0.1705	156.881	0.2331
145.628	0.3617	157.528	0.216	157.868	0.0954	157.847	0.2157	157.202	0.1705	157.02	0.2331
145.767	0.3614	157.667	0.2163	158.007	0.0951	157.986	0.2157	157.34	0.1705	157.158	0.2331
145.906	0.3614	157.806	0.216	158.146	0.0954	158.125	0.2157	157.479	0.1702	157.296	0.2331
146.046	0.3611	157.945	0.2163	158.285	0.0954	158.264	0.216	157.617	0.1698	157.434	0.2334
146.185	0.3608	158.084	0.2163	158.424	0.0951	158.403	0.216	157.755	0.1698	157.572	0.2334
146.324	0.3608	158.223	0.2163	158.563	0.0954	158.542	0.216	157.893	0.1695	157.711	0.2334
146.463	0.3602	158.362	0.2167	158.702	0.0954	158.681	0.216	158.032	0.1695	157.849	0.2334
146.602	0.3602	158.501	0.2167	158.841	0.0954	158.82	0.2163	158.17	0.1692	157.987	0.234
146.741	0.3599	158.64	0.217	158.98	0.0954	158.959	0.2163	158.308	0.1692	158.125	0.234
146.88	0.3599	158.779	0.217	159.119	0.0954	159.098	0.2163	158.447	0.1689	158.263	0.234
147.019	0.3596	158.918	0.217	159.257	0.0954	159.237	0.2167	158.585	0.1689	158.402	0.2343
147.158	0.3593	159.057	0.217	159.397	0.0954	159.376	0.2167	158.723	0.1686	158.54	0.2343
147.297	0.359	159.196	0.217	159.536	0.0954	159.515	0.2167	158.862	0.1686	158.678	0.2343
147.436	0.3586	159.335	0.2173	159.674	0.0954	159.654	0.217	159	0.1683	158.816	0.2346
147.575	0.3586	159.474	0.2173	159.814	0.0954	159.793	0.217	159.138	0.1683	158.954	0.2346
147.714	0.3583	159.613	0.2173	159.952	0.0954	159.932	0.217	159.277	0.1683	159.093	0.2346
147.853	0.358	159.752	0.2176	160.091	0.0954	160.071	0.217	159.415	0.168	159.231	0.2346
147.992	0.3577	159.892	0.2176	160.23	0.0954	160.21	0.2173	159.553	0.1677	159.369	0.2349
148.131	0.3577	160.03	0.2176	160.369	0.0954	160.349	0.2173	159.691	0.1677	159.507	0.2349
148.27	0.3574	160.17	0.2176	160.508	0.0954	160.488	0.2173	159.83	0.1674	159.645	0.2349
148.409	0.3571	160.309	0.2179	160.647	0.0954	160.627	0.2173	159.968	0.1674	159.784	0.2353
148.548	0.3568	160.448	0.2179	160.786	0.0954	160.766	0.2176	160.106	0.1671	159.922	0.2353
148.687	0.3568	160.587	0.2179	160.925	0.0954	160.905	0.2176	160.245	0.1671	160.06	0.2353
148.826	0.3565	160.726	0.2179	161.064	0.0954	161.044	0.2182	160.383	0.1667	160.198	0.2356
148.965	0.3562	160.865	0.2182	161.203	0.0954	161.183	0.2176	160.521	0.1667	160.336	0.2356
149.105	0.3562	161.004	0.2182	161.342	0.0954	161.322	0.2182	160.66	0.1664	160.475	0.2356
149.244	0.3559	161.143	0.2185	161.481	0.0954	161.46	0.2182	160.798	0.1664	160.613	0.2356
149.383	0.3559	161.282	0.2185	161.62	0.0954	161.6	0.2185	160.936	0.1661	160.751	0.2359
149.522	0.3555	161.421	0.2185	161.759	0.0954	161.738	0.2185	161.074	0.1661	160.889	0.2359
149.661	0.3549	161.56	0.2188	161.898	0.0954	161.877	0.2188	161.213	0.1658	161.027	0.2359
149.8	0.3546	161.699	0.2185	162.037	0.0954	162.017	0.2185	161.351	0.1658	161.166	0.2362
149.939	0.3543	161.838	0.2188	162.176	0.0954	162.155	0.2188	161.489	0.1655	161.304	0.2362
150.078	0.3543	161.977	0.2188	162.315	0.0954	162.294	0.2188	161.628	0.1655	161.442	0.2362
150.217	0.3543	162.116	0.2191	162.453	0.0954	162.434	0.2188	161.766	0.1652	161.58	0.2365
150.356	0.3537	162.255	0.2191	162.593	0.0957	162.572	0.2188	161.904	0.1652	161.718	0.2365
150.495	0.3537	162.394	0.2191	162.732	0.0954	162.711	0.2191	162.043	0.1652	161.856	0.2365
150.634	0.3534	162.533	0.2191	162.87	0.0954	162.851	0.2194	162.181	0.1649	161.995	0.2368
150.773	0.3531	162.672	0.2194	163.009	0.0957	162.989	0.2194	162.319	0.1649	162.133	0.2368
150.912	0.3531	162.811	0.2194	163.148	0.0954	163.128	0.2194	162.458	0.1646	162.271	0.2368
151.051	0.3528	162.951	0.2194	163.287	0.0954	163.267	0.2194	162.596	0.1646	162.409	0.2368
151.19	0.3524	163.09	0.2198	163.426	0.0957	163.406	0.2194	162.734	0.1643	162.547	0.2371
151.329	0.3521	163.229	0.2198	163.565	0.0954	163.545	0.2198	162.873	0.1643	162.685	0.2371
151.468	0.3521	163.368	0.2198	163.704	0.0954	163.684	0.2198	163.011	0.164	162.824	0.2371
151.607	0.3518	163.507	0.2201	163.843	0.0957	163.823	0.2198	163.149	0.164	162.962	0.2371
151.746	0.3518	163.646	0.2201	163.982	0.0957	163.962	0.2198	163.288	0.164	163.1	0.2374
151.886	0.3515	163.785	0.2201	164.121	0.0954	164.101	0.2201	163.426	0.1633	163.238	0.2374
152.024	0.3512	163.924	0.2201	164.26	0.0957	164.24	0.2201	163.564	0.1633	163.376	0.2374
152.164	0.3509	164.063	0.2201	164.399	0.0957	164.379	0.2201	163.702	0.163	163.515	0.2377
152.303	0.3509	164.202	0.2207	164.538	0.0954	164.518	0.2204	163.841	0.163	163.653	0.2377
152.442	0.3506	164.341	0.2207	164.677	0.0957	164.657	0.2204	163.979	0.1627	163.791	0.2377
152.581	0.3503	164.48	0.2207	164.816	0.0957	164.796	0.2204	164.118	0.1627	163.929	0.238
152.72	0.35	164.619	0.221	164.955	0.0957	164.935	0.2207	164.256	0.1627	164.067	0.238
152.859	0.35	164.758	0.221	165.094	0.0957	165.074	0.2204	164.394	0.1624	164.206	0.238
152.998	0.3497	164.897	0.221	165.233	0.0957	165.213	0.2207	164.532	0.1621	164.344	0.238
153.137	0.3497	165.036	0.2213	165.372	0.0957	165.352	0.2207	164.671	0.1621	164.482	0.2384
153.276	0.3493	165.175	0.2213	165.511	0.0957	165.49	0.221	164.809	0.1621	164.62	0.2384
153.415	0.349	165.314	0.2213	165.65	0.0957	165.63	0.221	164.947	0.1618	164.758	0.2384
153.554	0.349	165.453	0.2213	165.788	0.0957	165.768	0.221	165.085	0.1618	164.897	0.2384
153.693	0.3487	165.592	0.2216	165.927	0.0957	165.907	0.2213	165.224	0.1615	165.035	0.2384
153.832	0.3484	165.732	0.2216	166.066	0.0957	166.046	0.221	165.362	0.1615	165.173	0.2387
153.971	0.3481	165.87	0.2216	166.205	0.0957	166.185	0.2213	165.5	0.1615	165.311	0.2387
154.11	0.3478	166.01	0.2216	166.344	0.0957	166.324	0.2213	165.639	0.1612	165.449	0.239
154.249	0.3478	166.149	0.2219	166.483	0.0957	166.463	0.2213	165.777	0.1612	165.588	0.239
154.388	0.3472	166.288	0.2219	166.622	0.0957	166.602	0.2216	165.915	0.1612	165.726	0.239
154.527	0.3469	166.427	0.2219	166.761	0.0957	166.741	0.2216	166.054	0.1609	165.864	0.239
154.666	0.3469	166.566	0.2222	166.9	0.0957	166.88	0.2219	166.192	0.1609	166.002	0.2393
154.805	0.3466	166.705	0.2222	167.039	0.0957	167.019	0.2219	166.33	0.1605	166.14	0.2393
154.945	0.3466	166.844	0.2225	167.178	0.0957	167.158	0.2219	166.469	0.1605	166.279	0.2393
155.084	0.3462	166.983	0.2225	167.317	0.0957	167.297	0.2219	166.607	0.1602	166.417	0.2396
155.223	0.3459	167.122	0.2225	167.456	0.0957	167.436	0.2222	166.745	0.1602	166.555	0.2396
155.362	0.3456	167.261	0.2225	167.595	0.0957	167.575	0.2222	166.884	0.1602	166.693	0.2396
155.501	0.3456	167.4	0.2229	167.734	0.0957	167.714	0.2222	167.022	0.1602	166.831	0.2399
155.64	0.3453	167.539	0.2229	167.873	0.0954	167.853	0.2222	167.161	0.1599	166.969	0.2399
155.779	0.3453	167.678	0.2229	168.012	0.0954	167.992	0.2225	167.299	0.1599	167.108	0.2399
155.918	0.345	167.817	0.2232	168.151	0.0957	168.131	0.2225	167.437	0.1596	167.246	0.2399
156.057	0.3447	167.956	0.2229	168.29	0.0957	168.27	0.2225	167.575	0.1596	167.384	0.2402
156.196	0.3444	168.095	0.2232	168.429	0.0954	168.409	0.2225	167.714	0.1593	167.522	0.2402
156.335	0.3444	168.234	0.2232	168.568	0.0957	168.548	0.2229	167.852	0.1593	167.66	0.2402
156.474	0.3441	168.373	0.2232	168.707	0.0957	168.687	0.2229	167.99	0.1593	167.799	0.2402
156.613	0.3438	168.512	0.2235	168.845	0.0954	168.826	0.2229	168.129	0.159	167.937	0.2405
156.752	0.3438	168.651	0.2235	168.984	0.0954	168.964	0.2229	168.267	0.159	168.075	0.2405
156.891	0.3435	168.791	0.2235	169.123	0.0954	169.103	0.2232	168.405	0.159	168.213	0.2405
157.03	0.3431	168.93	0.2238	169.262	0.0954	169.243	0.2232	168.544	0.1587	168.351	0.2405
157.169	0.3431	169.069	0.2238	169.401	0.0954	169.381	0.2232	168.682	0.1587	168.489	0.2405
157.308	0.3428	169.208	0.2238	169.54	0.0954	169.52	0.2235	168.821	0.1584	168.628	0.2408
157.447	0.3425	169.347	0.2241	169.679	0.0954	169.659	0.2235	168.959	0.1584	168.766	0.2408
157.587	0.3425	169.486	0.2241	169.818	0.0951	169.798	0.2235	169.097	0.1584	168.904	0.2408
157.726	0.3422	169.625	0.2241	169.957	0.0954	169.937	0.2235	169.236	0.1581	169.042	0.2411
157.864	0.3419	169.764	0.2241	170.096	0.0954	170.076	0.2235	169.374	0.1581	169.18	0.2411
158.004	0.3419	169.903	0.2241	170.235	0.0951	170.215	0.2238	169.512	0.1581	169.319	0.2418
158.143	0.3416	170.042	0.2244	170.374	0.0954	170.354	0.2238	169.65	0.1581	169.457	0.2418
158.282	0.3416	170.181	0.2244	170.513	0.0951	170.493	0.2238	169.789	0.1578	169.595	0.2418
158.421	0.3413	170.32	0.2244	170.652	0.0951	170.632	0.2241	169.927	0.1578	169.733	0.2418
158.56	0.341	170.459	0.2247	170.791	0.0951	170.771	0.2241	170.065	0.1578	169.871	0.2421
158.699	0.341	170.598	0.2247	170.93	0.0951	170.91	0.2241	170.204	0.1574	170.01	0.2421
158.838	0.3407	170.737	0.2247	171.069	0.0951	171.049	0.2241	170.342	0.1574	170.148	0.2421
158.977	0.3407	170.876	0.2247	171.208	0.0951	171.188	0.2244	170.48	0.1571	170.286	0.2421
159.116	0.3404	171.015	0.2247	171.347	0.0951	171.327	0.2244	170.619	0.1571	170.424	0.2421
159.255	0.34	171.154	0.225	171.486	0.0951	171.466	0.2244	170.757	0.1571	170.562	0.2424
159.394	0.3397	171.293	0.225	171.625	0.0951	171.605	0.2244	170.895	0.1568	170.701	0.2424
159.533	0.3397	171.433	0.225	171.764	0.0951	171.744	0.2247	171.034	0.1568	170.839	0.2424
159.672	0.3391	171.571	0.2253	171.903	0.0951	171.883	0.2247	171.172	0.1565	170.977	0.2427
159.811	0.3391	171.71	0.2253	172.042	0.0948	172.022	0.2247	171.31	0.1565	171.115	0.2427
159.95	0.3388	171.85	0.2253	172.181	0.0948	172.161	0.225	171.449	0.1565	171.253	0.2427
160.089	0.3388	171.989	0.2256	172.32	0.0948	172.3	0.2247	171.587	0.1562	171.392	0.2427
160.228	0.3385	172.128	0.2256	172.459	0.0948	172.439	0.225	171.726	0.1562	171.53	0.243
160.367	0.3382	172.267	0.2256	172.598	0.0948	172.578	0.225	171.864	0.1562	171.668	0.243
160.506	0.3379	172.406	0.2256	172.737	0.0948	172.716	0.2253	172.002	0.1556	171.806	0.243
160.645	0.3379	172.545	0.2256	172.875	0.0948	172.856	0.2253	172.141	0.1556	171.944	0.243
160.785	0.3376	172.684	0.226	173.014	0.0948	172.994	0.2253	172.279	0.1556	172.083	0.2433
160.924	0.3376	172.823	0.226	173.154	0.0948	173.133	0.2253	172.417	0.1553	172.221	0.2433
161.063	0.3369	172.962	0.226	173.292	0.0945	173.272	0.2256	172.556	0.1553	172.359	0.2433
161.202	0.3373	173.101	0.2263	173.431	0.0948	173.411	0.2256	172.694	0.1553	172.497	0.2433
161.341	0.3369	173.24	0.2263	173.57	0.0948	173.55	0.2256	172.832	0.155	172.635	0.2436
161.48	0.3366	173.379	0.2263	173.709	0.0945	173.689	0.2256	172.971	0.155	172.773	0.2436
161.619	0.3366	173.518	0.2263	173.848	0.0945	173.828	0.2256	173.109	0.1546	172.912	0.2436
161.758	0.3363	173.657	0.2266	173.987	0.0945	173.967	0.2263	173.247	0.1546	173.05	0.2439
161.897	0.336	173.796	0.2266	174.126	0.0945	174.106	0.2263	173.386	0.1543	173.188	0.2439
162.036	0.336	173.935	0.2266	174.265	0.0945	174.245	0.2263	173.524	0.1543	173.326	0.2439
162.175	0.3357	174.074	0.2269	174.404	0.0945	174.384	0.2263	173.662	0.1543	173.464	0.2442
162.314	0.3354	174.213	0.2266	174.543	0.0945	174.523	0.2266	173.801	0.154	173.603	0.2442
162.453	0.3354	174.352	0.2269	174.682	0.0945	174.662	0.2266	173.939	0.154	173.741	0.2442
162.592	0.3351	174.492	0.2269	174.821	0.0942	174.801	0.2266	174.077	0.1537	173.879	0.2442
162.731	0.3348	174.631	0.2269	174.96	0.0945	174.94	0.2269	174.216	0.1537	174.017	0.2446
162.87	0.3345	174.77	0.2272	175.099	0.0942	175.079	0.2269	174.354	0.1537	174.155	0.2446
163.009	0.3345	174.909	0.2272	175.238	0.0942	175.218	0.2269	174.493	0.1537	174.293	0.2446
163.148	0.3345	175.048	0.2272	175.377	0.0942	175.357	0.2269	174.631	0.1534	174.432	0.2446
163.287	0.3342	175.187	0.2272	175.516	0.0942	175.496	0.2272	174.769	0.1534	174.57	0.2446
163.427	0.3342	175.326	0.2272	175.655	0.0942	175.635	0.2272	174.908	0.1531	174.708	0.2449
163.565	0.3338	175.465	0.2275	175.794	0.0942	175.774	0.2272	175.046	0.1531	174.846	0.2449
163.704	0.3335	175.604	0.2275	175.933	0.0942	175.912	0.2275	175.185	0.1531	174.984	0.2449
163.844	0.3335	175.743	0.2275	176.072	0.0942	176.052	0.2272	175.323	0.1528	175.123	0.2449
163.983	0.3332	175.882	0.2278	176.211	0.0942	176.19	0.2275	175.461	0.1528	175.261	0.2452
164.122	0.3332	176.021	0.2275	176.35	0.0939	176.329	0.2275	175.599	0.1525	175.399	0.2449
164.261	0.3329	176.16	0.2278	176.489	0.0939	176.468	0.2275	175.738	0.1525	175.537	0.2452
164.4	0.3326	176.299	0.2278	176.628	0.0939	176.607	0.2278	175.876	0.1522	175.675	0.2452
164.539	0.3323	176.438	0.2278	176.767	0.0939	176.746	0.2278	176.014	0.1522	175.814	0.2452
164.678	0.3323	176.577	0.2281	176.906	0.0939	176.885	0.2278	176.153	0.1522	175.952	0.2452
164.817	0.332	176.716	0.2281	177.045	0.0939	177.024	0.2278	176.291	0.1519	176.09	0.2455
164.956	0.332	176.855	0.2281	177.184	0.0939	177.163	0.2278	176.429	0.1519	176.228	0.2455
165.095	0.3314	176.994	0.2281	177.322	0.0936	177.302	0.2281	176.568	0.1519	176.366	0.2455
165.234	0.3311	177.133	0.2281	177.462	0.0939	177.441	0.2281	176.706	0.1515	176.505	0.2455
165.373	0.3311	177.272	0.2287	177.6	0.0936	177.58	0.2281	176.844	0.1515	176.643	0.2455
165.512	0.3307	177.411	0.2287	177.739	0.0936	177.719	0.2281	176.983	0.1515	176.781	0.2458
165.651	0.3307	177.55	0.2287	177.878	0.0936	177.858	0.2284	177.121	0.1512	176.919	0.2458
165.79	0.3304	177.69	0.2287	178.017	0.0936	177.997	0.2284	177.259	0.1512	177.057	0.2458
165.929	0.3301	177.829	0.2291	178.156	0.0936	178.136	0.2284	177.397	0.1509	177.196	0.2458
166.068	0.3301	177.968	0.2291	178.295	0.0936	178.275	0.2284	177.536	0.1509	177.334	0.2458
166.207	0.3298	178.107	0.2291	178.434	0.0936	178.414	0.2287	177.674	0.1509	177.472	0.2461
166.346	0.3298	178.246	0.2291	178.573	0.0936	178.553	0.2284	177.812	0.1506	177.61	0.2461
166.486	0.3295	178.385	0.2291	178.712	0.0936	178.692	0.2287	177.951	0.1506	177.748	0.2461
166.625	0.3295	178.524	0.2294	178.851	0.0933	178.831	0.2287	178.089	0.1503	177.887	0.2461
166.764	0.3292	178.663	0.2294	178.99	0.0936	178.97	0.2287	178.227	0.1503	178.025	0.2464
166.903	0.3289	178.802	0.2294	179.129	0.0933	179.109	0.2291	178.365	0.1503	178.163	0.2464
167.042	0.3286	178.941	0.2294	179.268	0.0933	179.248	0.2291	178.504	0.15	178.301	0.2464
167.181	0.3286	179.08	0.2297	179.407	0.0933	179.387	0.2291	178.642	0.15	178.439	0.2464
167.32	0.3283	179.219	0.2297	179.546	0.0933	179.526	0.2291	178.78	0.15	178.577	0.2464
167.459	0.3283	179.358	0.2297	179.685	0.0933	179.665	0.2294	178.919	0.1497	178.716	0.2467
167.598	0.3283	179.497	0.23	179.824	0.0933	179.804	0.2294	179.057	0.1497	178.854	0.2467
167.737	0.328	179.636	0.2297	179.963	0.093	179.942	0.2294	179.195	0.1494	178.992	0.2467
167.876	0.3276	179.775	0.23	180.101	0.0933	180.082	0.2294	179.334	0.1494	179.13	0.2467
168.015	0.3276	179.914	0.23	180.24	0.093	180.22	0.2294	179.472	0.1494	179.268	0.2467
168.154	0.3273	180.053	0.23	180.38	0.093	180.359	0.2297	179.61	0.1491	179.407	0.247
168.293	0.327	180.192	0.23	180.518	0.0933	180.498	0.2297	179.749	0.1491	179.545	0.2467
168.432	0.327	180.332	0.2303	180.657	0.093	180.637	0.2297	179.887	0.1491	179.683	0.247
168.571	0.3267	180.47	0.2303	180.796	0.093	180.776	0.2297	180.025	0.1488	179.821	0.247
168.71	0.3267	180.61	0.2303	180.935	0.093	180.915	0.23	180.163	0.1488	179.959	0.247
168.849	0.3264	180.749	0.2306	181.074	0.093	181.054	0.23	180.302	0.1488	180.097	0.247
168.988	0.3264	180.888	0.2306	181.213	0.0923	181.193	0.23	180.44	0.1484	180.236	0.247
169.127	0.3261	181.027	0.2306	181.352	0.093	181.332	0.23	180.578	0.1484	180.374	0.2473
169.267	0.3258	181.166	0.2306	181.491	0.093	181.471	0.23	180.717	0.1481	180.512	0.2473
169.405	0.3258	181.305	0.2306	181.63	0.0923	181.61	0.2303	180.855	0.1481	180.65	0.2473
169.544	0.3255	181.444	0.2309	181.769	0.0923	181.749	0.23	180.993	0.1481	180.788	0.2473
169.684	0.3255	181.583	0.2309	181.908	0.0923	181.888	0.2303	181.132	0.1475	180.927	0.2473
169.823	0.3252	181.722	0.2309	182.047	0.093	182.027	0.2303	181.27	0.1475	181.065	0.2473
169.962	0.3249	181.861	0.2309	182.186	0.0923	182.166	0.2303	181.408	0.1472	181.203	0.2477
170.101	0.3249	182	0.2312	182.325	0.0923	182.305	0.2306	181.547	0.1472	181.341	0.2477
170.24	0.3245	182.139	0.2312	182.464	0.0923	182.444	0.2306	181.685	0.1472	181.479	0.2477
170.379	0.3245	182.278	0.2312	182.603	0.0923	182.583	0.2306	181.823	0.1469	181.618	0.2477
170.518	0.3242	182.417	0.2312	182.742	0.0923	182.722	0.2306	181.962	0.1469	181.756	0.248
170.657	0.3242	182.556	0.2312	182.881	0.0923	182.861	0.2309	182.1	0.1469	181.894	0.248
170.796	0.3239	182.695	0.2315	183.02	0.0923	183	0.2306	182.238	0.1466	182.032	0.248
170.935	0.3233	182.834	0.2315	183.159	0.092	183.139	0.2309	182.377	0.1466	182.17	0.248
171.074	0.3233	182.973	0.2315	183.298	0.092	183.278	0.2309	182.515	0.1463	182.309	0.248
171.213	0.323	183.112	0.2315	183.436	0.092	183.417	0.2309	182.653	0.1463	182.447	0.248
171.352	0.3227	183.251	0.2318	183.576	0.092	183.556	0.2312	182.792	0.146	182.585	0.248
171.491	0.3227	183.391	0.2318	183.714	0.092	183.695	0.2309	182.93	0.146	182.723	0.2483
171.63	0.3224	183.53	0.2318	183.853	0.092	183.833	0.2312	183.068	0.1457	182.861	0.2483
171.769	0.3224	183.669	0.2318	183.992	0.092	183.972	0.2312	183.207	0.1457	183	0.2483
171.908	0.3221	183.808	0.2322	184.131	0.092	184.112	0.2312	183.345	0.1457	183.138	0.2483
172.047	0.3221	183.947	0.2322	184.27	0.092	184.25	0.2312	183.483	0.1453	183.276	0.2483
172.186	0.3218	184.086	0.2322	184.409	0.092	184.389	0.2315	183.621	0.1453	183.414	0.2486
172.326	0.3218	184.225	0.2322	184.548	0.0917	184.528	0.2315	183.76	0.1453	183.552	0.2486
172.465	0.3214	184.364	0.2322	184.687	0.092	184.667	0.2315	183.898	0.145	183.69	0.2486
172.604	0.3211	184.503	0.2325	184.826	0.0917	184.806	0.2315	184.036	0.145	183.829	0.2486
172.743	0.3211	184.642	0.2325	184.965	0.0917	184.945	0.2315	184.175	0.1447	183.967	0.2486
172.882	0.3208	184.781	0.2325	185.104	0.0917	185.084	0.2318	184.313	0.1447	184.105	0.2486
173.021	0.3208	184.92	0.2328	185.243	0.0917	185.223	0.2318	184.451	0.1447	184.243	0.2489
173.16	0.3205	185.059	0.2328	185.382	0.0917	185.362	0.2318	184.589	0.1444	184.381	0.2489
173.299	0.3205	185.198	0.2328	185.521	0.0917	185.501	0.2318	184.728	0.1444	184.52	0.2489
173.438	0.3202	185.337	0.2331	185.66	0.0917	185.64	0.2318	184.866	0.1441	184.658	0.2489
173.577	0.3202	185.476	0.2328	185.799	0.0914	185.779	0.2318	185.005	0.1444	184.796	0.2489
173.716	0.3199	185.615	0.2331	185.938	0.0917	185.918	0.2322	185.143	0.1441	184.934	0.2489
173.855	0.3199	185.754	0.2331	186.077	0.0914	186.057	0.2322	185.281	0.1441	185.072	0.2492
173.994	0.3196	185.893	0.2331	186.216	0.0914	186.196	0.2322	185.419	0.1438	185.21	0.2489
174.133	0.3196	186.032	0.2334	186.355	0.0914	186.335	0.2325	185.558	0.1438	185.349	0.2492
174.272	0.3193	186.172	0.2334	186.494	0.0914	186.474	0.2322	185.696	0.1435	185.487	0.2492
174.411	0.3193	186.31	0.2334	186.633	0.0914	186.613	0.2325	185.834	0.1435	185.625	0.2492
174.55	0.319	186.45	0.2334	186.772	0.0914	186.751	0.2325	185.973	0.1432	185.763	0.2498
174.689	0.319	186.589	0.2337	186.911	0.0914	186.89	0.2325	186.111	0.1432	185.901	0.2498
174.828	0.3187	186.728	0.2337	187.05	0.0914	187.029	0.2325	186.249	0.1432	186.04	0.2498
174.967	0.3183	186.867	0.2337	187.189	0.0914	187.168	0.2325	186.388	0.1429	186.178	0.2498
175.107	0.3183	187.006	0.2337	187.328	0.0914	187.307	0.2328	186.526	0.1429	186.316	0.2498
175.245	0.318	187.145	0.234	187.467	0.0914	187.446	0.2328	186.664	0.1426	186.454	0.2498
175.385	0.3177	187.284	0.234	187.606	0.0914	187.585	0.2328	186.802	0.1426	186.592	0.2498
175.524	0.3177	187.423	0.234	187.745	0.0914	187.724	0.2328	186.941	0.1426	186.731	0.2501
175.663	0.3177	187.562	0.234	187.884	0.0911	187.863	0.2331	187.079	0.1426	186.869	0.2501
175.802	0.3174	187.701	0.234	188.023	0.0911	188.002	0.2331	187.217	0.1422	187.007	0.2501
175.941	0.3171	187.84	0.2343	188.162	0.0911	188.141	0.2331	187.356	0.1422	187.145	0.2501
176.08	0.3171	187.979	0.2343	188.301	0.0911	188.28	0.2331	187.494	0.1419	187.283	0.2501
176.219	0.3168	188.118	0.2343	188.44	0.0911	188.419	0.2331	187.632	0.1419	187.422	0.2501
176.358	0.3168	188.257	0.2343	188.579	0.0911	188.558	0.2334	187.771	0.1419	187.56	0.2501
176.497	0.3165	188.396	0.2346	188.718	0.0911	188.697	0.2334	187.909	0.1416	187.698	0.2504
176.636	0.3165	188.535	0.2346	188.857	0.0911	188.836	0.2334	188.047	0.1416	187.836	0.2504
176.775	0.3162	188.674	0.2346	188.996	0.0908	188.975	0.2334	188.186	0.1416	187.974	0.2504
176.914	0.3159	188.813	0.2349	189.135	0.0911	189.114	0.2334	188.324	0.1413	188.113	0.2504
177.053	0.3159	188.952	0.2349	189.274	0.0908	189.253	0.234	188.462	0.1413	188.251	0.2504
177.192	0.3159	189.091	0.2349	189.413	0.0908	189.392	0.234	188.601	0.1413	188.389	0.2508
177.331	0.3152	189.231	0.2349	189.552	0.0908	189.531	0.234	188.739	0.141	188.527	0.2508
177.47	0.3152	189.37	0.2349	189.691	0.0908	189.67	0.234	188.877	0.141	188.665	0.2508
177.609	0.3149	189.509	0.2353	189.83	0.0908	189.809	0.234	189.015	0.141	188.804	0.2508
177.748	0.3149	189.648	0.2353	189.969	0.0908	189.947	0.2343	189.154	0.1407	188.942	0.2508
177.887	0.3146	189.787	0.2353	190.108	0.0908	190.086	0.2343	189.292	0.1407	189.08	0.2508
178.026	0.3143	189.926	0.2356	190.247	0.0908	190.225	0.2343	189.43	0.1407	189.218	0.2511
178.166	0.3143	190.065	0.2353	190.386	0.0908	190.364	0.2343	189.569	0.1404	189.356	0.2511
178.305	0.314	190.204	0.2356	190.525	0.0908	190.503	0.2346	189.707	0.1404	189.494	0.2511
178.444	0.314	190.343	0.2356	190.664	0.0908	190.642	0.2346	189.845	0.1398	189.633	0.2511
178.583	0.3137	190.482	0.2359	190.803	0.0908	190.781	0.2346	189.984	0.1398	189.771	0.2511
178.722	0.3137	190.621	0.2359	190.941	0.0908	190.92	0.2346	190.122	0.1398	189.909	0.2511
178.861	0.3134	190.76	0.2359	191.081	0.0905	191.059	0.2346	190.26	0.1398	190.047	0.2514
179	0.3134	190.899	0.2359	191.219	0.0908	191.198	0.2346	190.398	0.1395	190.185	0.2514
179.139	0.3131	191.038	0.2359	191.358	0.0905	191.337	0.2349	190.537	0.1395	190.324	0.2514
179.278	0.3131	191.177	0.2365	191.497	0.0905	191.476	0.2349	190.675	0.1391	190.462	0.2514
179.417	0.3128	191.316	0.2365	191.636	0.0905	191.615	0.2349	190.813	0.1391	190.6	0.2514
179.556	0.3125	191.455	0.2365	191.775	0.0905	191.754	0.2353	190.952	0.1391	190.738	0.2517
179.695	0.3125	191.594	0.2368	191.914	0.0905	191.893	0.2349	191.09	0.1388	190.876	0.2514
179.834	0.3125	191.733	0.2368	192.053	0.0905	192.032	0.2353	191.229	0.1388	191.014	0.2517
179.973	0.3121	191.872	0.2368	192.192	0.0905	192.171	0.2353	191.367	0.1388	191.153	0.2517
180.112	0.3118	192.012	0.2368	192.331	0.0905	192.31	0.2353	191.505	0.1385	191.291	0.2517
180.251	0.3118	192.151	0.2368	192.47	0.0905	192.449	0.2356	191.644	0.1385	191.429	0.2517
180.39	0.3115	192.29	0.2371	192.609	0.0905	192.588	0.2356	191.782	0.1385	191.567	0.2517
180.529	0.3115	192.429	0.2371	192.748	0.0905	192.727	0.2356	191.92	0.1382	191.706	0.2517
180.668	0.3112	192.568	0.2371	192.887	0.0902	192.866	0.2359	192.059	0.1382	191.844	0.252
180.807	0.3112	192.707	0.2371	193.026	0.0905	193.005	0.2356	192.197	0.1382	191.982	0.252
180.946	0.3109	192.846	0.2371	193.165	0.0902	193.144	0.2359	192.335	0.1379	192.12	0.252
181.085	0.3109	192.985	0.2374	193.304	0.0902	193.283	0.2359	192.474	0.1379	192.258	0.252
181.225	0.3106	193.124	0.2374	193.443	0.0902	193.422	0.2359	192.612	0.1376	192.396	0.252
181.364	0.3106	193.263	0.2374	193.582	0.0902	193.561	0.2359	192.75	0.1376	192.535	0.252
181.503	0.3103	193.402	0.2377	193.721	0.0902	193.7	0.2362	192.889	0.1376	192.673	0.2523
181.642	0.3103	193.541	0.2377	193.86	0.0902	193.839	0.2362	193.027	0.1373	192.811	0.2523
181.781	0.31	193.68	0.2377	193.999	0.0902	193.977	0.2362	193.166	0.1373	192.949	0.2523
181.92	0.31	193.819	0.2377	194.138	0.0902	194.117	0.2362	193.304	0.137	193.087	0.2523
182.059	0.3097	193.958	0.2377	194.277	0.0902	194.256	0.2362	193.442	0.137	193.226	0.2523
182.198	0.3097	194.097	0.238	194.416	0.0902	194.394	0.2365	193.58	0.137	193.364	0.2523
182.337	0.3093	194.236	0.238	194.555	0.0902	194.533	0.2365	193.719	0.137	193.502	0.2523
182.476	0.3093	194.375	0.238	194.694	0.0902	194.672	0.2365	193.857	0.1367	193.64	0.2526
182.615	0.309	194.514	0.238	194.833	0.0902	194.811	0.2368	193.995	0.1367	193.778	0.2526
182.754	0.3087	194.653	0.2384	194.972	0.0899	194.95	0.2368	194.134	0.1364	193.917	0.2526
182.893	0.309	194.792	0.2384	195.111	0.0902	195.089	0.2368	194.272	0.1364	194.055	0.2526
183.032	0.3087	194.931	0.2384	195.25	0.0899	195.228	0.2368	194.411	0.1364	194.193	0.2526
183.171	0.3084	195.071	0.2384	195.389	0.0899	195.367	0.2368	194.549	0.1364	194.331	0.2526
183.31	0.3084	195.21	0.2384	195.528	0.0899	195.506	0.2371	194.687	0.136	194.469	0.2529
183.449	0.3081	195.349	0.2387	195.667	0.0899	195.645	0.2371	194.826	0.136	194.607	0.2529
183.588	0.3081	195.488	0.2387	195.805	0.0899	195.784	0.2371	194.964	0.136	194.746	0.2529
183.727	0.3075	195.627	0.2387	195.945	0.0899	195.923	0.2374	195.102	0.1357	194.884	0.2529
183.867	0.3075	195.766	0.2387	196.083	0.0899	196.062	0.2374	195.24	0.1357	195.022	0.2529
184.006	0.3072	195.905	0.2387	196.222	0.0899	196.201	0.2374	195.379	0.1354	195.16	0.2532
184.145	0.3072	196.044	0.2387	196.361	0.0899	196.34	0.2374	195.517	0.1354	195.298	0.2532
184.284	0.3069	196.183	0.239	196.5	0.0899	196.479	0.2377	195.655	0.1354	195.437	0.2532
184.423	0.3069	196.322	0.239	196.639	0.0899	196.618	0.2377	195.794	0.1354	195.575	0.2532
184.562	0.3066	196.461	0.239	196.778	0.0899	196.757	0.2377	195.932	0.1351	195.713	0.2532
184.701	0.3066	196.6	0.2393	196.917	0.0899	196.896	0.2374	196.071	0.1351	195.851	0.2532
184.84	0.3062	196.739	0.2393	197.056	0.0895	197.035	0.2377	196.209	0.1348	195.989	0.2532
184.979	0.3062	196.878	0.2393	197.195	0.0899	197.174	0.2377	196.347	0.1348	196.128	0.2535
185.118	0.3059	197.017	0.2393	197.334	0.0899	197.313	0.238	196.486	0.1348	196.266	0.2535
185.257	0.3059	197.156	0.2396	197.473	0.0895	197.452	0.238	196.624	0.1345	196.404	0.2535
185.396	0.3056	197.295	0.2396	197.612	0.0895	197.591	0.238	196.762	0.1345	196.542	0.2535
185.535	0.3053	197.434	0.2396	197.751	0.0895	197.73	0.2384	196.9	0.1345	196.68	0.2535
185.674	0.3053	197.573	0.2396	197.89	0.0895	197.869	0.238	197.039	0.1342	196.819	0.2539
185.813	0.305	197.713	0.2399	198.029	0.0899	198.008	0.2384	197.177	0.1342	196.957	0.2539
185.952	0.305	197.851	0.2399	198.168	0.0895	198.147	0.2384	197.315	0.1342	197.095	0.2539
186.091	0.305	197.991	0.2399	198.307	0.0895	198.286	0.2384	197.454	0.1339	197.233	0.2539
186.23	0.3047	198.13	0.2399	198.446	0.0895	198.425	0.2387	197.592	0.1339	197.371	0.2539
186.369	0.3047	198.269	0.2402	198.585	0.0895	198.564	0.2387	197.73	0.1339	197.51	0.2539
186.508	0.3044	198.408	0.2402	198.724	0.0895	198.702	0.2387	197.869	0.1339	197.648	0.2539
186.647	0.3041	198.547	0.2402	198.863	0.0895	198.841	0.2387	198.007	0.1336	197.786	0.2542
186.786	0.3041	198.686	0.2402	199.002	0.0895	198.98	0.2387	198.145	0.1336	197.924	0.2542
186.925	0.3041	198.825	0.2402	199.141	0.0895	199.119	0.239	198.283	0.1336	198.062	0.2542
187.065	0.3038	198.964	0.2402	199.28	0.0895	199.258	0.239	198.422	0.1333	198.2	0.2542
187.204	0.3038	199.103	0.2405	199.419	0.0892	199.397	0.239	198.56	0.1333	198.339	0.2542
187.343	0.3038	199.242	0.2405	199.558	0.0895	199.536	0.2393	198.698	0.1329	198.477	0.2545
187.482	0.3035	199.381	0.2405	199.697	0.0892	199.675	0.2393	198.837	0.1329	198.615	0.2545
187.621	0.3035	199.52	0.2405	199.836	0.0892	199.814	0.2393	198.975	0.1329	198.753	0.2545
187.76	0.3031	199.659	0.2408	199.975	0.0895	199.953	0.2393	199.113	0.1329	198.891	0.2545
187.899	0.3031	199.798	0.2408	200.114	0.0895	200.092	0.2393	199.252	0.1326	199.03	0.2545
188.038	0.3031	199.937	0.2408	200.253	0.0892	200.231	0.2396	199.39	0.1326	199.168	0.2545
188.177	0.3028	200.076	0.2408	200.392	0.0892	200.37	0.2396	199.529	0.1326	199.306	0.2548
188.316	0.3025	200.215	0.2408	200.531	0.0892	200.509	0.2396	199.667	0.1326	199.444	0.2548
188.455	0.3025	200.354	0.2411	200.67	0.0892	200.648	0.2399	199.805	0.1323	199.582	0.2548
188.594	0.3025	200.493	0.2411	200.809	0.0892	200.787	0.2399	199.943	0.1323	199.72	0.2548
188.733	0.3022	200.632	0.2411	200.948	0.0892	200.926	0.2399	200.082	0.1317	199.859	0.2551
188.872	0.3022	200.772	0.2411	201.087	0.0892	201.065	0.2399	200.22	0.1317	199.997	0.2551
189.011	0.3019	200.911	0.2415	201.226	0.0892	201.204	0.2399	200.358	0.1317	200.135	0.2551
189.15	0.3019	201.05	0.2415	201.364	0.0892	201.343	0.2399	200.497	0.1314	200.273	0.2551
189.289	0.3016	201.189	0.2415	201.504	0.0892	201.482	0.2402	200.635	0.1314	200.411	0.2551
189.428	0.3019	201.328	0.2415	201.643	0.0892	201.621	0.2402	200.774	0.1314	200.55	0.2554
189.567	0.3016	201.467	0.2415	201.781	0.0889	201.76	0.2402	200.912	0.1311	200.688	0.2554
189.707	0.3016	201.606	0.2415	201.921	0.0892	201.899	0.2402	201.05	0.1311	200.826	0.2554
189.845	0.3013	201.745	0.2418	202.059	0.0892	202.038	0.2405	201.188	0.1311	200.964	0.2554
189.985	0.3013	201.884	0.2418	202.198	0.0892	202.177	0.2405	201.327	0.1308	201.102	0.2554
190.124	0.301	202.023	0.2418	202.337	0.0892	202.316	0.2405	201.465	0.1308	201.241	0.2554
190.263	0.301	202.162	0.2418	202.476	0.0892	202.454	0.2405	201.603	0.1305	201.379	0.2554
190.402	0.301	202.301	0.2421	202.615	0.0889	202.594	0.2408	201.742	0.1305	201.517	0.2557
190.541	0.3007	202.44	0.2421	202.754	0.0892	202.732	0.2408	201.88	0.1302	201.655	0.2557
190.68	0.3007	202.579	0.2421	202.893	0.0889	202.871	0.2408	202.018	0.1302	201.793	0.2557
190.819	0.3004	202.718	0.2421	203.032	0.0892	203.01	0.2408	202.157	0.1302	201.931	0.256
190.958	0.3007	202.857	0.2424	203.171	0.0889	203.149	0.2411	202.295	0.1298	202.07	0.256
191.097	0.3004	202.996	0.2424	203.31	0.0889	203.288	0.2408	202.433	0.1295	202.208	0.256
191.236	0.3004	203.135	0.2421	203.449	0.0889	203.427	0.2411	202.572	0.1295	202.346	0.256
191.375	0.3	203.274	0.2424	203.588	0.0889	203.566	0.2411	202.71	0.1295	202.484	0.256
191.514	0.3	203.413	0.2424	203.727	0.0889	203.705	0.2418	202.848	0.1292	202.623	0.256
191.653	0.2994	203.553	0.2427	203.866	0.0889	203.844	0.2418	202.987	0.1292	202.761	0.2563
191.792	0.2994	203.691	0.2427	204.005	0.0889	203.983	0.2418	203.125	0.1289	202.899	0.2563
191.931	0.2994	203.831	0.2427	204.144	0.0889	204.122	0.2418	203.263	0.1289	203.037	0.2563
192.07	0.2991	203.97	0.2427	204.283	0.0889	204.261	0.2418	203.402	0.1286	203.175	0.2563
192.209	0.2991	204.109	0.2427	204.422	0.0889	204.4	0.2421	203.54	0.1286	203.314	0.2563
192.348	0.2991	204.248	0.243	204.561	0.0889	204.539	0.2421	203.678	0.1283	203.452	0.2566
192.487	0.2991	204.387	0.243	204.7	0.0889	204.678	0.2421	203.817	0.128	203.59	0.2566
192.626	0.2988	204.526	0.243	204.839	0.0889	204.817	0.2421	203.955	0.128	203.728	0.2566
192.766	0.2988	204.665	0.243	204.978	0.0889	204.956	0.2424	204.093	0.128	203.866	0.2566
192.905	0.2988	204.804	0.243	205.117	0.0889	205.095	0.2424	204.232	0.1277	204.004	0.257
193.044	0.2985	204.943	0.2433	205.256	0.0889	205.234	0.2424	204.37	0.1277	204.143	0.2566
193.183	0.2985	205.082	0.2433	205.394	0.0889	205.373	0.2424	204.509	0.1274	204.281	0.257
193.322	0.2985	205.221	0.2433	205.534	0.0889	205.512	0.2424	204.647	0.1274	204.419	0.257
193.461	0.2985	205.36	0.2433	205.673	0.0886	205.651	0.2424	204.785	0.1271	204.557	0.257
193.6	0.2982	205.499	0.2436	205.811	0.0889	205.79	0.2427	204.924	0.1271	204.695	0.257
193.739	0.2982	205.638	0.2436	205.951	0.0886	205.929	0.2427	205.062	0.1267	204.834	0.257
193.878	0.2979	205.777	0.2436	206.089	0.0886	206.068	0.2427	205.2	0.1267	204.972	0.2576
194.017	0.2979	205.916	0.2436	206.228	0.0886	206.207	0.2427	205.339	0.1264	205.11	0.2576
194.156	0.2979	206.055	0.2436	206.367	0.0889	206.346	0.243	205.477	0.1264	205.248	0.2576
194.295	0.2979	206.194	0.2439	206.506	0.0886	206.485	0.243	205.615	0.1261	205.386	0.2576
194.434	0.2976	206.333	0.2439	206.645	0.0886	206.624	0.243	205.754	0.1261	205.524	0.2576
194.573	0.2976	206.472	0.2439	206.784	0.0889	206.762	0.243	205.892	0.1258	205.663	0.2579
194.712	0.2973	206.612	0.2439	206.923	0.0886	206.901	0.2433	206.03	0.1258	205.801	0.2579
194.851	0.2973	206.751	0.2439	207.062	0.0886	207.041	0.2433	206.168	0.1255	205.939	0.2579
194.99	0.2973	206.89	0.2439	207.201	0.0889	207.179	0.2433	206.307	0.1255	206.077	0.2579
195.129	0.2969	207.029	0.2446	207.34	0.0886	207.318	0.2433	206.445	0.1252	206.215	0.2579
195.268	0.2969	207.168	0.2446	207.479	0.0886	207.457	0.2433	206.583	0.1252	206.354	0.2579
195.407	0.2969	207.307	0.2446	207.618	0.0886	207.596	0.2436	206.722	0.1249	206.492	0.2582
195.547	0.2969	207.446	0.2449	207.757	0.0886	207.735	0.2436	206.86	0.1249	206.63	0.2582
195.685	0.2969	207.585	0.2449	207.896	0.0886	207.874	0.2436	206.999	0.1246	206.768	0.2582
195.825	0.2966	207.724	0.2449	208.035	0.0886	208.013	0.2436	207.137	0.1246	206.906	0.2582
195.964	0.2966	207.863	0.2449	208.174	0.0886	208.152	0.2439	207.275	0.1246	207.045	0.2582
196.103	0.2966	208.002	0.2449	208.313	0.0886	208.291	0.2439	207.414	0.124	207.183	0.2585
196.242	0.2963	208.141	0.2449	208.452	0.0886	208.43	0.2439	207.552	0.1236	207.321	0.2585
196.381	0.2963	208.28	0.2452	208.591	0.0886	208.569	0.2442	207.69	0.1236	207.459	0.2585
196.52	0.296	208.419	0.2452	208.73	0.0886	208.708	0.2442	207.829	0.1236	207.597	0.2585
196.659	0.296	208.558	0.2452	208.869	0.0886	208.847	0.2442	207.967	0.1233	207.736	0.2585
196.798	0.296	208.697	0.2455	209.008	0.0886	208.986	0.2442	208.105	0.1233	207.874	0.2585
196.937	0.296	208.836	0.2452	209.147	0.0886	209.125	0.2446	208.244	0.123	208.012	0.2588
197.076	0.2957	208.975	0.2455	209.286	0.0886	209.264	0.2446	208.382	0.123	208.15	0.2588
197.215	0.2957	209.114	0.2455	209.425	0.0886	209.403	0.2446	208.52	0.1227	208.288	0.2588
197.354	0.2957	209.253	0.2455	209.564	0.0886	209.542	0.2449	208.659	0.1227	208.427	0.2588
197.493	0.2954	209.393	0.2455	209.703	0.0886	209.681	0.2449	208.797	0.1224	208.565	0.2588
197.632	0.2957	209.531	0.2455	209.842	0.0883	209.82	0.2449	208.935	0.1224	208.703	0.2591
197.771	0.2954	209.671	0.2458	209.981	0.0886	209.959	0.2449	209.074	0.1224	208.841	0.2591
197.91	0.2954	209.81	0.2458	210.12	0.0886	210.098	0.2449	209.212	0.1221	208.979	0.2591
198.049	0.2951	209.949	0.2458	210.259	0.0883	210.237	0.2452	209.351	0.1221	209.117	0.2591
198.188	0.2951	210.088	0.2458	210.398	0.0883	210.375	0.2452	209.489	0.1218	209.256	0.2591
198.327	0.2951	210.227	0.2461	210.536	0.0883	210.514	0.2452	209.627	0.1218	209.394	0.2594
198.466	0.2951	210.366	0.2458	210.675	0.0883	210.653	0.2452	209.765	0.1215	209.532	0.2594
198.606	0.2948	210.505	0.2461	210.814	0.0883	210.792	0.2455	209.904	0.1215	209.67	0.2594
198.745	0.2948	210.644	0.2461	210.953	0.0883	210.931	0.2455	210.042	0.1212	209.808	0.2594
198.884	0.2948	210.783	0.2461	211.092	0.0886	211.07	0.2455	210.18	0.1212	209.947	0.2597
199.023	0.2945	210.922	0.2461	211.231	0.0883	211.209	0.2455	210.319	0.1212	210.085	0.2597
199.162	0.2945	211.061	0.2464	211.37	0.0883	211.348	0.2458	210.457	0.1209	210.223	0.2597
199.301	0.2942	211.2	0.2464	211.509	0.0883	211.487	0.2458	210.595	0.1209	210.361	0.2597
199.44	0.2942	211.339	0.2464	211.648	0.0883	211.626	0.2458	210.734	0.1205	210.499	0.2601
199.579	0.2942	211.478	0.2464	211.787	0.0883	211.765	0.2458	210.872	0.1205	210.637	0.2597
199.718	0.2942	211.617	0.2464	211.926	0.0883	211.904	0.2461	211.011	0.1205	210.776	0.2601
199.857	0.2938	211.756	0.2467	212.065	0.0883	212.043	0.2461	211.149	0.1202	210.914	0.2601
199.996	0.2938	211.895	0.2467	212.204	0.0883	212.182	0.2461	211.287	0.1202	211.052	0.2601
200.135	0.2938	212.034	0.2467	212.343	0.0883	212.321	0.2461	211.425	0.1199	211.19	0.2601
200.274	0.2935	212.173	0.2467	212.482	0.0883	212.46	0.2464	211.564	0.1199	211.328	0.2604
200.413	0.2935	212.312	0.2467	212.621	0.0883	212.599	0.2461	211.702	0.1199	211.467	0.2604
200.552	0.2935	212.452	0.2467	212.76	0.0883	212.738	0.2464	211.84	0.1196	211.605	0.2604
200.691	0.2935	212.591	0.2467	212.899	0.0883	212.877	0.2464	211.979	0.1196	211.743	0.2604
200.83	0.2932	212.73	0.247	213.038	0.0883	213.016	0.2464	212.117	0.1193	211.881	0.2604
200.969	0.2932	212.869	0.247	213.177	0.0883	213.154	0.2467	212.256	0.1193	212.019	0.2607
201.108	0.2929	213.008	0.247	213.316	0.0883	213.293	0.2467	212.394	0.1193	212.158	0.2607
201.247	0.2929	213.147	0.247	213.455	0.0883	213.432	0.2467	212.532	0.119	212.296	0.2607
201.387	0.2929	213.286	0.2473	213.594	0.0883	213.571	0.2467	212.671	0.119	212.434	0.261
201.525	0.2926	213.425	0.2473	213.733	0.0883	213.71	0.2467	212.809	0.1187	212.572	0.261
201.665	0.2926	213.564	0.247	213.872	0.0883	213.849	0.247	212.947	0.1187	212.711	0.261
201.804	0.2926	213.703	0.2473	214.011	0.088	213.988	0.247	213.086	0.1187	212.849	0.2613
201.943	0.2926	213.842	0.2473	214.149	0.0883	214.127	0.247	213.224	0.1184	212.987	0.2613
202.082	0.2923	213.981	0.2473	214.288	0.0883	214.266	0.247	213.363	0.1184	213.125	0.2613
202.221	0.2923	214.12	0.2473	214.428	0.0883	214.405	0.2473	213.501	0.1184	213.263	0.2613
202.36	0.2923	214.259	0.2473	214.566	0.0883	214.544	0.2473	213.639	0.1184	213.402	0.2616
202.499	0.292	214.398	0.2477	214.706	0.088	214.683	0.2473	213.778	0.1181	213.54	0.2616
202.638	0.292	214.537	0.2477	214.845	0.0883	214.822	0.2473	213.916	0.1181	213.678	0.2616
202.777	0.292	214.676	0.2477	214.983	0.088	214.961	0.2477	214.054	0.1178	213.816	0.2619
202.916	0.2914	214.815	0.2477	215.122	0.0883	215.1	0.2477	214.193	0.1178	213.955	0.2619
203.055	0.2914	214.954	0.2477	215.261	0.088	215.239	0.2477	214.331	0.1178	214.093	0.2619
203.194	0.2911	215.093	0.2477	215.4	0.088	215.378	0.2477	214.47	0.1174	214.231	0.2619
203.333	0.2911	215.232	0.248	215.539	0.0883	215.517	0.2477	214.608	0.1174	214.369	0.2619
203.472	0.2911	215.371	0.248	215.678	0.088	215.656	0.2477	214.746	0.1171	214.508	0.2622
203.611	0.2907	215.511	0.248	215.817	0.088	215.795	0.248	214.885	0.1171	214.646	0.2622
203.75	0.2907	215.65	0.248	215.956	0.088	215.934	0.248	215.023	0.1171	214.784	0.2625
203.889	0.2907	215.789	0.248	216.095	0.088	216.072	0.248	215.161	0.1171	214.923	0.2625
204.028	0.2907	215.928	0.2483	216.234	0.088	216.211	0.248	215.3	0.1168	215.061	0.2625
204.167	0.2904	216.067	0.2483	216.373	0.088	216.35	0.2483	215.438	0.1168	215.199	0.2628
204.306	0.2901	216.206	0.2483	216.512	0.088	216.489	0.2483	215.576	0.1168	215.337	0.2628
204.446	0.2901	216.345	0.2483	216.651	0.088	216.628	0.2483	215.715	0.1165	215.475	0.2628
204.585	0.2901	216.484	0.2483	216.79	0.088	216.767	0.2483	215.853	0.1165	215.614	0.2628
204.724	0.2901	216.623	0.2486	216.929	0.088	216.906	0.2483	215.992	0.1165	215.752	0.2632
204.863	0.2898	216.762	0.2483	217.068	0.088	217.045	0.2486	216.13	0.1159	215.89	0.2632
205.002	0.2898	216.901	0.2486	217.207	0.088	217.184	0.2483	216.268	0.1159	216.028	0.2632
205.141	0.2898	217.04	0.2486	217.346	0.088	217.323	0.2486	216.407	0.1159	216.166	0.2632
205.28	0.2895	217.179	0.2486	217.485	0.088	217.462	0.2486	216.545	0.1159	216.304	0.2635
205.419	0.2895	217.318	0.2486	217.624	0.088	217.601	0.2486	216.684	0.1159	216.443	0.2635
205.558	0.2892	217.457	0.2486	217.763	0.088	217.74	0.2489	216.822	0.1156	216.581	0.2635
205.697	0.2892	217.596	0.2486	217.902	0.088	217.879	0.2486	216.96	0.1156	216.719	0.2638
205.836	0.2892	217.735	0.2489	218.041	0.088	218.018	0.2489	217.099	0.1156	216.857	0.2638
205.975	0.2889	217.874	0.2489	218.18	0.088	218.157	0.2489	217.237	0.1153	216.996	0.2638
206.114	0.2889	218.013	0.2489	218.319	0.088	218.296	0.2489	217.375	0.1153	217.134	0.2638
206.253	0.2889	218.153	0.2489	218.458	0.088	218.435	0.2489	217.514	0.1153	217.272	0.2641
206.392	0.2886	218.292	0.2489	218.597	0.088	218.574	0.2489	217.652	0.1153	217.41	0.2641
206.531	0.2886	218.431	0.2489	218.736	0.088	218.713	0.2492	217.79	0.115	217.548	0.2641
206.67	0.2883	218.57	0.2492	218.875	0.088	218.852	0.2492	217.929	0.115	217.687	0.2644
206.809	0.2883	218.709	0.2492	219.014	0.088	218.991	0.2492	218.067	0.115	217.825	0.2644
206.948	0.2883	218.848	0.2492	219.153	0.0883	219.13	0.2498	218.205	0.1147	217.963	0.2644
207.088	0.288	218.987	0.2492	219.292	0.088	219.269	0.2492	218.344	0.1147	218.101	0.2644
207.226	0.288	219.126	0.2492	219.431	0.088	219.408	0.2498	218.482	0.1147	218.24	0.2647
207.365	0.288	219.265	0.2495	219.57	0.088	219.547	0.2498	218.62	0.1143	218.378	0.2647
207.505	0.2876	219.404	0.2495	219.709	0.088	219.686	0.2498	218.759	0.1143	218.516	0.2647
207.644	0.2876	219.543	0.2492	219.848	0.088	219.825	0.2501	218.897	0.1143	218.654	0.265
207.783	0.2876	219.682	0.2495	219.987	0.0883	219.964	0.2501	219.035	0.1143	218.793	0.265
207.922	0.2873	219.821	0.2495	220.125	0.0883	220.102	0.2501	219.174	0.114	218.931	0.265
208.061	0.2873	219.96	0.2495	220.264	0.0883	220.241	0.2501	219.312	0.114	219.069	0.265
208.2	0.287	220.099	0.2495	220.403	0.0883	220.38	0.2501	219.45	0.114	219.207	0.265
208.339	0.287	220.238	0.2495	220.542	0.0883	220.519	0.2504	219.589	0.114	219.345	0.2656
208.478	0.2867	220.377	0.2498	220.681	0.0883	220.658	0.2504	219.727	0.1137	219.483	0.2656
208.617	0.2867	220.516	0.2498	220.82	0.0883	220.797	0.2504	219.865	0.1137	219.622	0.2656
208.756	0.2864	220.655	0.2498	220.959	0.0883	220.936	0.2504	220.004	0.1137	219.76	0.2659
208.895	0.2864	220.794	0.2498	221.098	0.0883	221.075	0.2504	220.142	0.1137	219.898	0.2659
209.034	0.2864	220.933	0.2498	221.237	0.0883	221.214	0.2504	220.281	0.1134	220.036	0.2659
209.173	0.2861	221.072	0.2498	221.376	0.0883	221.353	0.2504	220.419	0.1134	220.175	0.2659
209.312	0.2861	221.212	0.2498	221.515	0.0883	221.492	0.2508	220.557	0.1134	220.313	0.2663
209.451	0.2858	221.351	0.2501	221.654	0.0886	221.631	0.2508	220.696	0.1131	220.451	0.2663
209.59	0.2858	221.49	0.2501	221.793	0.0886	221.77	0.2508	220.834	0.1131	220.589	0.2663
209.729	0.2855	221.629	0.2501	221.932	0.0886	221.909	0.2511	220.972	0.1131	220.728	0.2663
209.868	0.2855	221.768	0.2501	222.071	0.0886	222.048	0.2508	221.111	0.1128	220.866	0.2663
210.007	0.2855	221.907	0.2501	222.21	0.0886	222.187	0.2511	221.249	0.1128	221.004	0.2666
210.147	0.2855	222.046	0.2504	222.349	0.0886	222.326	0.2511	221.387	0.1128	221.142	0.2666
210.286	0.2852	222.185	0.2504	222.488	0.0886	222.465	0.2511	221.526	0.1128	221.28	0.2666
210.425	0.2852	222.324	0.2501	222.627	0.0886	222.604	0.2511	221.664	0.1125	221.419	0.2669
210.564	0.2849	222.463	0.2504	222.766	0.0886	222.743	0.2511	221.802	0.1125	221.557	0.2669
210.703	0.2849	222.602	0.2504	222.905	0.0889	222.882	0.2514	221.941	0.1125	221.695	0.2669
210.842	0.2849	222.741	0.2504	223.044	0.0886	223.021	0.2514	222.079	0.1125	221.833	0.2669
210.981	0.2845	222.88	0.2504	223.183	0.0889	223.16	0.2514	222.217	0.1122	221.972	0.2672
211.12	0.2842	223.019	0.2508	223.322	0.0889	223.298	0.2514	222.356	0.1122	222.11	0.2672
211.259	0.2842	223.158	0.2508	223.461	0.0889	223.438	0.2514	222.494	0.1122	222.248	0.2672
211.398	0.2842	223.297	0.2508	223.6	0.0889	223.576	0.2517	222.633	0.1122	222.386	0.2675
211.537	0.2842	223.436	0.2508	223.738	0.0889	223.715	0.2517	222.771	0.1119	222.524	0.2675
211.676	0.2836	223.575	0.2508	223.877	0.0889	223.854	0.2517	222.909	0.1119	222.663	0.2675
211.815	0.2836	223.714	0.2508	224.016	0.0889	223.993	0.2517	223.048	0.1119	222.801	0.2675
211.954	0.2833	223.853	0.2508	224.155	0.0889	224.132	0.2517	223.186	0.1119	222.939	0.2675
212.093	0.283	223.993	0.2511	224.294	0.0892	224.271	0.2517	223.324	0.1116	223.077	0.2675
212.232	0.283	224.131	0.2508	224.433	0.0892	224.41	0.252	223.463	0.1116	223.215	0.2678
212.371	0.283	224.271	0.2511	224.572	0.0892	224.549	0.252	223.601	0.1116	223.354	0.2678
212.51	0.2827	224.41	0.2511	224.711	0.0892	224.688	0.252	223.739	0.1116	223.492	0.2681
212.649	0.2827	224.549	0.2511	224.85	0.0892	224.827	0.252	223.878	0.1112	223.63	0.2681
212.788	0.2827	224.688	0.2511	224.989	0.0892	224.966	0.252	224.016	0.1116	223.768	0.2681
212.927	0.2824	224.827	0.2511	225.128	0.0892	225.105	0.2523	224.154	0.1112	223.907	0.2681
213.066	0.2824	224.966	0.2514	225.267	0.0892	225.244	0.2523	224.292	0.1112	224.045	0.2681
213.206	0.2821	225.105	0.2514	225.406	0.0892	225.383	0.2523	224.431	0.1112	224.183	0.2681
213.345	0.2821	225.244	0.2514	225.545	0.0892	225.522	0.2523	224.569	0.1112	224.321	0.2681
213.484	0.2821	225.383	0.2514	225.684	0.0892	225.661	0.2523	224.708	0.1112	224.46	0.2684
213.623	0.2818	225.522	0.2514	225.823	0.0895	225.799	0.2523	224.846	0.1109	224.598	0.2684
213.762	0.2818	225.661	0.2514	225.962	0.0895	225.938	0.2526	224.984	0.1112	224.736	0.2684
213.901	0.2814	225.8	0.2514	226.101	0.0895	226.077	0.2526	225.122	0.1109	224.875	0.2684
214.04	0.2814	225.939	0.2514	226.24	0.0895	226.216	0.2526	225.261	0.1109	225.013	0.2687
214.179	0.2811	226.078	0.2514	226.379	0.0895	226.355	0.2526	225.399	0.1109	225.151	0.2687
214.318	0.2811	226.217	0.2517	226.518	0.0895	226.494	0.2526	225.538	0.1109	225.289	0.2687
214.457	0.2811	226.356	0.2517	226.656	0.0895	226.633	0.2529	225.676	0.1106	225.428	0.2687
214.596	0.2808	226.495	0.2517	226.796	0.0895	226.772	0.2529	225.814	0.1106	225.566	0.2687
214.735	0.2808	226.634	0.2517	226.935	0.0895	226.911	0.2529	225.953	0.1106	225.704	0.269
214.874	0.2808	226.773	0.2523	227.073	0.0895	227.05	0.2529	226.091	0.1106	225.842	0.269
215.013	0.2805	226.912	0.2517	227.212	0.0895	227.189	0.2529	226.229	0.1106	225.981	0.269
215.152	0.2805	227.052	0.2523	227.351	0.0895	227.328	0.2529	226.367	0.1103	226.119	0.269
215.291	0.2802	227.191	0.2523	227.49	0.0899	227.467	0.2532	226.506	0.1106	226.257	0.269
215.43	0.2802	227.33	0.2523	227.629	0.0899	227.606	0.2532	226.644	0.1103	226.396	0.269
215.569	0.2799	227.469	0.2523	227.768	0.0899	227.745	0.2532	226.782	0.1103	226.534	0.2694
215.708	0.2799	227.608	0.2523	227.907	0.0895	227.884	0.2532	226.921	0.1103	226.672	0.2694
215.847	0.2799	227.747	0.2523	228.046	0.0899	228.023	0.2535	227.059	0.1103	226.81	0.2694
215.987	0.2796	227.886	0.2526	228.185	0.0899	228.162	0.2532	227.197	0.1103	226.949	0.2694
216.125	0.2796	228.025	0.2526	228.324	0.0899	228.301	0.2535	227.336	0.11	227.087	0.2697
216.265	0.2793	228.164	0.2526	228.463	0.0899	228.44	0.2535	227.474	0.11	227.225	0.2697
216.404	0.2793	228.303	0.2526	228.602	0.0899	228.579	0.2535	227.613	0.11	227.363	0.2697
216.543	0.279	228.442	0.2526	228.741	0.0899	228.718	0.2535	227.751	0.11	227.502	0.2697
216.682	0.279	228.581	0.2526	228.88	0.0902	228.857	0.2539	227.889	0.11	227.64	0.27
216.821	0.279	228.72	0.2526	229.019	0.0899	228.995	0.2539	228.028	0.11	227.778	0.27
216.96	0.2787	228.859	0.2529	229.158	0.0902	229.134	0.2539	228.166	0.1097	227.917	0.27
217.099	0.2787	228.998	0.2529	229.297	0.0902	229.273	0.2539	228.304	0.1097	228.055	0.27
217.238	0.2787	229.137	0.2529	229.436	0.0902	229.412	0.2539	228.443	0.1097	228.193	0.27
217.377	0.2783	229.276	0.2529	229.575	0.0902	229.551	0.2539	228.581	0.1097	228.331	0.27
217.516	0.2783	229.415	0.2529	229.714	0.0902	229.69	0.2542	228.719	0.1094	228.47	0.2703
217.655	0.278	229.554	0.2529	229.853	0.0902	229.829	0.2542	228.858	0.1094	228.608	0.2703
217.794	0.278	229.693	0.2529	229.992	0.0902	229.968	0.2542	228.996	0.1094	228.746	0.2703
217.933	0.278	229.833	0.2532	230.131	0.0902	230.107	0.2542	229.134	0.1094	228.884	0.2703
218.072	0.2777	229.971	0.2532	230.27	0.0902	230.246	0.2542	229.273	0.1094	229.023	0.2703
218.211	0.2777	230.111	0.2532	230.409	0.0902	230.385	0.2542	229.411	0.1091	229.161	0.2703
218.35	0.2774	230.25	0.2532	230.547	0.0905	230.524	0.2545	229.549	0.1091	229.299	0.2706
218.489	0.2774	230.389	0.2532	230.686	0.0905	230.663	0.2545	229.687	0.1091	229.437	0.2706
218.628	0.2774	230.528	0.2532	230.825	0.0905	230.802	0.2545	229.826	0.1091	229.576	0.2706
218.767	0.2771	230.667	0.2535	230.964	0.0905	230.941	0.2545	229.964	0.1091	229.714	0.2706
218.906	0.2771	230.806	0.2535	231.103	0.0905	231.08	0.2545	230.102	0.1088	229.852	0.2709
219.046	0.2768	230.945	0.2535	231.242	0.0905	231.219	0.2548	230.241	0.1088	229.99	0.2709
219.185	0.2768	231.084	0.2535	231.381	0.0905	231.358	0.2548	230.379	0.1088	230.129	0.2709
219.324	0.2768	231.223	0.2535	231.52	0.0905	231.497	0.2548	230.517	0.1088	230.267	0.2709
219.463	0.2765	231.362	0.2539	231.659	0.0905	231.636	0.2548	230.656	0.1081	230.405	0.2709
219.602	0.2765	231.501	0.2535	231.798	0.0905	231.775	0.2548	230.794	0.1081	230.543	0.2712
219.741	0.2765	231.64	0.2539	231.937	0.0905	231.914	0.2551	230.932	0.1081	230.681	0.2712
219.88	0.2762	231.779	0.2539	232.076	0.0905	232.053	0.2551	231.071	0.1081	230.82	0.2712
220.019	0.2762	231.918	0.2539	232.215	0.0905	232.192	0.2551	231.209	0.1078	230.958	0.2712
220.158	0.2756	232.057	0.2539	232.354	0.0905	232.331	0.2551	231.347	0.1078	231.096	0.2712
220.297	0.2756	232.196	0.2539	232.493	0.0905	232.47	0.2551	231.486	0.1078	231.234	0.2715
220.436	0.2756	232.335	0.2539	232.632	0.0905	232.608	0.2551	231.624	0.1078	231.372	0.2715
220.575	0.2752	232.474	0.2542	232.771	0.0905	232.747	0.2554	231.762	0.1075	231.511	0.2715
220.714	0.2752	232.613	0.2542	232.91	0.0905	232.886	0.2554	231.9	0.1075	231.649	0.2715
220.853	0.2749	232.752	0.2542	233.049	0.0905	233.025	0.2554	232.039	0.1075	231.787	0.2715
220.992	0.2749	232.892	0.2542	233.188	0.0905	233.164	0.2554	232.177	0.1075	231.925	0.2718
221.131	0.2749	233.031	0.2545	233.327	0.0905	233.303	0.2554	232.315	0.1075	232.064	0.2718
221.27	0.2749	233.17	0.2542	233.465	0.0905	233.442	0.2554	232.454	0.1072	232.202	0.2718
221.409	0.2746	233.309	0.2545	233.605	0.0905	233.581	0.2557	232.592	0.1072	232.34	0.2718
221.548	0.2746	233.448	0.2545	233.743	0.0905	233.72	0.2557	232.73	0.1072	232.478	0.2721
221.688	0.2743	233.587	0.2545	233.882	0.0905	233.859	0.2557	232.869	0.1072	232.617	0.2721
221.827	0.2743	233.726	0.2548	234.021	0.0905	233.998	0.256	233.007	0.1069	232.755	0.2721
221.966	0.2743	233.865	0.2545	234.16	0.0905	234.137	0.256	233.145	0.1069	232.893	0.2721
222.105	0.274	234.004	0.2548	234.299	0.0905	234.276	0.256	233.284	0.1069	233.031	0.2725
222.244	0.274	234.143	0.2548	234.438	0.0902	234.415	0.256	233.422	0.1066	233.169	0.2725
222.383	0.2737	234.282	0.2548	234.577	0.0905	234.554	0.256	233.56	0.1066	233.308	0.2725
222.522	0.2737	234.421	0.2548	234.716	0.0902	234.693	0.256	233.699	0.1066	233.446	0.2725
222.661	0.2734	234.56	0.2551	234.855	0.0905	234.832	0.2563	233.837	0.1066	233.584	0.2725
222.8	0.2734	234.699	0.2551	234.994	0.0902	234.971	0.2563	233.975	0.1066	233.722	0.2725
222.939	0.2734	234.838	0.2551	235.133	0.0902	235.11	0.2563	234.114	0.1066	233.861	0.2728
223.078	0.2734	234.977	0.2554	235.272	0.0902	235.249	0.2563	234.252	0.1066	233.999	0.2728
223.217	0.2731	235.116	0.2554	235.411	0.0905	235.388	0.2563	234.39	0.1066	234.137	0.2728
223.356	0.2731	235.255	0.2554	235.55	0.0902	235.527	0.2563	234.529	0.1063	234.275	0.2728
223.495	0.2731	235.394	0.2554	235.689	0.0902	235.666	0.2563	234.667	0.1063	234.413	0.2728
223.634	0.2728	235.533	0.2554	235.828	0.0902	235.804	0.2566	234.805	0.1063	234.552	0.2734
223.773	0.2728	235.673	0.2554	235.967	0.0902	235.944	0.2566	234.943	0.1063	234.69	0.2734
223.912	0.2725	235.811	0.2557	236.106	0.0902	236.082	0.2566	235.082	0.1063	234.828	0.2734
224.051	0.2725	235.951	0.2557	236.245	0.0902	236.221	0.2566	235.22	0.1063	234.966	0.2734
224.19	0.2725	236.09	0.2557	236.384	0.0902	236.36	0.257	235.358	0.106	235.104	0.2737
224.329	0.2721	236.229	0.2557	236.523	0.0899	236.499	0.2566	235.497	0.1063	235.243	0.2737
224.468	0.2721	236.368	0.2557	236.662	0.0902	236.638	0.257	235.635	0.106	235.381	0.2737
224.607	0.2718	236.507	0.256	236.8	0.0902	236.777	0.257	235.773	0.106	235.519	0.2737
224.746	0.2718	236.646	0.256	236.939	0.0899	236.916	0.257	235.912	0.106	235.657	0.2737
224.886	0.2718	236.785	0.256	237.078	0.0902	237.055	0.257	236.05	0.106	235.796	0.274
225.025	0.2715	236.924	0.256	237.217	0.0899	237.194	0.2576	236.188	0.106	235.934	0.274
225.164	0.2715	237.063	0.256	237.356	0.0899	237.333	0.257	236.327	0.106	236.072	0.274
225.303	0.2712	237.202	0.2563	237.495	0.0899	237.472	0.2576	236.465	0.106	236.21	0.274
225.442	0.2712	237.341	0.2563	237.634	0.0899	237.611	0.2576	236.603	0.1057	236.348	0.2743
225.581	0.2712	237.48	0.2563	237.773	0.0899	237.75	0.2576	236.742	0.1057	236.486	0.2743
225.72	0.2709	237.619	0.2563	237.912	0.0899	237.889	0.2579	236.88	0.1057	236.625	0.2743
225.859	0.2709	237.758	0.2566	238.051	0.0899	238.028	0.2579	237.018	0.1057	236.763	0.2743
225.998	0.2706	237.897	0.2566	238.19	0.0899	238.167	0.2576	237.157	0.1057	236.901	0.2746
226.137	0.2706	238.036	0.2566	238.329	0.0899	238.306	0.2579	237.295	0.1057	237.039	0.2746
226.276	0.2706	238.175	0.2566	238.468	0.0899	238.445	0.2579	237.433	0.1057	237.177	0.2746
226.415	0.2703	238.314	0.2566	238.607	0.0899	238.583	0.2579	237.572	0.1054	237.316	0.2746
226.554	0.27	238.453	0.2566	238.746	0.0895	238.722	0.2579	237.71	0.1054	237.454	0.2746
226.693	0.27	238.593	0.257	238.885	0.0895	238.861	0.2582	237.848	0.1054	237.592	0.2749
226.832	0.27	238.732	0.257	239.024	0.0895	239	0.2582	237.987	0.1054	237.73	0.2749
226.971	0.27	238.871	0.257	239.163	0.0895	239.139	0.2582	238.125	0.1054	237.868	0.2749
227.11	0.2697	239.01	0.2573	239.302	0.0895	239.278	0.2582	238.263	0.1054	238.006	0.2749
227.249	0.2697	239.149	0.2573	239.441	0.0895	239.417	0.2582	238.401	0.1054	238.145	0.2749
227.388	0.2694	239.288	0.2573	239.58	0.0895	239.556	0.2582	238.54	0.1054	238.283	0.2749
227.528	0.2694	239.427	0.2573	239.719	0.0895	239.695	0.2585	238.678	0.1054	238.421	0.2752
227.667	0.2694	239.566	0.2573	239.858	0.0895	239.834	0.2585	238.816	0.1054	238.559	0.2752
227.806	0.269	239.705	0.2576	239.997	0.0892	239.973	0.2585	238.955	0.1054	238.697	0.2752
227.945	0.269	239.844	0.2576	240.136	0.0895	240.112	0.2585	239.093	0.1054	238.836	0.2752
228.084	0.2687	239.983	0.2576	240.275	0.0892	240.251	0.2585	239.231	0.1054	238.974	0.2756
228.223	0.2687	240.122	0.2579	240.414	0.0892	240.39	0.2585	239.37	0.1054	239.112	0.2756
228.362	0.2687	240.261	0.2579	240.553	0.0892	240.529	0.2588	239.508	0.1054	239.25	0.2756
228.501	0.2684	240.4	0.2579	240.692	0.0892	240.668	0.2588	239.646	0.1054	239.388	0.2756
228.64	0.2684	240.539	0.2579	240.831	0.0892	240.807	0.2588	239.784	0.1054	239.527	0.2759
228.779	0.2684	240.678	0.2579	240.97	0.0892	240.946	0.2588	239.923	0.1054	239.665	0.2759
228.918	0.2681	240.817	0.2579	241.108	0.0892	241.084	0.2588	240.061	0.1054	239.803	0.2759
229.057	0.2681	240.956	0.2582	241.248	0.0892	241.223	0.2591	240.199	0.1054	239.941	0.2759
229.196	0.2675	241.095	0.2582	241.386	0.0889	241.362	0.2591	240.338	0.105	240.08	0.2759
229.335	0.2675	241.234	0.2582	241.525	0.0892	241.501	0.2591	240.476	0.105	240.218	0.2762
229.474	0.2675	241.374	0.2582	241.664	0.0889	241.64	0.2591	240.614	0.1054	240.356	0.2762
229.613	0.2672	241.512	0.2582	241.803	0.0889	241.779	0.2591	240.753	0.105	240.494	0.2762
229.752	0.2672	241.652	0.2585	241.942	0.0889	241.918	0.2591	240.891	0.105	240.632	0.2762
229.891	0.2669	241.791	0.2585	242.081	0.0889	242.057	0.2594	241.029	0.105	240.771	0.2765
230.03	0.2669	241.93	0.2585	242.22	0.0889	242.196	0.2594	241.168	0.105	240.909	0.2765
230.169	0.2666	242.069	0.2585	242.359	0.0889	242.335	0.2594	241.306	0.105	241.047	0.2765
230.308	0.2666	242.208	0.2588	242.498	0.0889	242.474	0.2594	241.444	0.105	241.185	0.2765
230.447	0.2666	242.347	0.2588	242.637	0.0889	242.613	0.2594	241.583	0.105	241.323	0.2765
230.587	0.2666	242.486	0.2588	242.776	0.0889	242.752	0.2594	241.721	0.1047	241.462	0.2768
230.726	0.2663	242.625	0.2588	242.915	0.0889	242.891	0.2597	241.859	0.105	241.6	0.2768
230.865	0.2659	242.764	0.2588	243.054	0.0889	243.03	0.2594	241.998	0.1047	241.738	0.2768
231.004	0.2663	242.903	0.2591	243.193	0.0886	243.169	0.2597	242.136	0.1047	241.876	0.2768
231.143	0.2659	243.042	0.2591	243.332	0.0886	243.308	0.2597	242.274	0.1047	242.014	0.2768
231.282	0.2656	243.181	0.2591	243.471	0.0889	243.447	0.2597	242.413	0.1047	242.153	0.2771
231.421	0.2656	243.32	0.2591	243.61	0.0886	243.586	0.2597	242.551	0.1047	242.291	0.2771
231.56	0.2656	243.459	0.2591	243.749	0.0886	243.725	0.2601	242.689	0.1047	242.429	0.2771
231.699	0.2653	243.598	0.2594	243.888	0.0886	243.864	0.2601	242.827	0.1047	242.567	0.2771
231.838	0.2653	243.737	0.2594	244.027	0.0886	244.003	0.2601	242.966	0.1047	242.706	0.2771
231.977	0.2653	243.876	0.2594	244.166	0.0886	244.142	0.2601	243.104	0.1047	242.844	0.2771
232.116	0.265	244.015	0.2594	244.305	0.0886	244.281	0.2601	243.242	0.1047	242.982	0.2774
232.255	0.265	244.154	0.2594	244.444	0.0886	244.42	0.2601	243.38	0.1047	243.12	0.2774
232.394	0.265	244.293	0.2597	244.583	0.0883	244.559	0.2601	243.519	0.1047	243.258	0.2774
232.533	0.2647	244.433	0.2597	244.721	0.0886	244.698	0.2604	243.657	0.1047	243.397	0.2774
232.672	0.2647	244.571	0.2597	244.86	0.0886	244.837	0.2604	243.796	0.1047	243.535	0.2774
232.811	0.2644	244.711	0.2604	244.999	0.0883	244.976	0.2607	243.934	0.1047	243.673	0.2777
232.95	0.2644	244.85	0.2597	245.138	0.0883	245.114	0.2604	244.072	0.1044	243.811	0.2777
233.089	0.2644	244.989	0.2604	245.277	0.0883	245.253	0.2604	244.21	0.1047	243.949	0.2777
233.228	0.2641	245.128	0.2604	245.416	0.0883	245.392	0.2604	244.349	0.1047	244.088	0.2777
233.368	0.2641	245.267	0.2604	245.555	0.0883	245.531	0.2607	244.487	0.1047	244.226	0.278
233.506	0.2641	245.406	0.2607	245.694	0.0883	245.67	0.2607	244.626	0.1047	244.364	0.278
233.646	0.2638	245.545	0.2604	245.833	0.0883	245.809	0.2607	244.764	0.1047	244.502	0.278
233.785	0.2638	245.684	0.2607	245.972	0.0883	245.948	0.261	244.902	0.1047	244.64	0.278
233.924	0.2635	245.823	0.2607	246.111	0.0883	246.087	0.2607	245.041	0.1047	244.779	0.278
234.063	0.2635	245.962	0.2607	246.25	0.0883	246.226	0.261	245.179	0.1044	244.917	0.2783
234.202	0.2635	246.101	0.261	246.389	0.088	246.365	0.261	245.317	0.1047	245.055	0.2783
234.341	0.2632	246.24	0.261	246.528	0.0883	246.504	0.261	245.455	0.1047	245.193	0.2783
234.48	0.2632	246.379	0.261	246.667	0.0883	246.643	0.261	245.594	0.1047	245.331	0.2783
234.619	0.2628	246.518	0.261	246.806	0.0883	246.782	0.2613	245.732	0.1044	245.469	0.2787
234.758	0.2628	246.657	0.261	246.945	0.088	246.921	0.2613	245.87	0.1044	245.608	0.2787
234.897	0.2628	246.796	0.261	247.084	0.0883	247.06	0.2613	246.008	0.1047	245.746	0.2787
235.036	0.2625	246.935	0.261	247.223	0.088	247.199	0.2613	246.147	0.1044	245.884	0.279
235.175	0.2625	247.074	0.2613	247.362	0.088	247.338	0.2613	246.285	0.1044	246.022	0.279
235.314	0.2625	247.214	0.2613	247.501	0.088	247.477	0.2613	246.423	0.1044	246.16	0.279
235.453	0.2622	247.352	0.2613	247.64	0.088	247.616	0.2616	246.562	0.1044	246.299	0.279
235.592	0.2622	247.492	0.2613	247.779	0.088	247.755	0.2616	246.7	0.1044	246.437	0.279
235.731	0.2619	247.631	0.2616	247.918	0.088	247.894	0.2616	246.838	0.1047	246.575	0.2793
235.87	0.2619	247.77	0.2616	248.057	0.088	248.033	0.2616	246.977	0.1047	246.713	0.2793
236.009	0.2619	247.909	0.2616	248.196	0.088	248.172	0.2616	247.115	0.1044	246.851	0.2793
236.148	0.2616	248.048	0.2616	248.335	0.088	248.311	0.2616	247.253	0.1047	246.989	0.2793
236.287	0.2616	248.187	0.2616	248.474	0.088	248.45	0.2619	247.392	0.1047	247.128	0.2796
236.427	0.2613	248.326	0.2619	248.613	0.088	248.589	0.2616	247.53	0.1044	247.266	0.2796
236.566	0.2613	248.465	0.2619	248.751	0.088	248.728	0.2619	247.668	0.1047	247.404	0.2796
236.705	0.261	248.604	0.2619	248.89	0.088	248.867	0.2619	247.806	0.1047	247.542	0.2796
236.844	0.2613	248.743	0.2619	249.029	0.0877	249.006	0.2619	247.945	0.1047	247.68	0.2799
236.983	0.261	248.882	0.2619	249.168	0.088	249.144	0.2619	248.083	0.1044	247.819	0.2799
237.122	0.261	249.021	0.2622	249.307	0.0877	249.283	0.2622	248.221	0.1047	247.957	0.2799
237.261	0.261	249.16	0.2622	249.446	0.0877	249.422	0.2619	248.359	0.1047	248.095	0.2799
237.4	0.2607	249.299	0.2619	249.585	0.0877	249.561	0.2622	248.498	0.1047	248.233	0.2802
237.539	0.2604	249.438	0.2622	249.724	0.0877	249.7	0.2622	248.636	0.1044	248.371	0.2802
237.678	0.2604	249.577	0.2622	249.863	0.0877	249.839	0.2622	248.774	0.1047	248.51	0.2802
237.817	0.2604	249.716	0.2625	250.002	0.0877	249.978	0.2622	248.913	0.1047	248.648	0.2802
237.956	0.2597	249.855	0.2625	250.141	0.088	250.117	0.2625	249.051	0.1047	248.786	0.2805
238.095	0.2597	249.994	0.2625	250.28	0.0877	250.256	0.2622	249.189	0.1047	248.924	0.2805
238.234	0.2594	250.133	0.2625	250.419	0.0877	250.395	0.2625	249.328	0.1047	249.062	0.2805
238.373	0.2594	250.273	0.2625	250.558	0.0877	250.534	0.2625	249.466	0.1047	249.201	0.2805
238.512	0.2594	250.412	0.2625	250.697	0.0877	250.673	0.2625	249.604	0.1047	249.339	0.2811
238.651	0.2594	250.551	0.2628	250.836	0.0877	250.812	0.2625	249.742	0.1047	249.477	0.2811
238.79	0.2591	250.69	0.2628	250.975	0.0877	250.951	0.2625	249.881	0.1047	249.615	0.2811
238.929	0.2591	250.829	0.2628	251.114	0.0877	251.09	0.2628	250.019	0.1047	249.753	0.2811
239.068	0.2588	250.968	0.2628	251.253	0.0877	251.229	0.2628	250.157	0.1047	249.892	0.2811
239.208	0.2588	251.107	0.2628	251.392	0.0877	251.368	0.2628	250.296	0.1047	250.03	0.2814
239.346	0.2588	251.246	0.2632	251.531	0.0877	251.507	0.2628	250.434	0.1047	250.168	0.2814
239.486	0.2585	251.385	0.2632	251.67	0.0877	251.646	0.2628	250.572	0.1047	250.306	0.2814
239.625	0.2585	251.524	0.2632	251.809	0.0874	251.785	0.2632	250.71	0.1047	250.444	0.2814
239.764	0.2585	251.663	0.2632	251.948	0.0877	251.924	0.2632	250.849	0.1047	250.583	0.2814
239.903	0.2582	251.802	0.2632	252.087	0.0877	252.063	0.2632	250.987	0.1047	250.721	0.2818
240.042	0.2582	251.941	0.2632	252.225	0.0877	252.202	0.2632	251.125	0.1047	250.859	0.2818
240.181	0.2579	252.08	0.2635	252.364	0.0874	252.34	0.2632	251.263	0.1047	250.997	0.2818
240.32	0.2579	252.219	0.2635	252.503	0.0874	252.48	0.2632	251.402	0.1047	251.135	0.2818
240.459	0.2579	252.358	0.2635	252.642	0.0877	252.619	0.2635	251.54	0.1047	251.274	0.2821
240.598	0.2576	252.497	0.2638	252.781	0.0874	252.757	0.2635	251.678	0.1047	251.412	0.2821
240.737	0.2576	252.636	0.2638	252.92	0.0874	252.897	0.2635	251.817	0.1047	251.55	0.2821
240.876	0.2573	252.775	0.2638	253.059	0.0874	253.035	0.2635	251.955	0.1047	251.688	0.2821
241.015	0.2573	252.914	0.2638	253.198	0.0874	253.174	0.2635	252.093	0.1047	251.826	0.2821
241.154	0.2573	253.054	0.2638	253.337	0.0874	253.313	0.2635	252.232	0.1047	251.964	0.2824
241.293	0.2573	253.192	0.2638	253.476	0.0874	253.452	0.2638	252.37	0.1047	252.103	0.2824
241.432	0.257	253.332	0.2641	253.615	0.0874	253.591	0.2638	252.508	0.1047	252.241	0.2824
241.571	0.257	253.471	0.2641	253.754	0.0874	253.73	0.2638	252.646	0.1047	252.379	0.2824
241.71	0.2566	253.61	0.2641	253.893	0.0874	253.869	0.2638	252.785	0.1047	252.517	0.2827
241.849	0.2566	253.749	0.2641	254.032	0.0874	254.008	0.2638	252.923	0.1047	252.655	0.2827
241.988	0.2566	253.888	0.2641	254.171	0.0874	254.147	0.2638	253.061	0.1047	252.794	0.2827
242.127	0.2563	254.027	0.2644	254.31	0.0874	254.286	0.2641	253.2	0.1047	252.932	0.2827
242.267	0.2563	254.166	0.2641	254.449	0.0874	254.425	0.2641	253.338	0.1047	253.07	0.2827
242.406	0.256	254.305	0.2644	254.588	0.0874	254.564	0.2641	253.476	0.1047	253.208	0.283
242.545	0.256	254.444	0.2644	254.727	0.0871	254.703	0.2641	253.615	0.1047	253.346	0.283
242.684	0.256	254.583	0.2644	254.866	0.0874	254.842	0.2641	253.753	0.1047	253.485	0.283
242.823	0.2557	254.722	0.2647	255.005	0.0874	254.981	0.2641	253.891	0.1047	253.623	0.283
242.962	0.2557	254.861	0.2647	255.144	0.0871	255.12	0.2644	254.03	0.1047	253.761	0.2833
243.101	0.2554	255	0.2647	255.282	0.0871	255.259	0.2644	254.168	0.1047	253.899	0.283
243.24	0.2554	255.139	0.2647	255.422	0.0874	255.398	0.2644	254.306	0.105	254.037	0.2833
243.379	0.2554	255.278	0.2647	255.56	0.0871	255.537	0.2644	254.444	0.1047	254.175	0.2833
243.518	0.2551	255.417	0.2647	255.699	0.0871	255.676	0.2644	254.583	0.1047	254.314	0.2833
243.657	0.2551	255.556	0.265	255.838	0.0871	255.815	0.2647	254.721	0.105	254.452	0.2833
243.796	0.2551	255.695	0.265	255.977	0.0874	255.954	0.2644	254.859	0.1047	254.59	0.2836
243.935	0.2548	255.834	0.265	256.116	0.0871	256.093	0.2647	254.998	0.1047	254.728	0.2836
244.074	0.2548	255.974	0.265	256.255	0.0871	256.232	0.2647	255.136	0.1047	254.867	0.2836
244.213	0.2545	256.113	0.265	256.394	0.0871	256.371	0.2647	255.274	0.1047	255.005	0.2836
244.352	0.2545	256.252	0.265	256.533	0.0871	256.51	0.2647	255.412	0.105	255.143	0.2836
244.491	0.2545	256.391	0.2653	256.672	0.0871	256.649	0.265	255.551	0.1047	255.281	0.2839
244.63	0.2542	256.53	0.2653	256.811	0.0871	256.788	0.265	255.689	0.1047	255.419	0.2839
244.769	0.2542	256.669	0.2653	256.95	0.0871	256.927	0.265	255.828	0.1047	255.557	0.2839
244.908	0.2542	256.808	0.2653	257.089	0.0871	257.066	0.265	255.966	0.105	255.696	0.2839
245.048	0.2539	256.947	0.2653	257.228	0.0871	257.204	0.265	256.104	0.1047	255.834	0.2839
245.186	0.2535	257.086	0.2656	257.367	0.0871	257.344	0.265	256.243	0.1047	255.972	0.2839
245.326	0.2535	257.225	0.2656	257.506	0.0868	257.483	0.2656	256.381	0.1047	256.11	0.2842
245.465	0.2535	257.364	0.2656	257.645	0.0871	257.621	0.2656	256.519	0.1047	256.248	0.2842
245.604	0.2532	257.503	0.2656	257.784	0.0871	257.76	0.2656	256.658	0.1047	256.387	0.2842
245.743	0.2535	257.642	0.2656	257.923	0.0871	257.899	0.2656	256.796	0.1047	256.525	0.2842
245.882	0.2532	257.781	0.2656	258.062	0.0871	258.038	0.2656	256.934	0.1047	256.663	0.2842
246.021	0.2529	257.92	0.2656	258.201	0.0871	258.177	0.2656	257.072	0.1047	256.801	0.2842
246.16	0.2529	258.059	0.2659	258.34	0.0868	258.316	0.2659	257.211	0.1047	256.939	0.2845
246.299	0.2529	258.198	0.2659	258.479	0.0868	258.455	0.2659	257.349	0.1047	257.077	0.2842
246.438	0.2529	258.337	0.2659	258.618	0.0871	258.594	0.2659	257.487	0.1047	257.216	0.2845
246.577	0.2526	258.476	0.2659	258.757	0.0868	258.733	0.2659	257.626	0.1047	257.354	0.2845
246.716	0.2526	258.615	0.2659	258.896	0.0868	258.872	0.2659	257.764	0.1047	257.492	0.2845
246.855	0.2523	258.754	0.2663	259.035	0.0871	259.011	0.2659	257.902	0.1047	257.63	0.2845
246.994	0.2523	258.894	0.2663	259.174	0.0868	259.15	0.2659	258.041	0.1047	257.769	0.2845
247.133	0.2523	259.033	0.2663	259.313	0.0871	259.289	0.2663	258.179	0.1047	257.907	0.2845
247.272	0.2517	259.172	0.2663	259.452	0.0868	259.428	0.2663	258.317	0.1047	258.045	0.2849
247.411	0.2517	259.311	0.2663	259.591	0.0868	259.567	0.2663	258.456	0.1047	258.183	0.2849
247.55	0.2514	259.45	0.2666	259.73	0.0871	259.706	0.2663	258.594	0.1047	258.321	0.2849
247.689	0.2514	259.589	0.2663	259.869	0.0868	259.845	0.2663	258.732	0.1047	258.459	0.2849
247.828	0.2514	259.728	0.2666	260.008	0.0868	259.984	0.2666	258.871	0.1047	258.598	0.2849
247.968	0.2511	259.867	0.2666	260.147	0.0871	260.123	0.2666	259.009	0.1047	258.736	0.2849
248.107	0.2511	260.006	0.2666	260.286	0.0868	260.262	0.2666	259.147	0.1047	258.874	0.2852
248.246	0.2511	260.145	0.2669	260.425	0.0868	260.401	0.2666	259.286	0.1047	259.012	0.2852
248.385	0.2508	260.284	0.2669	260.563	0.0871	260.54	0.2669	259.424	0.1047	259.15	0.2849
248.524	0.2508	260.423	0.2669	260.702	0.0868	260.679	0.2669	259.563	0.1047	259.288	0.2852
248.663	0.2508	260.562	0.2669	260.841	0.0868	260.818	0.2669	259.701	0.1047	259.427	0.2852
248.802	0.2504	260.701	0.2669	260.98	0.0868	260.957	0.2669	259.839	0.1047	259.565	0.2852
248.941	0.2504	260.84	0.2669	261.119	0.0868	261.096	0.2669	259.977	0.1047	259.703	0.2852
249.08	0.2501	260.979	0.2672	261.258	0.0868	261.235	0.2669	260.116	0.1047	259.841	0.2852
249.219	0.2501	261.118	0.2669	261.397	0.0868	261.374	0.2672	260.254	0.1047	259.979	0.2855
249.358	0.2501	261.257	0.2672	261.536	0.0868	261.513	0.2672	260.392	0.1047	260.118	0.2855
249.497	0.2498	261.396	0.2672	261.675	0.0868	261.652	0.2672	260.531	0.1047	260.256	0.2855
249.636	0.2498	261.535	0.2672	261.814	0.0868	261.791	0.2672	260.669	0.1047	260.394	0.2855
249.775	0.2498	261.674	0.2672	261.953	0.0868	261.93	0.2672	260.808	0.1047	260.533	0.2855
249.914	0.2498	261.813	0.2672	262.092	0.0868	262.068	0.2675	260.946	0.1047	260.671	0.2855
250.053	0.2495	261.952	0.2675	262.231	0.0868	262.207	0.2675	261.084	0.1047	260.809	0.2855
250.192	0.2492	262.092	0.2675	262.37	0.0868	262.346	0.2675	261.222	0.1047	260.947	0.2855
250.331	0.2492	262.231	0.2675	262.509	0.0868	262.485	0.2675	261.361	0.1047	261.086	0.2855
250.47	0.2489	262.37	0.2675	262.648	0.0864	262.624	0.2675	261.499	0.1047	261.224	0.2855
250.609	0.2489	262.509	0.2675	262.787	0.0868	262.763	0.2678	261.637	0.1047	261.362	0.2858
250.748	0.2486	262.648	0.2675	262.926	0.0868	262.902	0.2678	261.776	0.1047	261.5	0.2858
250.887	0.2486	262.787	0.2678	263.065	0.0868	263.041	0.2678	261.914	0.1047	261.638	0.2858
251.026	0.2486	262.926	0.2678	263.204	0.0868	263.18	0.2681	262.052	0.1047	261.777	0.2858
251.166	0.2486	263.065	0.2678	263.343	0.0864	263.319	0.2678	262.191	0.1047	261.915	0.2858
251.305	0.2483	263.204	0.2678	263.482	0.0868	263.458	0.2681	262.329	0.1047	262.053	0.2858
251.444	0.248	263.343	0.2684	263.621	0.0868	263.597	0.2681	262.467	0.1047	262.191	0.2858
251.583	0.248	263.482	0.2684	263.76	0.0864	263.736	0.2681	262.605	0.1044	262.329	0.2858
251.722	0.248	263.621	0.2678	263.899	0.0864	263.875	0.2681	262.744	0.1044	262.468	0.2858
251.861	0.2477	263.76	0.2684	264.038	0.0868	264.014	0.2681	262.882	0.1044	262.606	0.2858
252	0.2473	263.899	0.2684	264.177	0.0868	264.153	0.2684	263.02	0.1044	262.744	0.2861
252.139	0.2473	264.038	0.2684	264.316	0.0868	264.292	0.2684	263.158	0.1047	262.882	0.2861
252.278	0.247	264.177	0.2687	264.455	0.0864	264.431	0.2684	263.297	0.1044	263.02	0.2861
252.417	0.247	264.316	0.2684	264.594	0.0864	264.57	0.2684	263.435	0.1047	263.159	0.2861
252.556	0.2467	264.455	0.2687	264.733	0.0868	264.709	0.2684	263.573	0.1044	263.297	0.2861
252.695	0.2467	264.594	0.2687	264.872	0.0864	264.848	0.2684	263.712	0.1044	263.435	0.2861
252.834	0.2467	264.733	0.2687	265.011	0.0864	264.987	0.2687	263.85	0.1047	263.573	0.2861
252.973	0.2464	264.873	0.2687	265.15	0.0864	265.126	0.2687	263.988	0.1047	263.711	0.2861
253.112	0.2464	265.012	0.269	265.289	0.0868	265.265	0.2687	264.126	0.1047	263.85	0.2864
253.251	0.2461	265.151	0.2687	265.428	0.0864	265.404	0.269	264.265	0.1044	263.988	0.2864
253.39	0.2461	265.29	0.269	265.567	0.0864	265.543	0.2687	264.403	0.1044	264.126	0.2864
253.529	0.2458	265.429	0.269	265.705	0.0864	265.682	0.269	264.541	0.1047	264.264	0.2864
253.668	0.2455	265.568	0.269	265.844	0.0864	265.821	0.269	264.68	0.1044	264.403	0.2864
253.808	0.2455	265.707	0.269	265.983	0.0864	265.96	0.269	264.818	0.1047	264.541	0.2864
253.946	0.2452	265.846	0.269	266.122	0.0864	266.099	0.2694	264.956	0.1044	264.679	0.2864
254.086	0.2452	265.985	0.2694	266.261	0.0868	266.238	0.269	265.095	0.1044	264.817	0.2867
254.225	0.2449	266.124	0.2694	266.4	0.0864	266.377	0.2694	265.233	0.1044	264.956	0.2864
254.364	0.2449	266.263	0.2694	266.539	0.0864	266.516	0.2694	265.372	0.1044	265.094	0.2864
254.503	0.2449	266.402	0.2694	266.678	0.0864	266.655	0.2694	265.51	0.1044	265.232	0.2864
254.642	0.2446	266.541	0.2697	266.817	0.0864	266.794	0.2694	265.648	0.1044	265.37	0.2867
254.781	0.2442	266.68	0.2694	266.956	0.0864	266.933	0.2694	265.786	0.1044	265.508	0.2867
254.92	0.2442	266.819	0.2697	267.095	0.0864	267.072	0.2694	265.925	0.1044	265.647	0.2867
255.059	0.2442	266.958	0.2697	267.234	0.0864	267.211	0.2697	266.063	0.1044	265.785	0.2867
255.198	0.2436	267.097	0.2697	267.373	0.0864	267.35	0.2694	266.201	0.1044	265.923	0.2867
255.337	0.2433	267.236	0.2697	267.512	0.0864	267.489	0.2697	266.34	0.1044	266.061	0.287
255.476	0.2433	267.375	0.2697	267.651	0.0864	267.628	0.2697	266.478	0.1044	266.199	0.287
255.615	0.243	267.514	0.27	267.79	0.0864	267.767	0.2697	266.616	0.1044	266.337	0.287
255.754	0.243	267.654	0.27	267.929	0.0864	267.906	0.2697	266.755	0.1044	266.476	0.287
255.893	0.2427	267.793	0.27	268.068	0.0864	268.045	0.27	266.893	0.1044	266.614	0.287
256.032	0.2427	267.932	0.27	268.207	0.0864	268.183	0.27	267.031	0.1044	266.752	0.287
256.171	0.2424	268.071	0.27	268.346	0.0864	268.322	0.27	267.17	0.1044	266.89	0.287
256.31	0.2424	268.21	0.27	268.485	0.0864	268.462	0.27	267.308	0.1044	267.029	0.287
256.449	0.2421	268.349	0.2703	268.624	0.0864	268.601	0.27	267.446	0.1041	267.167	0.287
256.588	0.2418	268.488	0.2703	268.762	0.0864	268.74	0.27	267.585	0.1044	267.305	0.287
256.728	0.2418	268.627	0.2703	268.901	0.0864	268.878	0.2703	267.723	0.1041	267.443	0.287
256.866	0.2415	268.766	0.2703	269.041	0.0864	269.017	0.2703	267.861	0.1044	267.581	0.2873
257.006	0.2415	268.905	0.2703	269.18	0.0864	269.156	0.2703	268	0.1041	267.719	0.287
257.145	0.2411	269.044	0.2703	269.318	0.0864	269.295	0.2703	268.138	0.1044	267.858	0.287
257.284	0.2411	269.183	0.2706	269.457	0.0864	269.434	0.2703	268.276	0.1044	267.996	0.2873
257.423	0.2408	269.322	0.2706	269.596	0.0861	269.573	0.2703	268.414	0.1041	268.134	0.2873
257.562	0.2408	269.461	0.2706	269.735	0.0864	269.712	0.2706	268.553	0.1041	268.272	0.2873
257.701	0.2405	269.6	0.2706	269.874	0.0864	269.851	0.2706	268.691	0.1041	268.41	0.2873
257.84	0.2405	269.739	0.2706	270.013	0.0864	269.99	0.2706	268.829	0.1041	268.549	0.2873
257.979	0.2402	269.878	0.2706	270.152	0.0864	270.129	0.2706	268.967	0.1041	268.687	0.2873
258.118	0.2402	270.017	0.2709	270.291	0.0864	270.268	0.2706	269.106	0.1041	268.825	0.2873
258.257	0.2399	270.156	0.2709	270.43	0.0864	270.407	0.2706	269.244	0.1041	268.963	0.2876
258.396	0.2399	270.295	0.2709	270.569	0.0864	270.546	0.2706	269.382	0.1041	269.101	0.2876
258.535	0.2396	270.434	0.2709	270.708	0.0861	270.685	0.2709	269.521	0.1041	269.24	0.2873
258.674	0.2396	270.574	0.2709	270.847	0.0861	270.824	0.2709	269.659	0.1041	269.378	0.2876
258.813	0.2393	270.712	0.2712	270.986	0.0861	270.963	0.2709	269.797	0.1041	269.516	0.2876
258.952	0.2393	270.852	0.2709	271.125	0.0864	271.102	0.2709	269.936	0.1041	269.654	0.2876
259.091	0.239	270.991	0.2712	271.264	0.0864	271.241	0.2712	270.074	0.1041	269.792	0.2876
259.23	0.239	271.13	0.2712	271.403	0.0864	271.38	0.2712	270.212	0.1041	269.93	0.2876
259.369	0.2387	271.269	0.2712	271.542	0.0861	271.519	0.2712	270.351	0.1041	270.069	0.2876
259.508	0.2387	271.408	0.2715	271.681	0.0864	271.658	0.2712	270.489	0.1041	270.207	0.2876
259.647	0.2384	271.547	0.2712	271.82	0.0861	271.797	0.2712	270.627	0.1041	270.345	0.288
259.786	0.238	271.686	0.2715	271.959	0.0864	271.936	0.2712	270.766	0.1041	270.483	0.2876
259.926	0.238	271.825	0.2715	272.098	0.0861	272.075	0.2712	270.904	0.1041	270.621	0.288
260.065	0.2377	271.964	0.2715	272.236	0.0861	272.214	0.2712	271.043	0.1041	270.76	0.288
260.204	0.2377	272.103	0.2715	272.375	0.0864	272.353	0.2715	271.181	0.1041	270.898	0.288
260.343	0.2374	272.242	0.2718	272.514	0.0861	272.492	0.2715	271.319	0.1041	271.036	0.288
260.482	0.2374	272.381	0.2715	272.654	0.0861	272.63	0.2715	271.457	0.1041	271.174	0.288
260.621	0.2371	272.52	0.2718	272.792	0.0861	272.769	0.2715	271.596	0.1041	271.312	0.288
260.76	0.2371	272.659	0.2718	272.931	0.0861	272.909	0.2715	271.734	0.1041	271.45	0.288
260.899	0.2368	272.798	0.2718	273.07	0.0861	273.048	0.2718	271.872	0.1041	271.589	0.2883
261.038	0.2368	272.937	0.2718	273.209	0.0861	273.186	0.2715	272.011	0.1038	271.727	0.288
261.177	0.2365	273.076	0.2718	273.348	0.0861	273.325	0.2718	272.149	0.1041	271.865	0.2883
261.316	0.2365	273.215	0.2718	273.487	0.0861	273.464	0.2718	272.287	0.1041	272.003	0.2883
261.455	0.2359	273.354	0.2721	273.626	0.0861	273.603	0.2718	272.426	0.1038	272.142	0.2883
261.594	0.2359	273.493	0.2721	273.765	0.0861	273.742	0.2718	272.564	0.1038	272.28	0.2883
261.733	0.2356	273.632	0.2721	273.904	0.0861	273.881	0.2718	272.702	0.1038	272.418	0.2883
261.872	0.2356	273.772	0.2721	274.043	0.0861	274.02	0.2721	272.841	0.1038	272.556	0.2883
262.011	0.2353	273.911	0.2721	274.182	0.0861	274.159	0.2721	272.979	0.1038	272.694	0.2886
262.15	0.2349	274.05	0.2721	274.321	0.0861	274.298	0.2721	273.117	0.1038	272.833	0.2886
262.289	0.2349	274.189	0.2725	274.46	0.0861	274.437	0.2721	273.255	0.1038	272.971	0.2886
262.428	0.2349	274.328	0.2725	274.599	0.0861	274.576	0.2721	273.394	0.1038	273.109	0.2886
262.567	0.2346	274.467	0.2725	274.738	0.0861	274.715	0.2721	273.532	0.1038	273.247	0.2886
262.707	0.2346	274.606	0.2725	274.877	0.0861	274.854	0.2725	273.671	0.1038	273.385	0.2886
262.846	0.2343	274.745	0.2725	275.015	0.0861	274.993	0.2725	273.809	0.1038	273.524	0.2886
262.985	0.2343	274.884	0.2728	275.154	0.0861	275.132	0.2725	273.947	0.1038	273.662	0.2892
263.124	0.234	275.023	0.2725	275.293	0.0861	275.271	0.2725	274.086	0.1038	273.8	0.2892
263.263	0.2337	275.162	0.2728	275.432	0.0861	275.41	0.2725	274.224	0.1038	273.938	0.2892
263.402	0.2337	275.301	0.2728	275.571	0.0858	275.549	0.2725	274.362	0.1038	274.077	0.2892
263.541	0.2334	275.44	0.2728	275.71	0.0861	275.688	0.2725	274.5	0.1038	274.215	0.2892
263.68	0.2334	275.579	0.2728	275.849	0.0861	275.827	0.2728	274.639	0.1038	274.353	0.2892
263.819	0.2331	275.718	0.2731	275.988	0.0861	275.966	0.2728	274.777	0.1038	274.491	0.2892
263.958	0.2331	275.857	0.2728	276.127	0.0861	276.104	0.2728	274.915	0.1038	274.629	0.2892
264.097	0.2328	275.996	0.2731	276.266	0.0861	276.243	0.2728	275.054	0.1038	274.768	0.2892
264.236	0.2328	276.135	0.2731	276.405	0.0858	276.382	0.2728	275.192	0.1038	274.906	0.2892
264.375	0.2325	276.274	0.2731	276.544	0.0861	276.521	0.2728	275.33	0.1038	275.044	0.2895
264.514	0.2322	276.413	0.2731	276.683	0.0861	276.66	0.2734	275.469	0.1038	275.182	0.2895
264.653	0.2322	276.553	0.2734	276.822	0.0861	276.799	0.2728	275.607	0.1035	275.32	0.2895
264.792	0.2322	276.692	0.2734	276.961	0.0858	276.938	0.2734	275.745	0.1038	275.459	0.2895
264.931	0.2318	276.831	0.2731	277.1	0.0861	277.077	0.2734	275.884	0.1035	275.597	0.2895
265.07	0.2318	276.97	0.2734	277.239	0.0858	277.216	0.2734	276.022	0.1038	275.735	0.2898
265.209	0.2315	277.109	0.2734	277.378	0.0861	277.355	0.2734	276.16	0.1038	275.873	0.2895
265.348	0.2315	277.248	0.2734	277.517	0.0858	277.494	0.2734	276.298	0.1035	276.012	0.2895
[truncated: 10,405 more rows]

## Sheet: 2d
	F-Si/C	E-Si/C	Si/C
	content (wt.%)	content (wt.%)	content (wt.%)
LiF	50.4773	15.5486	21.1559
Li2CO3	23.2046	22.3238	18.875
Li2O	4.36148	2.38502	1.81991
Inorganic	78.0433	40.2574	41.8508

## Sheet: 2f
	Si/C	F-Si/C	E-Si/C
1000/T(k-1)	Ln(R-1)(ohm-1)	Ln(R-1)(ohm-1)	Ln(R-1)(ohm-1)
3.5317	-5.14749	-4.43082	-5.28827
3.47041	-4.77912	-4.09434	-4.93447
3.41122	-4.34381	-3.63759	-4.47734
3.2987	-3.4012	-3.09104	-3.58352
3.19336	-2.56495	-2.19722	-2.77259
3.09454	-1.94591	-1.60944	-2.07944

## Sheet: 2g
F-Si/C||LCO				E-Si/C||LCO				Si/C||LCO
capacity/Ah	voltage/V	capacity/Ah	voltage/V	capacity/Ah	voltage/V	capacity/Ah	voltage/V	capacity/Ah	voltage/V	capacity/Ah	voltage/V
0	2.5769	0	4.2966	0	2.3732	0	4.2901	0	0.1349	0	4.2547
0.0003	3.3318	0.0003	4.2922	0.0003	3.2037	0.0003	4.2851	0.0003	1.5228	0.0003	4.2501
0.0006	3.3733	0.0006	4.2894	0.0006	3.2416	0.0006	4.282	0.0006	1.7727	0.0006	4.2467
0.0009	3.3848	0.0009	4.2873	0.0009	3.253	0.0009	4.2792	0.0009	1.7594	0.0009	4.2442
0.0011	3.3929	0.0011	4.2854	0.0012	3.2623	0.0012	4.2767	0.0011	1.7597	0.0012	4.242
0.0014	3.3997	0.0014	4.2835	0.0014	3.2701	0.0014	4.2746	0.0014	1.7677	0.0014	4.2395
0.0017	3.4053	0.0017	4.282	0.0017	3.2775	0.0017	4.2727	0.0017	1.7811	0.0017	4.2374
0.002	3.4102	0.002	4.2804	0.002	3.2844	0.002	4.2705	0.002	1.7984	0.002	4.2355
0.0023	3.4149	0.0023	4.2789	0.0023	3.2902	0.0023	4.2687	0.0023	1.8201	0.0023	4.2336
0.0026	3.4195	0.0025	4.2773	0.0026	3.2961	0.0026	4.2668	0.0026	1.8434	0.0026	4.2318
0.0028	3.4235	0.0028	4.2761	0.0029	3.3017	0.0029	4.2649	0.0029	1.8663	0.0029	4.2302
0.0031	3.4273	0.0031	4.2749	0.0032	3.3067	0.0032	4.2634	0.0032	1.8865	0.0032	4.2284
0.0034	3.4307	0.0034	4.2733	0.0035	3.3123	0.0035	4.2615	0.0034	1.9023	0.0034	4.2268
0.0037	3.4344	0.0037	4.2721	0.0037	3.3166	0.0038	4.26	0.0037	1.9212	0.0037	4.2253
0.004	3.4375	0.0039	4.2705	0.004	3.3212	0.004	4.2578	0.004	1.9479	0.004	4.2237
0.0042	3.4409	0.0042	4.269	0.0043	3.3256	0.0043	4.2563	0.0043	2.0024	0.0043	4.2222
0.0045	3.4443	0.0045	4.2677	0.0046	3.3299	0.0046	4.2547	0.0046	2.0474	0.0046	4.2206
0.0048	3.4471	0.0048	4.2668	0.0049	3.3343	0.0049	4.2535	0.0049	2.0685	0.0049	4.2194
0.0051	3.4499	0.0051	4.2656	0.0052	3.338	0.0052	4.2519	0.0051	2.0818	0.0052	4.2178
0.0054	3.453	0.0053	4.2643	0.0055	3.342	0.0055	4.2504	0.0054	2.0942	0.0054	4.2166
0.0057	3.4555	0.0056	4.2631	0.0057	3.3454	0.0058	4.2488	0.0057	2.1066	0.0057	4.2153
0.0059	3.4583	0.0059	4.2618	0.006	3.3495	0.0061	4.2473	0.006	2.1199	0.006	4.2141
0.0062	3.4608	0.0062	4.2606	0.0063	3.3529	0.0063	4.246	0.0063	2.1339	0.0063	4.2132
0.0065	3.4639	0.0065	4.2594	0.0066	3.356	0.0066	4.2448	0.0066	2.1478	0.0066	4.2119
0.0068	3.466	0.0068	4.2581	0.0069	3.3588	0.0069	4.2436	0.0069	2.1627	0.0069	4.211
0.0071	3.4685	0.007	4.2572	0.0072	3.3615	0.0072	4.2423	0.0071	2.1776	0.0072	4.2098
0.0073	3.471	0.0073	4.2563	0.0075	3.3646	0.0075	4.2408	0.0074	2.1931	0.0075	4.2088
0.0076	3.4735	0.0076	4.255	0.0078	3.3677	0.0078	4.2395	0.0077	2.2095	0.0077	4.2079
0.0079	3.4756	0.0079	4.2538	0.008	3.3708	0.0081	4.2383	0.008	2.2272	0.008	4.2067
0.0082	3.4778	0.0082	4.2529	0.0083	3.3739	0.0084	4.237	0.0083	2.248	0.0083	4.206
0.0085	3.48	0.0084	4.2516	0.0086	3.3764	0.0086	4.2358	0.0086	2.2743	0.0086	4.2051
0.0087	3.4818	0.0087	4.2507	0.0089	3.3792	0.0089	4.2346	0.0089	2.3081	0.0089	4.2042
0.009	3.4843	0.009	4.2494	0.0092	3.382	0.0092	4.2336	0.0091	2.3577	0.0092	4.2032
0.0093	3.4862	0.0093	4.2485	0.0095	3.3842	0.0095	4.2324	0.0094	2.4185	0.0095	4.2023
0.0096	3.4883	0.0096	4.2473	0.0098	3.3867	0.0098	4.2312	0.0097	2.4761	0.0097	4.2014
0.0099	3.4905	0.0099	4.2463	0.01	3.3894	0.0101	4.2302	0.01	2.5288	0.01	4.2005
0.0101	3.4924	0.0101	4.2454	0.0103	3.3922	0.0104	4.229	0.0103	2.5738	0.0103	4.1998
0.0104	3.4945	0.0104	4.2442	0.0106	3.3947	0.0107	4.2281	0.0106	2.6166	0.0106	4.1989
0.0107	3.4964	0.0107	4.2432	0.0109	3.3969	0.011	4.2268	0.0108	2.6563	0.0109	4.198
0.011	3.4983	0.011	4.2423	0.0112	3.3997	0.0112	4.2259	0.0111	2.6935	0.0112	4.1967
0.0113	3.5001	0.0113	4.2414	0.0115	3.4018	0.0115	4.2246	0.0114	2.7282	0.0115	4.1958
0.0116	3.502	0.0115	4.2405	0.0118	3.4043	0.0118	4.2237	0.0117	2.7607	0.0118	4.1949
0.0118	3.5038	0.0118	4.2395	0.0121	3.4068	0.0121	4.2228	0.012	2.7911	0.012	4.1939
0.0121	3.506	0.0121	4.2386	0.0123	3.4093	0.0124	4.2215	0.0123	2.8168	0.0123	4.1933
0.0124	3.5076	0.0124	4.2377	0.0126	3.4115	0.0127	4.2206	0.0126	2.8398	0.0126	4.1924
0.0127	3.5094	0.0127	4.2367	0.0129	3.4139	0.013	4.2194	0.0128	2.8593	0.0129	4.1912
0.013	3.5113	0.0129	4.2358	0.0132	3.4161	0.0133	4.2184	0.0131	2.8751	0.0132	4.1905
0.0132	3.5128	0.0132	4.2349	0.0135	3.4183	0.0135	4.2175	0.0134	2.8885	0.0135	4.1896
0.0135	3.5147	0.0135	4.2343	0.0138	3.4204	0.0138	4.2163	0.0137	2.8999	0.0138	4.1887
0.0138	3.5162	0.0138	4.2333	0.0141	3.4226	0.0141	4.215	0.014	2.9089	0.014	4.1877
0.0141	3.5178	0.0141	4.2324	0.0143	3.4248	0.0144	4.2141	0.0143	2.9173	0.0143	4.1865
0.0144	3.5197	0.0144	4.2315	0.0146	3.4266	0.0147	4.2132	0.0146	2.9244	0.0146	4.1856
0.0147	3.5212	0.0146	4.2305	0.0149	3.4282	0.015	4.2119	0.0148	2.9303	0.0149	4.1846
0.0149	3.5228	0.0149	4.2299	0.0152	3.4301	0.0153	4.211	0.0151	2.9359	0.0152	4.1837
0.0152	3.5243	0.0152	4.229	0.0155	3.4319	0.0156	4.2101	0.0154	2.9412	0.0155	4.1828
0.0155	3.5259	0.0155	4.2281	0.0158	3.4341	0.0158	4.2091	0.0157	2.9455	0.0158	4.1819
0.0158	3.5277	0.0158	4.2274	0.0161	3.4363	0.0161	4.2079	0.016	2.9498	0.0161	4.1806
0.0161	3.5293	0.016	4.2265	0.0164	3.4381	0.0164	4.207	0.0163	2.9536	0.0163	4.1797
0.0163	3.5308	0.0163	4.2256	0.0166	3.4403	0.0167	4.206	0.0166	2.9567	0.0166	4.1788
0.0166	3.5324	0.0166	4.2246	0.0169	3.4422	0.017	4.2051	0.0168	2.9604	0.0169	4.1775
0.0169	3.5339	0.0169	4.2237	0.0172	3.444	0.0173	4.2042	0.0171	2.9641	0.0172	4.1766
0.0172	3.5352	0.0172	4.2231	0.0175	3.4456	0.0176	4.2032	0.0174	2.9669	0.0175	4.175
0.0175	3.5367	0.0175	4.2222	0.0178	3.4477	0.0179	4.202	0.0177	2.9694	0.0178	4.1741
0.0177	3.5379	0.0177	4.2212	0.0181	3.4496	0.0182	4.2011	0.018	2.9728	0.0181	4.1732
0.018	3.5395	0.018	4.2206	0.0184	3.4515	0.0184	4.2001	0.0183	2.9753	0.0183	4.1722
0.0183	3.5407	0.0183	4.2197	0.0186	3.453	0.0187	4.1992	0.0186	2.9781	0.0186	4.171
0.0186	3.5423	0.0186	4.2188	0.0189	3.4549	0.019	4.198	0.0188	2.9812	0.0189	4.1701
0.0189	3.5435	0.0189	4.2181	0.0192	3.4567	0.0193	4.197	0.0191	2.9839	0.0192	4.1688
0.0191	3.5448	0.0191	4.2175	0.0195	3.4586	0.0196	4.1961	0.0194	2.9861	0.0195	4.1679
0.0194	3.546	0.0194	4.2166	0.0198	3.4601	0.0199	4.1952	0.0197	2.9889	0.0198	4.1667
0.0197	3.5472	0.0197	4.216	0.0201	3.462	0.0202	4.1943	0.02	2.9914	0.0201	4.1657
0.02	3.5485	0.02	4.215	0.0204	3.4639	0.0205	4.193	0.0203	2.9926	0.0204	4.1645
0.0203	3.5503	0.0203	4.2141	0.0207	3.4654	0.0208	4.1921	0.0206	2.9948	0.0206	4.1636
0.0206	3.5516	0.0206	4.2135	0.0209	3.467	0.021	4.1912	0.0208	2.9973	0.0209	4.1626
0.0208	3.5528	0.0208	4.2125	0.0212	3.4688	0.0213	4.1902	0.0211	2.9998	0.0212	4.1614
0.0211	3.5541	0.0211	4.2116	0.0215	3.4707	0.0216	4.189	0.0214	3.0022	0.0215	4.1605
0.0214	3.555	0.0214	4.211	0.0218	3.4722	0.0219	4.1881	0.0217	3.0047	0.0218	4.1592
0.0217	3.5562	0.0217	4.2104	0.0221	3.4738	0.0222	4.1871	0.022	3.0069	0.0221	4.1583
0.022	3.5575	0.022	4.2094	0.0224	3.4753	0.0225	4.1862	0.0223	3.0091	0.0224	4.1571
0.0222	3.5587	0.0222	4.2085	0.0227	3.4772	0.0228	4.185	0.0226	3.0112	0.0226	4.1558
0.0225	3.56	0.0225	4.2079	0.023	3.479	0.0231	4.1843	0.0228	3.0134	0.0229	4.1549
0.0228	3.5609	0.0228	4.2073	0.0232	3.4809	0.0233	4.1831	0.0231	3.0156	0.0232	4.1536
0.0231	3.5621	0.0231	4.2063	0.0235	3.4825	0.0236	4.1822	0.0234	3.0177	0.0235	4.1524
0.0234	3.5634	0.0234	4.2057	0.0238	3.484	0.0239	4.1812	0.0237	3.0199	0.0238	4.1515
0.0237	3.5643	0.0237	4.2048	0.0241	3.4856	0.0242	4.1803	0.024	3.0218	0.0241	4.1502
0.0239	3.5652	0.0239	4.2039	0.0244	3.4871	0.0245	4.1794	0.0243	3.0239	0.0244	4.1493
0.0242	3.5665	0.0242	4.2029	0.0247	3.488	0.0248	4.1784	0.0246	3.0264	0.0246	4.1481
0.0245	3.5674	0.0245	4.2023	0.025	3.489	0.0251	4.1775	0.0248	3.0283	0.0249	4.1471
0.0248	3.5686	0.0248	4.2014	0.0253	3.4902	0.0254	4.1763	0.0251	3.0304	0.0252	4.1459
0.0251	3.5696	0.0251	4.2005	0.0255	3.4914	0.0256	4.1753	0.0254	3.0323	0.0255	4.145
0.0253	3.5711	0.0254	4.1998	0.0258	3.4927	0.0259	4.1744	0.0257	3.0339	0.0258	4.144
0.0256	3.572	0.0256	4.1989	0.0261	3.4942	0.0262	4.1735	0.026	3.0354	0.0261	4.1428
0.0259	3.573	0.0259	4.1983	0.0264	3.4955	0.0265	4.1726	0.0263	3.0373	0.0264	4.1419
0.0262	3.5739	0.0262	4.1977	0.0267	3.497	0.0268	4.1713	0.0266	3.0391	0.0266	4.1406
0.0265	3.5748	0.0265	4.1967	0.027	3.4983	0.0271	4.1704	0.0268	3.041	0.0269	4.1397
0.0267	3.5761	0.0268	4.1961	0.0273	3.5001	0.0274	4.1695	0.0271	3.0425	0.0272	4.1385
0.027	3.577	0.0271	4.1952	0.0275	3.5014	0.0277	4.1682	0.0274	3.0441	0.0275	4.1375
0.0273	3.5779	0.0273	4.1943	0.0278	3.5026	0.028	4.1673	0.0277	3.0459	0.0278	4.1363
0.0276	3.5789	0.0276	4.1936	0.0281	3.5042	0.0282	4.1664	0.028	3.0478	0.0281	4.1354
0.0279	3.5798	0.0279	4.1927	0.0284	3.5054	0.0285	4.1654	0.0283	3.0497	0.0284	4.1341
0.0282	3.581	0.0282	4.1921	0.0287	3.5066	0.0288	4.1645	0.0286	3.0515	0.0287	4.1332
0.0284	3.582	0.0285	4.1912	0.029	3.5076	0.0291	4.1636	0.0288	3.0531	0.0289	4.1319
0.0287	3.5826	0.0287	4.1902	0.0293	3.5085	0.0294	4.1626	0.0291	3.0546	0.0292	4.1307
0.029	3.5835	0.029	4.1896	0.0296	3.5097	0.0297	4.1617	0.0294	3.0556	0.0295	4.1298
0.0293	3.5844	0.0293	4.1887	0.0299	3.511	0.03	4.1608	0.0297	3.0574	0.0298	4.1285
0.0296	3.5854	0.0296	4.1881	0.0301	3.5119	0.0303	4.1598	0.03	3.0593	0.0301	4.1276
0.0298	3.5863	0.0299	4.1871	0.0304	3.5128	0.0305	4.1589	0.0303	3.0611	0.0304	4.1267
0.0301	3.5872	0.0301	4.1865	0.0307	3.5141	0.0308	4.158	0.0306	3.063	0.0306	4.1254
0.0304	3.5882	0.0304	4.1856	0.031	3.5153	0.0311	4.1567	0.0308	3.0645	0.0309	4.1242
0.0307	3.5891	0.0307	4.185	0.0313	3.5166	0.0314	4.1558	0.0311	3.0664	0.0312	4.1233
0.031	3.5897	0.031	4.184	0.0316	3.5178	0.0317	4.1549	0.0314	3.0686	0.0315	4.1223
0.0313	3.5906	0.0313	4.1834	0.0319	3.5187	0.032	4.154	0.0317	3.0701	0.0318	4.1214
0.0315	3.5916	0.0316	4.1825	0.0322	3.52	0.0323	4.153	0.032	3.0717	0.0321	4.1205
0.0318	3.5922	0.0318	4.1812	0.0324	3.5212	0.0326	4.1521	0.0323	3.0732	0.0324	4.1192
0.0321	3.5934	0.0321	4.1806	0.0327	3.5228	0.0328	4.1512	0.0326	3.0748	0.0327	4.118
0.0324	3.5941	0.0324	4.1797	0.033	3.524	0.0331	4.1499	0.0329	3.0766	0.0329	4.1171
0.0327	3.595	0.0327	4.1791	0.0333	3.5252	0.0334	4.149	0.0331	3.0785	0.0332	4.1161
0.0329	3.5959	0.033	4.1781	0.0336	3.5265	0.0337	4.1481	0.0334	3.0804	0.0335	4.1149
0.0332	3.5965	0.0332	4.1775	0.0339	3.5277	0.034	4.1471	0.0337	3.0819	0.0338	4.114
0.0335	3.5975	0.0335	4.1769	0.0342	3.529	0.0343	4.1459	0.034	3.0838	0.0341	4.113
0.0338	3.5984	0.0338	4.176	0.0345	3.5305	0.0346	4.1453	0.0343	3.0853	0.0344	4.1121
0.0341	3.599	0.0341	4.175	0.0347	3.5314	0.0349	4.1443	0.0346	3.0869	0.0346	4.1112
0.0344	3.6	0.0344	4.1744	0.035	3.5327	0.0351	4.1434	0.0349	3.0884	0.0349	4.1096
0.0346	3.6006	0.0346	4.1735	0.0353	3.5336	0.0354	4.1425	0.0351	3.0906	0.0352	4.1087
0.0349	3.6015	0.0349	4.1729	0.0356	3.5352	0.0357	4.1416	0.0354	3.0921	0.0355	4.1078
0.0352	3.6021	0.0352	4.1719	0.0359	3.5358	0.036	4.1406	0.0357	3.0937	0.0358	4.1068
0.0355	3.6027	0.0355	4.171	0.0362	3.5367	0.0363	4.1397	0.036	3.0952	0.0361	4.1056
0.0358	3.6034	0.0358	4.1704	0.0365	3.5379	0.0366	4.1388	0.0363	3.0968	0.0364	4.1047
0.036	3.604	0.036	4.1695	0.0368	3.5389	0.0369	4.1375	0.0366	3.0986	0.0366	4.1037
0.0363	3.6049	0.0363	4.1688	0.037	3.5395	0.0372	4.1369	0.0369	3.1002	0.0369	4.1028
0.0366	3.6055	0.0366	4.1679	0.0373	3.5404	0.0374	4.136	0.0371	3.1017	0.0372	4.1019
0.0369	3.6062	0.0369	4.1673	0.0376	3.541	0.0377	4.135	0.0374	3.1036	0.0375	4.1009
0.0372	3.6071	0.0372	4.1664	0.0379	3.542	0.038	4.1341	0.0377	3.1048	0.0378	4.0997
0.0375	3.6077	0.0374	4.1657	0.0382	3.5435	0.0383	4.1332	0.038	3.1067	0.0381	4.0988
0.0377	3.6083	0.0377	4.1648	0.0385	3.5445	0.0386	4.1323	0.0383	3.1083	0.0384	4.0978
0.038	3.6093	0.038	4.1642	0.0388	3.5454	0.0389	4.1313	0.0386	3.1098	0.0387	4.0969
0.0383	3.6099	0.0383	4.1633	0.0391	3.5466	0.0392	4.1304	0.0389	3.1114	0.0389	4.096
0.0386	3.6105	0.0386	4.1626	0.0393	3.5472	0.0394	4.1295	0.0391	3.1132	0.0392	4.0947
0.0389	3.6111	0.0388	4.1617	0.0396	3.5482	0.0397	4.1282	0.0394	3.1151	0.0395	4.0941
0.0391	3.612	0.0391	4.1608	0.0399	3.5494	0.04	4.1273	0.0397	3.1166	0.0398	4.0932
0.0394	3.6127	0.0394	4.1598	0.0402	3.5503	0.0403	4.1264	0.04	3.1185	0.0401	4.0923
0.0397	3.6133	0.0397	4.1589	0.0405	3.5513	0.0406	4.1257	0.0403	3.12	0.0404	4.091
0.04	3.6139	0.04	4.1583	0.0408	3.5522	0.0409	4.1248	0.0406	3.1216	0.0407	4.0901
0.0403	3.6148	0.0402	4.1577	0.0411	3.5534	0.0412	4.1239	0.0409	3.1228	0.0409	4.0892
0.0406	3.6155	0.0405	4.1567	0.0414	3.5541	0.0415	4.123	0.0411	3.1241	0.0412	4.0879
0.0408	3.6161	0.0408	4.1561	0.0416	3.5553	0.0418	4.122	0.0414	3.1256	0.0415	4.087
0.0411	3.6167	0.0411	4.1552	0.0419	3.5565	0.042	4.1211	0.0417	3.1272	0.0418	4.0861
0.0414	3.6173	0.0414	4.1543	0.0422	3.5575	0.0423	4.1202	0.042	3.1287	0.0421	4.0851
0.0417	3.6179	0.0417	4.1536	0.0425	3.5584	0.0426	4.1195	0.0423	3.1303	0.0424	4.0842
0.042	3.6186	0.0419	4.1527	0.0428	3.5593	0.0429	4.1183	0.0426	3.1318	0.0427	4.0833
0.0423	3.6192	0.0422	4.1521	0.0431	3.5603	0.0432	4.1177	0.0429	3.1337	0.043	4.0823
0.0425	3.6198	0.0425	4.1512	0.0434	3.5612	0.0435	4.1168	0.0431	3.1352	0.0432	4.0814
0.0428	3.6204	0.0428	4.1505	0.0436	3.5618	0.0438	4.1158	0.0434	3.1365	0.0435	4.0805
0.0431	3.621	0.0431	4.1496	0.0439	3.5627	0.0441	4.1152	0.0437	3.138	0.0438	4.0796
0.0434	3.6217	0.0433	4.149	0.0442	3.5637	0.0443	4.1143	0.044	3.1396	0.0441	4.0786
0.0437	3.6223	0.0436	4.1484	0.0445	3.5646	0.0446	4.1133	0.0443	3.1411	0.0444	4.0777
0.044	3.6229	0.0439	4.1474	0.0448	3.5658	0.0449	4.1124	0.0446	3.1427	0.0447	4.0768
0.0442	3.6232	0.0442	4.1468	0.0451	3.5665	0.0452	4.1115	0.0449	3.1436	0.045	4.0758
0.0445	3.6238	0.0445	4.1459	0.0454	3.5674	0.0455	4.1106	0.0451	3.1448	0.0452	4.0752
0.0448	3.6244	0.0448	4.1453	0.0457	3.5683	0.0458	4.1099	0.0454	3.1464	0.0455	4.0743
0.0451	3.6251	0.045	4.1443	0.0459	3.5693	0.0461	4.109	0.0457	3.1476	0.0458	4.0734
0.0454	3.6254	0.0453	4.1437	0.0462	3.5699	0.0464	4.1081	0.046	3.1489	0.0461	4.0727
0.0457	3.626	0.0456	4.1428	0.0465	3.5708	0.0466	4.1068	0.0463	3.1504	0.0464	4.0718
0.0459	3.6266	0.0459	4.1422	0.0468	3.5717	0.0469	4.1059	0.0466	3.152	0.0467	4.0709
0.0462	3.6272	0.0462	4.1412	0.0471	3.5724	0.0472	4.1053	0.0468	3.1532	0.047	4.0703
0.0465	3.6279	0.0464	4.1403	0.0474	3.5733	0.0475	4.1044	0.0471	3.1545	0.0472	4.0693
0.0468	3.6282	0.0467	4.1397	0.0477	3.5742	0.0478	4.1034	0.0474	3.1563	0.0475	4.0684
0.0471	3.6288	0.047	4.1391	0.0479	3.5751	0.0481	4.1028	0.0477	3.1579	0.0478	4.0678
0.0474	3.6294	0.0473	4.1381	0.0482	3.5761	0.0484	4.1019	0.048	3.1594	0.0481	4.0665
0.0476	3.63	0.0476	4.1372	0.0485	3.577	0.0487	4.1013	0.0483	3.1607	0.0484	4.0656
0.0479	3.6303	0.0478	4.1366	0.0488	3.5779	0.0489	4.1003	0.0486	3.1622	0.0487	4.065
0.0482	3.631	0.0481	4.1357	0.0491	3.5789	0.0492	4.0994	0.0488	3.1634	0.049	4.0644
0.0485	3.6316	0.0484	4.135	0.0494	3.5795	0.0495	4.0985	0.0491	3.165	0.0493	4.0634
0.0488	3.6322	0.0487	4.1341	0.0497	3.5804	0.0498	4.0978	0.0494	3.1662	0.0495	4.0628
0.0491	3.6325	0.049	4.1335	0.05	3.5813	0.0501	4.0969	0.0497	3.1678	0.0498	4.0619
0.0493	3.6331	0.0492	4.1329	0.0502	3.582	0.0504	4.096	0.05	3.169	0.0501	4.0609
0.0496	3.6334	0.0495	4.1319	0.0505	3.5829	0.0507	4.0954	0.0503	3.1706	0.0504	4.06
0.0499	3.6341	0.0498	4.1313	0.0508	3.5838	0.051	4.0944	0.0506	3.1718	0.0507	4.0594
0.0502	3.6344	0.0501	4.1304	0.0511	3.5848	0.0513	4.0938	0.0508	3.1734	0.051	4.0585
0.0505	3.635	0.0504	4.1298	0.0514	3.5848	0.0515	4.0929	0.0511	3.1746	0.0513	4.0578
0.0507	3.6353	0.0507	4.1288	0.0517	3.5854	0.0518	4.0923	0.0514	3.1762	0.0515	4.0569
0.051	3.6359	0.0509	4.1282	0.052	3.5863	0.0521	4.0913	0.0517	3.1777	0.0518	4.056
0.0513	3.6368	0.0512	4.1276	0.0522	3.5872	0.0524	4.0904	0.052	3.1793	0.0521	4.0554
0.0516	3.6372	0.0515	4.127	0.0525	3.5882	0.0527	4.0898	0.0523	3.1805	0.0524	4.0544
0.0519	3.6378	0.0518	4.1261	0.0528	3.5891	0.053	4.0889	0.0525	3.1817	0.0527	4.0538
0.0522	3.6384	0.0521	4.1254	0.0531	3.5897	0.0533	4.0882	0.0528	3.183	0.053	4.0529
0.0524	3.6387	0.0523	4.1245	0.0534	3.5906	0.0536	4.0873	0.0531	3.1845	0.0533	4.052
0.0527	3.6393	0.0526	4.1239	0.0537	3.5913	0.0538	4.0867	0.0534	3.1858	0.0535	4.0513
0.053	3.6399	0.0529	4.1233	0.054	3.5922	0.0541	4.0858	0.0537	3.187	0.0538	4.0504
0.0533	3.6403	0.0532	4.1223	0.0542	3.5928	0.0544	4.0848	0.054	3.1886	0.0541	4.0495
0.0536	3.6409	0.0535	4.1217	0.0545	3.5938	0.0547	4.0839	0.0543	3.1898	0.0544	4.0485
0.0538	3.6412	0.0538	4.1211	0.0548	3.5944	0.055	4.0833	0.0545	3.1913	0.0547	4.0476
0.0541	3.6418	0.054	4.1202	0.0551	3.595	0.0553	4.0823	0.0548	3.1926	0.055	4.047
0.0544	3.6421	0.0543	4.1195	0.0554	3.5959	0.0556	4.0817	0.0551	3.1938	0.0553	4.0461
0.0547	3.6427	0.0546	4.1189	0.0557	3.5965	0.0559	4.0811	0.0554	3.1951	0.0555	4.0448
0.055	3.643	0.0549	4.1183	0.056	3.5972	0.0561	4.0802	0.0557	3.1963	0.0558	4.0442
0.0553	3.6434	0.0552	4.1174	0.0563	3.5978	0.0564	4.0796	0.056	3.1979	0.0561	4.0433
0.0555	3.6437	0.0554	4.1164	0.0565	3.5987	0.0567	4.0786	0.0563	3.1994	0.0564	4.0427
0.0558	3.6443	0.0557	4.1158	0.0568	3.5993	0.057	4.078	0.0565	3.2006	0.0567	4.0417
0.0561	3.6449	0.056	4.1149	0.0571	3.6	0.0573	4.0771	0.0568	3.2022	0.057	4.0408
0.0564	3.6452	0.0563	4.1143	0.0574	3.6003	0.0576	4.0765	0.0571	3.2028	0.0573	4.0402
0.0567	3.6455	0.0566	4.1137	0.0577	3.6009	0.0579	4.0755	0.0574	3.2041	0.0576	4.0392
0.0569	3.6461	0.0569	4.1127	0.058	3.6015	0.0582	4.0749	0.0577	3.2056	0.0578	4.0383
0.0572	3.6465	0.0571	4.1121	0.0583	3.6024	0.0585	4.0743	0.058	3.2068	0.0581	4.0377
0.0575	3.6471	0.0574	4.1115	0.0585	3.6031	0.0587	4.0734	0.0583	3.2081	0.0584	4.0368
0.0578	3.6474	0.0577	4.1109	0.0588	3.6037	0.059	4.0727	0.0585	3.2093	0.0587	4.0358
0.0581	3.648	0.058	4.1099	0.0591	3.6043	0.0593	4.0721	0.0588	3.2106	0.059	4.0349
0.0583	3.6483	0.0583	4.1093	0.0594	3.6049	0.0596	4.0712	0.0591	3.2118	0.0593	4.0343
0.0586	3.6489	0.0585	4.1087	0.0597	3.6058	0.0599	4.0706	0.0594	3.213	0.0596	4.0334
0.0589	3.6492	0.0588	4.1081	0.06	3.6065	0.0602	4.0696	0.0597	3.2143	0.0598	4.0327
0.0592	3.6499	0.0591	4.1075	0.0603	3.6071	0.0605	4.069	0.06	3.2155	0.0601	4.0318
0.0595	3.6502	0.0594	4.1065	0.0606	3.6077	0.0608	4.0681	0.0603	3.2171	0.0604	4.0312
0.0597	3.6505	0.0597	4.1059	0.0608	3.6089	0.061	4.0675	0.0605	3.2183	0.0607	4.0303
0.06	3.6511	0.06	4.1053	0.0611	3.6096	0.0613	4.0668	0.0608	3.2199	0.061	4.0293
0.0603	3.6514	0.0602	4.1047	0.0614	3.6102	0.0616	4.0659	0.0611	3.2214	0.0613	4.0287
0.0606	3.652	0.0605	4.1037	0.0617	3.6111	0.0619	4.0656	0.0614	3.2227	0.0616	4.0278
0.0609	3.6523	0.0608	4.1031	0.062	3.6117	0.0622	4.0647	0.0617	3.2242	0.0619	4.0272
0.0612	3.653	0.0611	4.1025	0.0623	3.6124	0.0625	4.0641	0.062	3.2254	0.0621	4.0262
0.0614	3.653	0.0614	4.1019	0.0626	3.6133	0.0628	4.0628	0.0623	3.2267	0.0624	4.0253
0.0617	3.6536	0.0616	4.1009	0.0629	3.6139	0.0631	4.0622	0.0625	3.2279	0.0627	4.0247
0.062	3.6539	0.0619	4.1003	0.0631	3.6142	0.0634	4.0613	0.0628	3.2295	0.063	4.0241
0.0623	3.6545	0.0622	4.0997	0.0634	3.6148	0.0636	4.0606	0.0631	3.2307	0.0633	4.0228
0.0626	3.6548	0.0625	4.0991	0.0637	3.6151	0.0639	4.06	0.0634	3.232	0.0636	4.0222
0.0628	3.6551	0.0628	4.0985	0.064	3.6158	0.0642	4.0591	0.0637	3.2329	0.0639	4.0213
0.0631	3.6554	0.0631	4.0978	0.0643	3.6164	0.0645	4.0585	0.064	3.2341	0.0641	4.0203
0.0634	3.6561	0.0633	4.0972	0.0646	3.617	0.0648	4.0575	0.0643	3.2357	0.0644	4.0197
0.0637	3.6564	0.0636	4.0963	0.0649	3.6179	0.0651	4.0569	0.0645	3.2369	0.0647	4.0188
0.064	3.6567	0.0639	4.0957	0.0651	3.6182	0.0654	4.056	0.0648	3.2382	0.065	4.0182
0.0642	3.6573	0.0642	4.0947	0.0654	3.6189	0.0657	4.0557	0.0651	3.2394	0.0653	4.0175
0.0645	3.6576	0.0645	4.0941	0.0657	3.6195	0.0659	4.0547	0.0654	3.2406	0.0656	4.0166
0.0648	3.6579	0.0648	4.0935	0.066	3.6198	0.0662	4.0541	0.0657	3.2422	0.0659	4.0157
0.0651	3.6589	0.065	4.0929	0.0663	3.6204	0.0665	4.0532	0.066	3.2431	0.0662	4.0151
0.0654	3.6592	0.0653	4.0923	0.0666	3.621	0.0668	4.0526	0.0663	3.2444	0.0664	4.0144
0.0657	3.6595	0.0656	4.0913	0.0669	3.6217	0.0671	4.052	0.0665	3.2456	0.0667	4.0138
0.0659	3.6598	0.0659	4.0907	0.0672	3.6223	0.0674	4.051	0.0668	3.2468	0.067	4.0129
0.0662	3.6604	0.0662	4.0901	0.0674	3.6232	0.0677	4.0504	0.0671	3.2481	0.0673	4.0123
0.0665	3.6607	0.0665	4.0895	0.0677	3.6235	0.068	4.0495	0.0674	3.2493	0.0676	4.0113
0.0668	3.661	0.0667	4.0889	0.068	3.6241	0.0682	4.0489	0.0677	3.2506	0.0679	4.0107
0.0671	3.6616	0.067	4.0882	0.0683	3.6244	0.0685	4.0482	0.068	3.2518	0.0682	4.0098
0.0673	3.662	0.0673	4.0876	0.0686	3.6248	0.0688	4.0473	0.0683	3.2527	0.0684	4.0089
0.0676	3.6623	0.0676	4.087	0.0689	3.6254	0.0691	4.0467	0.0685	3.2543	0.0687	4.0082
0.0679	3.6626	0.0679	4.0864	0.0692	3.626	0.0694	4.0461	0.0688	3.2552	0.069	4.0076
0.0682	3.6629	0.0682	4.0858	0.0695	3.6266	0.0697	4.0454	0.0691	3.2564	0.0693	4.007
0.0685	3.6632	0.0684	4.0851	0.0697	3.6269	0.07	4.0448	0.0694	3.2577	0.0696	4.0061
0.0687	3.6638	0.0687	4.0845	0.07	3.6275	0.0703	4.0439	0.0697	3.2589	0.0699	4.0055
0.069	3.6641	0.069	4.0839	0.0703	3.6282	0.0706	4.0433	0.07	3.2599	0.0702	4.0048
0.0693	3.6644	0.0693	4.083	0.0706	3.6288	0.0708	4.0427	0.0703	3.2611	0.0705	4.0039
0.0696	3.6651	0.0696	4.0827	0.0709	3.6294	0.0711	4.0414	0.0705	3.2623	0.0707	4.0033
0.0699	3.6654	0.0698	4.082	0.0712	3.6297	0.0714	4.0408	0.0708	3.2633	0.071	4.0024
0.0702	3.6657	0.0701	4.0811	0.0715	3.6303	0.0717	4.0402	0.0711	3.2648	0.0713	4.0014
0.0704	3.666	0.0704	4.0805	0.0718	3.6306	0.072	4.0392	0.0714	3.2661	0.0716	4.0008
0.0707	3.6663	0.0707	4.0799	0.072	3.631	0.0723	4.0386	0.0717	3.2673	0.0719	3.9999
0.071	3.6669	0.071	4.0792	0.0723	3.6316	0.0726	4.038	0.072	3.2685	0.0722	3.9993
0.0713	3.6672	0.0713	4.0789	0.0726	3.6319	0.0729	4.0374	0.0723	3.2695	0.0724	3.9986
0.0716	3.6675	0.0715	4.0783	0.0729	3.6325	0.0732	4.0365	0.0725	3.2707	0.0727	3.9977
0.0719	3.6678	0.0718	4.0777	0.0732	3.6331	0.0734	4.0358	0.0728	3.2723	0.073	3.9971
0.0721	3.6682	0.0721	4.0771	0.0735	3.6337	0.0737	4.0355	0.0731	3.2732	0.0733	3.9962
0.0724	3.6685	0.0724	4.0765	0.0738	3.6344	0.074	4.0346	0.0734	3.2744	0.0736	3.9955
0.0727	3.6688	0.0727	4.0758	0.0741	3.6347	0.0743	4.034	0.0737	3.2757	0.0739	3.9949
0.073	3.6694	0.073	4.0752	0.0744	3.6353	0.0746	4.0334	0.074	3.2766	0.0742	3.9943
0.0733	3.6697	0.0732	4.0746	0.0746	3.6359	0.0749	4.0324	0.0743	3.2778	0.0744	3.9937
0.0735	3.67	0.0735	4.074	0.0749	3.6362	0.0752	4.0318	0.0745	3.2791	0.0747	3.9927
0.0738	3.6703	0.0738	4.0734	0.0752	3.6368	0.0755	4.0312	0.0748	3.2803	0.075	3.9921
0.0741	3.6706	0.0741	4.0724	0.0755	3.6375	0.0757	4.0306	0.0751	3.2813	0.0753	3.9915
0.0744	3.6709	0.0744	4.0718	0.0758	3.6378	0.076	4.0296	0.0754	3.2825	0.0756	3.9906
0.0747	3.6716	0.0747	4.0712	0.0761	3.6381	0.0763	4.029	0.0757	3.2837	0.0759	3.99
0.0749	3.6719	0.0749	4.0706	0.0764	3.639	0.0766	4.0284	0.076	3.285	0.0762	3.9893
0.0752	3.6722	0.0752	4.0699	0.0767	3.6396	0.0769	4.0278	0.0763	3.2865	0.0764	3.9884
0.0755	3.6725	0.0755	4.0693	0.0769	3.6399	0.0772	4.0268	0.0766	3.2878	0.0767	3.9878
0.0758	3.6728	0.0758	4.0687	0.0772	3.6406	0.0775	4.0262	0.0768	3.289	0.077	3.9872
0.0761	3.6731	0.0761	4.0681	0.0775	3.6409	0.0778	4.0256	0.0771	3.2902	0.0773	3.9862
0.0763	3.6734	0.0763	4.0675	0.0778	3.6415	0.078	4.025	0.0774	3.2915	0.0776	3.9856
0.0766	3.6737	0.0766	4.0668	0.0781	3.6421	0.0783	4.0244	0.0777	3.2924	0.0779	3.985
0.0769	3.674	0.0769	4.0662	0.0784	3.6421	0.0786	4.0237	0.078	3.2937	0.0782	3.9844
0.0772	3.6744	0.0772	4.0656	0.0787	3.6424	0.0789	4.0228	0.0783	3.2949	0.0785	3.9838
0.0775	3.6747	0.0775	4.065	0.079	3.6427	0.0792	4.0222	0.0786	3.2961	0.0787	3.9828
0.0778	3.675	0.0777	4.0644	0.0792	3.643	0.0795	4.0216	0.0788	3.2974	0.079	3.9822
0.078	3.6753	0.078	4.0637	0.0795	3.6434	0.0798	4.021	0.0791	3.2986	0.0793	3.9816
0.0783	3.6759	0.0783	4.0631	0.0798	3.6437	0.0801	4.02	0.0794	3.2999	0.0796	3.981
0.0786	3.6762	0.0786	4.0628	0.0801	3.6443	0.0804	4.0194	0.0797	3.3008	0.0799	3.9797
0.0789	3.6765	0.0789	4.0619	0.0804	3.6443	0.0806	4.0185	0.08	3.302	0.0802	3.9791
0.0792	3.6768	0.0791	4.0613	0.0807	3.6449	0.0809	4.0179	0.0803	3.303	0.0805	3.9785
0.0795	3.6771	0.0794	4.0609	0.081	3.6452	0.0812	4.0172	0.0806	3.3042	0.0807	3.9776
0.0797	3.6775	0.0797	4.0603	0.0813	3.6455	0.0815	4.0166	0.0808	3.3054	0.081	3.9769
0.08	3.6778	0.08	4.0597	0.0815	3.6461	0.0818	4.016	0.0811	3.3064	0.0813	3.9763
0.0803	3.6781	0.0803	4.0591	0.0818	3.6465	0.0821	4.0154	0.0814	3.3076	0.0816	3.9757
0.0806	3.6784	0.0806	4.0585	0.0821	3.6471	0.0824	4.0148	0.0817	3.3088	0.0819	3.9751
0.0809	3.6787	0.0808	4.0578	0.0824	3.6474	0.0827	4.0141	0.082	3.3098	0.0822	3.9745
0.0811	3.679	0.0811	4.0572	0.0827	3.6477	0.0829	4.0135	0.0823	3.311	0.0825	3.9738
0.0814	3.6793	0.0814	4.0566	0.083	3.6483	0.0832	4.0126	0.0826	3.3119	0.0827	3.9729
0.0817	3.6796	0.0817	4.0563	0.0833	3.6486	0.0835	4.012	0.0828	3.3132	0.083	3.9723
0.082	3.6802	0.082	4.0557	0.0836	3.6492	0.0838	4.0113	0.0831	3.3144	0.0833	3.9717
0.0823	3.6806	0.0822	4.0551	0.0838	3.6496	0.0841	4.0107	0.0834	3.3157	0.0836	3.971
0.0826	3.6812	0.0825	4.0544	0.0841	3.6499	0.0844	4.0101	0.0837	3.3169	0.0839	3.9701
0.0828	3.6812	0.0828	4.0538	0.0844	3.6502	0.0847	4.0095	0.084	3.3181	0.0842	3.9695
0.0831	3.6815	0.0831	4.0532	0.0847	3.6508	0.085	4.0086	0.0843	3.3194	0.0845	3.9689
0.0834	3.6818	0.0834	4.0526	0.085	3.6511	0.0853	4.0079	0.0846	3.3206	0.0847	3.9683
0.0837	3.6824	0.0836	4.052	0.0853	3.6517	0.0855	4.0073	0.0848	3.3216	0.085	3.9676
0.084	3.6827	0.0839	4.051	0.0856	3.652	0.0858	4.0067	0.0851	3.3228	0.0853	3.9667
0.0842	3.6827	0.0842	4.0504	0.0859	3.6523	0.0861	4.0064	0.0854	3.324	0.0856	3.9661
0.0845	3.683	0.0845	4.0498	0.0861	3.6527	0.0864	4.0055	0.0857	3.3253	0.0859	3.9655
0.0848	3.6833	0.0848	4.0495	0.0864	3.6533	0.0867	4.0048	0.086	3.3265	0.0862	3.9648
0.0851	3.6837	0.085	4.0489	0.0867	3.6536	0.087	4.0042	0.0863	3.3278	0.0865	3.9642
0.0854	3.684	0.0853	4.0482	0.087	3.6539	0.0873	4.0036	0.0866	3.3293	0.0867	3.9636
0.0857	3.6843	0.0856	4.0476	0.0873	3.6545	0.0876	4.0027	0.0868	3.3305	0.087	3.9627
0.0859	3.6849	0.0859	4.047	0.0876	3.6548	0.0878	4.0024	0.0871	3.3315	0.0873	3.9621
0.0862	3.6849	0.0862	4.0464	0.0879	3.6554	0.0881	4.0014	0.0874	3.3327	0.0876	3.9614
0.0865	3.6855	0.0865	4.0458	0.0881	3.6558	0.0884	4.0008	0.0877	3.3336	0.0879	3.9608
0.0868	3.6858	0.0867	4.0454	0.0884	3.6564	0.0887	4.0002	0.088	3.3349	0.0882	3.9602
0.0871	3.6861	0.087	4.0448	0.0887	3.6561	0.089	3.9996	0.0883	3.3358	0.0885	3.9596
0.0873	3.6864	0.0873	4.0442	0.089	3.6564	0.0893	3.9989	0.0885	3.3371	0.0887	3.959
0.0876	3.6868	0.0876	4.0436	0.0893	3.6567	0.0896	3.998	0.0888	3.3383	0.089	3.9577
0.0879	3.6871	0.0879	4.043	0.0896	3.6573	0.0899	3.9974	0.0891	3.3395	0.0893	3.9571
0.0882	3.6874	0.0881	4.0423	0.0899	3.6576	0.0901	3.9968	0.0894	3.3408	0.0896	3.9565
0.0885	3.6877	0.0884	4.0417	0.0901	3.6582	0.0904	3.9962	0.0897	3.3417	0.0899	3.9559
0.0888	3.688	0.0887	4.0411	0.0904	3.6589	0.0907	3.9955	0.09	3.3429	0.0902	3.9552
0.089	3.688	0.089	4.0408	0.0907	3.6592	0.091	3.9949	0.0903	3.3442	0.0905	3.9546
0.0893	3.6886	0.0893	4.0402	0.091	3.6595	0.0913	3.9943	0.0905	3.3451	0.0908	3.954
0.0896	3.6886	0.0895	4.0396	0.0913	3.6598	0.0916	3.9937	0.0908	3.3464	0.091	3.9534
0.0899	3.6889	0.0898	4.0389	0.0916	3.6601	0.0919	3.9927	0.0911	3.3476	0.0913	3.9524
0.0902	3.6892	0.0901	4.0386	0.0919	3.6604	0.0922	3.9921	0.0914	3.3485	0.0916	3.9518
0.0905	3.6895	0.0904	4.038	0.0922	3.661	0.0924	3.9915	0.0917	3.3498	0.0919	3.9512
0.0907	3.6899	0.0907	4.0374	0.0924	3.661	0.0927	3.9909	0.092	3.351	0.0922	3.9506
0.091	3.6902	0.091	4.0368	0.0927	3.6613	0.093	3.9903	0.0923	3.3519	0.0925	3.95
0.0913	3.6905	0.0912	4.0361	0.093	3.662	0.0933	3.9896	0.0925	3.3532	0.0928	3.9493
0.0916	3.6908	0.0915	4.0355	0.0933	3.6623	0.0936	3.989	0.0928	3.3541	0.093	3.9487
0.0919	3.6911	0.0918	4.0349	0.0936	3.6626	0.0939	3.9881	0.0931	3.355	0.0933	3.9478
0.0921	3.6914	0.0921	4.0343	0.0939	3.6629	0.0942	3.9878	0.0934	3.3563	0.0936	3.9472
0.0924	3.6917	0.0924	4.034	0.0942	3.6635	0.0945	3.9869	0.0937	3.3575	0.0939	3.9466
0.0927	3.692	0.0926	4.0334	0.0944	3.6638	0.0947	3.9865	0.094	3.3588	0.0942	3.9459
0.093	3.6923	0.0929	4.0327	0.0947	3.6641	0.095	3.9859	0.0943	3.3597	0.0945	3.9453
0.0933	3.6926	0.0932	4.0321	0.095	3.6647	0.0953	3.9853	0.0945	3.3609	0.0948	3.9447
0.0936	3.6926	0.0935	4.0315	0.0953	3.6647	0.0956	3.9847	0.0948	3.3619	0.095	3.9441
0.0938	3.693	0.0938	4.0309	0.0956	3.6654	0.0959	3.9841	0.0951	3.3631	0.0953	3.9435
0.0941	3.6933	0.094	4.0306	0.0959	3.6657	0.0962	3.9834	0.0954	3.364	0.0956	3.9428
0.0944	3.6936	0.0943	4.0299	0.0962	3.666	0.0965	3.9828	0.0957	3.3653	0.0959	3.9422
0.0947	3.6939	0.0946	4.029	0.0964	3.6663	0.0968	3.9822	0.096	3.3665	0.0962	3.9416
0.095	3.6942	0.0949	4.0287	0.0967	3.6666	0.097	3.9813	0.0963	3.3677	0.0965	3.941
0.0953	3.6945	0.0952	4.0281	0.097	3.6669	0.0973	3.9807	0.0965	3.3687	0.0968	3.9404
0.0955	3.6945	0.0955	4.0275	0.0973	3.6672	0.0976	3.98	0.0968	3.3699	0.0971	3.9394
0.0958	3.6948	0.0957	4.0268	0.0976	3.6675	0.0979	3.9794	0.0971	3.3708	0.0973	3.9388
0.0961	3.6951	0.096	4.0262	0.0979	3.6678	0.0982	3.9788	0.0974	3.3724	0.0976	3.9382
0.0964	3.6954	0.0963	4.0256	0.0982	3.6685	0.0985	3.9782	0.0977	3.3736	0.0979	3.9376
0.0967	3.6957	0.0966	4.025	0.0985	3.6688	0.0988	3.9776	0.098	3.3746	0.0982	3.9369
0.097	3.6961	0.0969	4.0247	0.0987	3.6688	0.0991	3.9766	0.0982	3.3758	0.0985	3.936
0.0972	3.6964	0.0971	4.0241	0.099	3.6694	0.0993	3.9763	0.0985	3.377	0.0988	3.9354
0.0975	3.6967	0.0974	4.0234	0.0993	3.6694	0.0996	3.9754	0.0988	3.378	0.099	3.9348
0.0978	3.697	0.0977	4.0228	0.0996	3.67	0.0999	3.9751	0.0991	3.3792	0.0993	3.9342
0.0981	3.6973	0.098	4.0222	0.0999	3.6703	0.1002	3.9741	0.0994	3.3805	0.0996	3.9335
0.0984	3.6973	0.0983	4.0219	0.1002	3.6706	0.1005	3.9735	0.0997	3.3814	0.0999	3.9329
0.0987	3.6976	0.0986	4.0213	0.1005	3.6706	0.1008	3.9729	0.0999	3.3823	0.1002	3.9323
0.0989	3.6979	0.0988	4.0206	0.1007	3.6709	0.1011	3.9723	0.1002	3.3832	0.1005	3.9317
0.0992	3.6982	0.0991	4.02	0.101	3.6713	0.1014	3.9717	0.1005	3.3845	0.1008	3.9311
0.0995	3.6985	0.0994	4.0194	0.1013	3.6719	0.1016	3.971	0.1008	3.3854	0.1011	3.9304
0.0998	3.6988	0.0997	4.0191	0.1016	3.6722	0.1019	3.9704	0.1011	3.3867	0.1013	3.9298
0.1001	3.6992	0.1	4.0185	0.1019	3.6725	0.1022	3.9698	0.1014	3.3876	0.1016	3.9289
0.1004	3.6995	0.1003	4.0179	0.1022	3.6734	0.1025	3.9692	0.1017	3.3888	0.1019	3.9283
0.1006	3.6998	0.1005	4.0172	0.1025	3.6734	0.1028	3.9686	0.1019	3.3901	0.1022	3.9276
0.1009	3.6998	0.1008	4.0169	0.1027	3.6737	0.1031	3.9679	0.1022	3.391	0.1025	3.927
0.1012	3.7001	0.1011	4.0163	0.103	3.674	0.1034	3.9673	0.1025	3.3919	0.1028	3.9264
0.1015	3.7004	0.1014	4.0157	0.1033	3.6744	0.1037	3.9667	0.1028	3.3932	0.1031	3.9261
0.1018	3.7007	0.1017	4.0151	0.1036	3.6747	0.1039	3.9661	0.1031	3.3947	0.1034	3.9252
0.1021	3.701	0.1019	4.0148	0.1039	3.675	0.1042	3.9658	0.1034	3.3956	0.1036	3.9245
0.1023	3.7013	0.1022	4.0141	0.1042	3.675	0.1045	3.9648	0.1037	3.3969	0.1039	3.9239
0.1026	3.7016	0.1025	4.0135	0.1045	3.6753	0.1048	3.9642	0.1039	3.3978	0.1042	3.9233
0.1029	3.7016	0.1028	4.0129	0.1048	3.6756	0.1051	3.9636	0.1042	3.3991	0.1045	3.9227
0.1032	3.7023	0.1031	4.0123	0.105	3.6759	0.1054	3.9633	0.1045	3.4	0.1048	3.9221
0.1035	3.7026	0.1034	4.012	0.1053	3.6762	0.1057	3.9624	0.1048	3.4009	0.1051	3.9214
0.1038	3.7026	0.1036	4.0113	0.1056	3.6765	0.106	3.9617	0.1051	3.4022	0.1053	3.9208
0.104	3.7029	0.1039	4.0107	0.1059	3.6768	0.1062	3.9611	0.1054	3.4031	0.1056	3.9202
0.1043	3.7032	0.1042	4.0101	0.1062	3.6771	0.1065	3.9605	0.1057	3.4043	0.1059	3.9196
0.1046	3.7035	0.1045	4.0098	0.1065	3.6778	0.1068	3.9599	0.1059	3.4053	0.1062	3.919
0.1049	3.7038	0.1048	4.0092	0.1068	3.6781	0.1071	3.9593	0.1062	3.4062	0.1065	3.9183
0.1052	3.7038	0.1051	4.0086	0.107	3.6784	0.1074	3.9586	0.1065	3.4074	0.1068	3.9177
0.1055	3.7041	0.1053	4.0082	0.1073	3.679	0.1077	3.958	0.1068	3.4084	0.1071	3.9171
0.1057	3.7044	0.1056	4.0073	0.1076	3.6793	0.108	3.9574	0.1071	3.4093	0.1074	3.9165
0.106	3.7047	0.1059	4.0067	0.1079	3.6793	0.1083	3.9571	0.1074	3.4105	0.1076	3.9159
0.1063	3.705	0.1062	4.0061	0.1082	3.6796	0.1086	3.9565	0.1077	3.4115	0.1079	3.9152
0.1066	3.705	0.1065	4.0058	0.1085	3.6799	0.1088	3.9559	0.1079	3.4124	0.1082	3.9143
0.1069	3.7054	0.1067	4.0051	0.1088	3.6806	0.1091	3.9549	0.1082	3.413	0.1085	3.9137
0.1072	3.7057	0.107	4.0045	0.1091	3.6809	0.1094	3.9543	0.1085	3.4142	0.1088	3.9131
0.1074	3.7057	0.1073	4.0039	0.1093	3.6812	0.1097	3.9537	0.1088	3.4152	0.1091	3.9125
0.1077	3.706	0.1076	4.0033	0.1096	3.6815	0.11	3.9531	0.1091	3.4164	0.1094	3.9118
0.108	3.7063	0.1079	4.003	0.1099	3.6815	0.1103	3.9524	0.1094	3.4173	0.1096	3.9112
0.1083	3.7066	0.1082	4.0024	0.1102	3.6818	0.1106	3.9518	0.1097	3.4186	0.1099	3.9106
0.1086	3.7069	0.1084	4.0017	0.1105	3.6821	0.1109	3.9512	0.1099	3.4195	0.1102	3.91
0.1089	3.7069	0.1087	4.0011	0.1108	3.6824	0.1111	3.9506	0.1102	3.4204	0.1105	3.9094
0.1091	3.7072	0.109	4.0005	0.1111	3.6827	0.1114	3.95	0.1105	3.4214	0.1108	3.9087
0.1094	3.7075	0.1093	4.0002	0.1113	3.683	0.1117	3.9493	0.1108	3.4223	0.1111	3.9081
0.1097	3.7078	0.1096	3.9996	0.1116	3.6833	0.112	3.9487	0.1111	3.4232	0.1114	3.9075
0.11	3.7078	0.1098	3.9993	0.1119	3.6837	0.1123	3.9481	0.1114	3.4242	0.1117	3.9069
0.1103	3.7081	0.1101	3.9986	0.1122	3.684	0.1126	3.9478	0.1117	3.4254	0.1119	3.9063
0.1105	3.7085	0.1104	3.998	0.1125	3.6843	0.1129	3.9472	0.1119	3.4263	0.1122	3.9056
0.1108	3.7088	0.1107	3.9974	0.1128	3.6846	0.1132	3.9466	0.1122	3.4273	0.1125	3.905
0.1111	3.7091	0.111	3.9971	0.1131	3.6846	0.1134	3.9459	0.1125	3.4282	0.1128	3.9044
0.1114	3.7091	0.1112	3.9965	0.1134	3.6846	0.1137	3.9453	0.1128	3.4291	0.1131	3.9038
0.1117	3.7094	0.1115	3.9958	0.1136	3.6849	0.114	3.9447	0.1131	3.4301	0.1134	3.9031
0.112	3.7097	0.1118	3.9952	0.1139	3.6849	0.1143	3.9441	0.1134	3.431	0.1137	3.9028
0.1122	3.71	0.1121	3.9949	0.1142	3.6849	0.1146	3.9435	0.1136	3.4316	0.1139	3.9022
0.1125	3.7103	0.1124	3.9943	0.1145	3.6852	0.1149	3.9431	0.1139	3.4325	0.1142	3.9013
0.1128	3.7103	0.1126	3.9937	0.1148	3.6855	0.1152	3.9425	0.1142	3.4335	0.1145	3.9007
0.1131	3.7106	0.1129	3.9931	0.1151	3.6858	0.1155	3.9419	0.1145	3.4344	0.1148	3.9004
0.1134	3.7109	0.1132	3.9927	0.1154	3.6861	0.1157	3.9413	0.1148	3.4353	0.1151	3.8997
0.1136	3.7112	0.1135	3.9921	0.1156	3.6864	0.116	3.9407	0.1151	3.4363	0.1154	3.8988
0.1139	3.7112	0.1138	3.9915	0.1159	3.6868	0.1163	3.94	0.1154	3.4375	0.1157	3.8982
0.1142	3.7116	0.1141	3.9909	0.1162	3.6871	0.1166	3.9394	0.1156	3.4381	0.1159	3.8979
0.1145	3.7119	0.1143	3.9906	0.1165	3.6874	0.1169	3.9388	0.1159	3.4391	0.1162	3.8973
0.1148	3.7122	0.1146	3.99	0.1168	3.6877	0.1172	3.9382	0.1162	3.44	0.1165	3.8966
0.115	3.7122	0.1149	3.9896	0.1171	3.6877	0.1175	3.9376	0.1165	3.4406	0.1168	3.896
0.1153	3.7125	0.1152	3.989	0.1174	3.6883	0.1178	3.9369	0.1168	3.4415	0.1171	3.8954
0.1156	3.7125	0.1155	3.9884	0.1177	3.6886	0.1181	3.9366	0.1171	3.4425	0.1174	3.8948
0.1159	3.7128	0.1157	3.9878	0.1179	3.6889	0.1183	3.936	0.1174	3.4434	0.1177	3.8942
0.1162	3.7131	0.116	3.9875	0.1182	3.6889	0.1186	3.9354	0.1177	3.4443	0.118	3.8935
0.1165	3.7134	0.1163	3.9869	0.1185	3.6892	0.1189	3.9348	0.1179	3.4449	0.1182	3.8926
0.1167	3.7137	0.1166	3.9862	0.1188	3.6895	0.1192	3.9342	0.1182	3.4459	0.1185	3.892
0.117	3.714	0.1169	3.9856	0.1191	3.6899	0.1195	3.9332	0.1185	3.4468	0.1188	3.8914
0.1173	3.714	0.1171	3.985	0.1194	3.6902	0.1198	3.9326	0.1188	3.4477	0.1191	3.8907
0.1176	3.7143	0.1174	3.9844	0.1197	3.6905	0.1201	3.932	0.1191	3.4487	0.1194	3.8901
0.1179	3.7147	0.1177	3.9841	0.12	3.6908	0.1204	3.9314	0.1194	3.4496	0.1197	3.8895
0.1181	3.715	0.118	3.9834	0.1203	3.6911	0.1206	3.9307	0.1196	3.4502	0.12	3.8889
0.1184	3.715	0.1183	3.9828	0.1205	3.6914	0.1209	3.9301	0.1199	3.4511	0.1202	3.8883
0.1187	3.7153	0.1185	3.9822	0.1208	3.6917	0.1212	3.9298	0.1202	3.4521	0.1205	3.8876
0.119	3.7156	0.1188	3.9819	0.1211	3.692	0.1215	3.9292	0.1205	3.4527	0.1208	3.887
0.1193	3.7159	0.1191	3.9813	0.1214	3.6923	0.1218	3.9286	0.1208	3.4536	0.1211	3.8867
0.1195	3.7162	0.1194	3.9807	0.1217	3.6926	0.1221	3.928	0.1211	3.4542	0.1214	3.8861
0.1198	3.7165	0.1197	3.9803	0.122	3.693	0.1224	3.9273	0.1214	3.4552	0.1217	3.8855
0.1201	3.7165	0.1199	3.9797	0.1223	3.6933	0.1227	3.9267	0.1217	3.4561	0.122	3.8849
0.1204	3.7168	0.1202	3.9794	0.1225	3.6933	0.123	3.9264	0.1219	3.4567	0.1223	3.8842
0.1207	3.7171	0.1205	3.9788	0.1228	3.6936	0.1232	3.9258	0.1222	3.4573	0.1225	3.8836
0.121	3.7174	0.1208	3.9782	0.1231	3.6939	0.1235	3.9252	0.1225	3.4583	0.1228	3.883
0.1212	3.7178	0.1211	3.9779	0.1234	3.6942	0.1238	3.9245	0.1228	3.4595	0.1231	3.8824
0.1215	3.7178	0.1213	3.9772	0.1237	3.6945	0.1241	3.9239	0.1231	3.4601	0.1234	3.8818
0.1218	3.7181	0.1216	3.9766	0.124	3.6951	0.1244	3.9233	0.1234	3.4608	0.1237	3.8811
0.1221	3.7184	0.1219	3.9763	0.1243	3.6954	0.1247	3.923	0.1237	3.4617	0.124	3.8805
0.1224	3.7187	0.1222	3.9757	0.1246	3.6957	0.125	3.9224	0.1239	3.4623	0.1243	3.8799
0.1226	3.719	0.1225	3.9751	0.1248	3.6961	0.1253	3.9214	0.1242	3.4632	0.1245	3.8793
0.1229	3.7193	0.1228	3.9748	0.1251	3.6964	0.1255	3.9211	0.1245	3.4639	0.1248	3.8787
0.1232	3.7196	0.123	3.9741	0.1254	3.6967	0.1258	3.9205	0.1248	3.4645	0.1251	3.878
0.1235	3.7196	0.1233	3.9735	0.1257	3.697	0.1261	3.9199	0.1251	3.4654	0.1254	3.8774
0.1238	3.7199	0.1236	3.9729	0.126	3.697	0.1264	3.9193	0.1254	3.466	0.1257	3.8768
0.124	3.7202	0.1239	3.9726	0.1263	3.6973	0.1267	3.9187	0.1257	3.467	0.126	3.8765
0.1243	3.7205	0.1242	3.972	0.1266	3.6973	0.127	3.918	0.1259	3.4676	0.1263	3.8759
0.1246	3.7209	0.1244	3.9714	0.1269	3.6976	0.1273	3.9174	0.1262	3.4685	0.1265	3.8752
0.1249	3.7212	0.1247	3.971	0.1271	3.6979	0.1276	3.9171	0.1265	3.4691	0.1268	3.8746
0.1252	3.7212	0.125	3.9704	0.1274	3.6982	0.1278	3.9165	0.1268	3.4701	0.1271	3.874
0.1255	3.7215	0.1253	3.9701	0.1277	3.6985	0.1281	3.9159	0.1271	3.4707	0.1274	3.8734
0.1257	3.7218	0.1256	3.9695	0.128	3.6988	0.1284	3.9152	0.1274	3.4713	0.1277	3.8728
0.126	3.7221	0.1258	3.9692	0.1283	3.6988	0.1287	3.9146	0.1277	3.4719	0.128	3.8721
0.1263	3.7221	0.1261	3.9686	0.1286	3.6992	0.129	3.914	0.1279	3.4728	0.1283	3.8712
0.1266	3.7224	0.1264	3.9679	0.1289	3.6992	0.1293	3.9134	0.1282	3.4735	0.1286	3.8709
0.1269	3.7227	0.1267	3.9676	0.1291	3.6995	0.1296	3.9128	0.1285	3.4744	0.1288	3.87
0.1271	3.723	0.127	3.967	0.1294	3.6998	0.1299	3.9125	0.1288	3.475	0.1291	3.8694
0.1274	3.7233	0.1273	3.9664	0.1297	3.6998	0.1302	3.9115	0.1291	3.4756	0.1294	3.869
0.1277	3.7233	0.1275	3.9661	0.13	3.7001	0.1304	3.9109	0.1294	3.4766	0.1297	3.8684
0.128	3.724	0.1278	3.9655	0.1303	3.7001	0.1307	3.9103	0.1297	3.4772	0.13	3.8678
0.1283	3.7243	0.1281	3.9648	0.1306	3.7004	0.131	3.9097	0.1299	3.4778	0.1303	3.8672
0.1286	3.7246	0.1284	3.9645	0.1309	3.7004	0.1313	3.909	0.1302	3.4787	0.1306	3.8666
0.1288	3.7246	0.1287	3.9636	0.1312	3.7007	0.1316	3.9084	0.1305	3.4794	0.1308	3.8659
0.1291	3.7249	0.1289	3.963	0.1314	3.7007	0.1319	3.9081	0.1308	3.48	0.1311	3.8656
0.1294	3.7252	0.1292	3.9627	0.1317	3.701	0.1322	3.9075	0.1311	3.4806	0.1314	3.8647
0.1297	3.7255	0.1295	3.9621	0.132	3.701	0.1325	3.9069	0.1314	3.4815	0.1317	3.8644
0.13	3.7258	0.1298	3.9614	0.1323	3.7013	0.1327	3.9063	0.1316	3.4821	0.132	3.8638
0.1302	3.7258	0.1301	3.9611	0.1326	3.7016	0.133	3.9056	0.1319	3.4831	0.1323	3.8632
0.1305	3.7261	0.1304	3.9605	0.1329	3.7019	0.1333	3.9053	0.1322	3.4837	0.1326	3.8625
0.1308	3.7264	0.1306	3.9599	0.1332	3.7023	0.1336	3.9047	0.1325	3.4843	0.1329	3.8619
0.1311	3.7267	0.1309	3.9596	0.1334	3.7026	0.1339	3.9041	0.1328	3.4849	0.1331	3.8613
0.1314	3.7271	0.1312	3.9593	0.1337	3.7029	0.1342	3.9035	0.1331	3.4856	0.1334	3.8607
0.1317	3.7274	0.1315	3.9586	0.134	3.7032	0.1345	3.9028	0.1334	3.4862	0.1337	3.8601
0.1319	3.7274	0.1318	3.958	0.1343	3.7035	0.1348	3.9022	0.1336	3.4871	0.134	3.8594
0.1322	3.7277	0.132	3.9577	0.1346	3.7038	0.1351	3.9016	0.1339	3.4877	0.1343	3.8588
0.1325	3.728	0.1323	3.9571	0.1349	3.7041	0.1353	3.901	0.1342	3.4883	0.1346	3.8582
0.1328	3.7283	0.1326	3.9565	0.1352	3.7044	0.1356	3.9004	0.1345	3.489	0.1349	3.8576
0.1331	3.7286	0.1329	3.9562	0.1355	3.7047	0.1359	3.8997	0.1348	3.4896	0.1351	3.857
0.1333	3.7286	0.1332	3.9555	0.1357	3.705	0.1362	3.8994	0.1351	3.4902	0.1354	3.8566
0.1336	3.7289	0.1335	3.9552	0.136	3.7054	0.1365	3.8988	0.1354	3.4908	0.1357	3.856
0.1339	3.7292	0.1337	3.9546	0.1363	3.7057	0.1368	3.8982	0.1356	3.4914	0.136	3.8554
0.1342	3.7295	0.134	3.954	0.1366	3.706	0.1371	3.8976	0.1359	3.4921	0.1363	3.8548
0.1345	3.7298	0.1343	3.9537	0.1369	3.706	0.1374	3.8973	0.1362	3.493	0.1366	3.8542
0.1348	3.7298	0.1346	3.9531	0.1372	3.7063	0.1377	3.8966	0.1365	3.4936	0.1369	3.8535
0.135	3.7302	0.1349	3.9524	0.1375	3.7066	0.1379	3.896	0.1368	3.4942	0.1371	3.8529
0.1353	3.7305	0.1351	3.9521	0.1378	3.7069	0.1382	3.8954	0.1371	3.4949	0.1374	3.8526
0.1356	3.7308	0.1354	3.9515	0.138	3.7069	0.1385	3.8951	0.1373	3.4955	0.1377	3.852
0.1359	3.7311	0.1357	3.9509	0.1383	3.7072	0.1388	3.8945	0.1376	3.4961	0.138	3.8511
0.1362	3.7311	0.136	3.9506	0.1386	3.7075	0.1391	3.8938	0.1379	3.497	0.1383	3.8504
0.1364	3.7314	0.1363	3.9503	0.1389	3.7078	0.1394	3.8932	0.1382	3.4976	0.1386	3.8495
0.1367	3.7317	0.1365	3.9497	0.1392	3.7081	0.1397	3.8926	0.1385	3.4983	0.1388	3.8492
0.137	3.732	0.1368	3.9493	0.1395	3.7085	0.14	3.892	0.1388	3.4989	0.1391	3.8486
0.1373	3.7323	0.1371	3.9487	0.1398	3.7088	0.1402	3.8917	0.1391	3.4998	0.1394	3.848
0.1376	3.7323	0.1374	3.9481	0.14	3.7088	0.1405	3.8911	0.1393	3.5001	0.1397	3.8473
0.1379	3.7326	0.1377	3.9478	0.1403	3.7091	0.1408	3.8904	0.1396	3.5007	0.14	3.8467
0.1381	3.7326	0.138	3.9472	0.1406	3.7094	0.1411	3.8895	0.1399	3.5014	0.1403	3.8461
0.1384	3.7329	0.1382	3.9466	0.1409	3.7097	0.1414	3.8889	0.1402	3.502	0.1406	3.8458
0.1387	3.7333	0.1385	3.9462	0.1412	3.71	0.1417	3.8886	0.1405	3.5029	0.1409	3.8452
0.139	3.7336	0.1388	3.9456	0.1415	3.7103	0.142	3.8876	0.1408	3.5035	0.1411	3.8446
0.1393	3.7339	0.1391	3.9453	0.1418	3.7106	0.1423	3.8873	0.1411	3.5042	0.1414	3.8439
0.1396	3.7339	0.1394	3.9447	0.142	3.7109	0.1425	3.8867	0.1413	3.5048	0.1417	3.8433
0.1398	3.7342	0.1397	3.9441	0.1423	3.7109	0.1428	3.8861	0.1416	3.5054	0.142	3.8427
0.1401	3.7345	0.1399	3.9438	0.1426	3.7109	0.1431	3.8858	0.1419	3.506	0.1423	3.8421
0.1404	3.7348	0.1402	3.9431	0.1429	3.7109	0.1434	3.8852	0.1422	3.5063	0.1426	3.8415
0.1407	3.7351	0.1405	3.9428	0.1432	3.7112	0.1437	3.8845	0.1425	3.5069	0.1429	3.8408
0.141	3.7351	0.1408	3.9419	0.1435	3.7116	0.144	3.8839	0.1428	3.5076	0.1431	3.8405
0.1413	3.7354	0.1411	3.9413	0.1438	3.7116	0.1443	3.8833	0.1431	3.5082	0.1434	3.8399
0.1415	3.7357	0.1414	3.941	0.144	3.7119	0.1446	3.883	0.1433	3.5088	0.1437	3.8393
0.1418	3.7357	0.1416	3.9404	0.1443	3.7122	0.1448	3.8824	0.1436	3.5094	0.144	3.8387
0.1421	3.736	0.1419	3.94	0.1446	3.7125	0.1451	3.8818	0.1439	3.51	0.1443	3.838
0.1424	3.7364	0.1422	3.9394	0.1449	3.7128	0.1454	3.8811	0.1442	3.5104	0.1446	3.8374
0.1427	3.7367	0.1425	3.9391	0.1452	3.7128	0.1457	3.8805	0.1445	3.511	0.1449	3.8368
0.1429	3.7367	0.1428	3.9385	0.1455	3.7131	0.146	3.8799	0.1448	3.5116	0.1451	3.8365
0.1432	3.737	0.143	3.9379	0.1458	3.7131	0.1463	3.8796	0.1451	3.5122	0.1454	3.8359
0.1435	3.7373	0.1433	3.9376	0.1461	3.7134	0.1466	3.879	0.1453	3.5125	0.1457	3.8353
0.1438	3.7376	0.1436	3.9369	0.1463	3.7137	0.1469	3.8783	0.1456	3.5131	0.146	3.8346
0.1441	3.7376	0.1439	3.9366	0.1466	3.714	0.1471	3.8777	0.1459	3.5138	0.1463	3.834
0.1444	3.7379	0.1442	3.936	0.1469	3.7143	0.1474	3.8774	0.1462	3.5144	0.1466	3.8334
0.1446	3.7382	0.1445	3.9357	0.1472	3.7143	0.1477	3.8768	0.1465	3.515	0.1469	3.8328
0.1449	3.7385	0.1447	3.9351	0.1475	3.7147	0.148	3.8762	0.1468	3.5153	0.1471	3.8325
0.1452	3.7385	0.145	3.9345	0.1478	3.715	0.1483	3.8756	0.1471	3.5159	0.1474	3.8318
0.1455	3.7388	0.1453	3.9342	0.1481	3.7153	0.1486	3.8752	0.1473	3.5166	0.1477	3.8312
0.1458	3.7391	0.1456	3.9335	0.1484	3.7156	0.1489	3.8746	0.1476	3.5172	0.148	3.8306
0.146	3.7395	0.1459	3.9332	0.1486	3.7159	0.1491	3.874	0.1479	3.5175	0.1483	3.83
0.1463	3.7395	0.1462	3.9326	0.1489	3.7159	0.1494	3.8734	0.1482	3.5181	0.1486	3.8294
0.1466	3.7398	0.1464	3.932	0.1492	3.7162	0.1497	3.8728	0.1485	3.5187	0.1489	3.8287
0.1469	3.7401	0.1467	3.9317	0.1495	3.7162	0.15	3.8721	0.1488	3.5193	0.1491	3.8278
0.1472	3.7404	0.147	3.9311	0.1498	3.7168	0.1503	3.8715	0.1491	3.5197	0.1494	3.8272
0.1475	3.7407	0.1473	3.9307	0.1501	3.7168	0.1506	3.8712	0.1493	3.52	0.1497	3.8269
0.1477	3.7407	0.1476	3.9304	0.1504	3.7171	0.1509	3.8706	0.1496	3.5206	0.15	3.8263
0.148	3.741	0.1478	3.9298	0.1507	3.7171	0.1512	3.87	0.1499	3.5212	0.1503	3.8256
0.1483	3.7413	0.1481	3.9292	0.1509	3.7174	0.1514	3.8694	0.1502	3.5218	0.1506	3.8253
0.1486	3.7416	0.1484	3.9289	0.1512	3.7178	0.1517	3.8687	0.1505	3.5221	0.1509	3.8247
0.1489	3.7416	0.1487	3.9283	0.1515	3.7181	0.152	3.8681	0.1508	3.5228	0.1511	3.8241
0.1492	3.7419	0.149	3.928	0.1518	3.7181	0.1523	3.8675	0.1511	3.5231	0.1514	3.8235
0.1494	3.7419	0.1493	3.9273	0.1521	3.7181	0.1526	3.8669	0.1514	3.5237	0.1517	3.8229
0.1497	3.7422	0.1495	3.927	0.1524	3.7184	0.1529	3.8666	0.1516	3.5246	0.152	3.8222
0.15	3.7426	0.1498	3.9264	0.1527	3.7184	0.1532	3.8659	0.1519	3.5249	0.1523	3.8219
0.1503	3.7426	0.1501	3.9261	0.153	3.7187	0.1535	3.8653	0.1522	3.5255	0.1526	3.8213
0.1506	3.7429	0.1504	3.9255	0.1532	3.7187	0.1537	3.8647	0.1525	3.5259	0.1529	3.8207
0.1508	3.7432	0.1507	3.9249	0.1535	3.719	0.154	3.8641	0.1528	3.5265	0.1532	3.8201
0.1511	3.7435	0.151	3.9245	0.1538	3.719	0.1543	3.8638	0.1531	3.5268	0.1534	3.8194
0.1514	3.7435	0.1512	3.9239	0.1541	3.7193	0.1546	3.8632	0.1534	3.5274	0.1537	3.8188
0.1517	3.7438	0.1515	3.9236	0.1544	3.7196	0.1549	3.8625	0.1536	3.5277	0.154	3.8182
0.152	3.7441	0.1518	3.923	0.1547	3.7199	0.1552	3.8619	0.1539	3.5283	0.1543	3.8176
0.1523	3.7444	0.1521	3.9224	0.155	3.7199	0.1555	3.8613	0.1542	3.5286	0.1546	3.8173
0.1525	3.7444	0.1524	3.9221	0.1553	3.7202	0.1558	3.861	0.1545	3.529	0.1549	3.8167
0.1528	3.7447	0.1527	3.9214	0.1555	3.7205	0.156	3.8604	0.1548	3.5296	0.1552	3.816
0.1531	3.745	0.1529	3.9211	0.1558	3.7205	0.1563	3.8597	0.1551	3.5299	0.1554	3.8154
0.1534	3.745	0.1532	3.9205	0.1561	3.7209	0.1566	3.8591	0.1554	3.5302	0.1557	3.8148
0.1537	3.7453	0.1535	3.9199	0.1564	3.7212	0.1569	3.8585	0.1556	3.5308	0.156	3.8145
0.154	3.746	0.1538	3.9196	0.1567	3.7215	0.1572	3.8582	0.1559	3.5311	0.1563	3.8139
0.1542	3.7463	0.1541	3.919	0.157	3.7218	0.1575	3.8576	0.1562	3.5317	0.1566	3.8132
0.1545	3.7463	0.1544	3.9183	0.1573	3.7221	0.1578	3.857	0.1565	3.5324	0.1569	3.8126
0.1548	3.7466	0.1546	3.918	0.1576	3.7224	0.1581	3.8566	0.1568	3.5327	0.1572	3.812
0.1551	3.7469	0.1549	3.9174	0.1578	3.7224	0.1584	3.856	0.1571	3.5333	0.1575	3.8114
0.1554	3.7469	0.1552	3.9171	0.1581	3.7227	0.1586	3.8554	0.1574	3.5336	0.1577	3.8111
0.1557	3.7472	0.1555	3.9165	0.1584	3.723	0.1589	3.8548	0.1576	3.5342	0.158	3.8105
0.1559	3.7475	0.1558	3.9162	0.1587	3.723	0.1592	3.8542	0.1579	3.5345	0.1583	3.8098
0.1562	3.7475	0.1561	3.9156	0.159	3.723	0.1595	3.8539	0.1582	3.5352	0.1586	3.8092
0.1565	3.7478	0.1563	3.9152	0.1593	3.7233	0.1598	3.8532	0.1585	3.5355	0.1589	3.8086
0.1568	3.7481	0.1566	3.9146	0.1596	3.7236	0.1601	3.8526	0.1588	3.5358	0.1592	3.808
0.1571	3.7481	0.1569	3.9143	0.1599	3.724	0.1604	3.852	0.1591	3.5364	0.1594	3.8077
0.1574	3.7484	0.1572	3.9137	0.1601	3.7243	0.1606	3.8517	0.1594	3.5367	0.1597	3.807
0.1576	3.7488	0.1575	3.9131	0.1604	3.7243	0.1609	3.8511	0.1596	3.537	0.16	3.8061
0.1579	3.7491	0.1578	3.9128	0.1607	3.7243	0.1612	3.8504	0.1599	3.5376	0.1603	3.8058
0.1582	3.7491	0.158	3.9121	0.161	3.7246	0.1615	3.8498	0.1602	3.5379	0.1606	3.8052
0.1585	3.7494	0.1583	3.9118	0.1613	3.7249	0.1618	3.8492	0.1605	3.5386	0.1609	3.8046
0.1588	3.7497	0.1586	3.9112	0.1616	3.7252	0.1621	3.8489	0.1608	3.5389	0.1612	3.8039
0.159	3.7497	0.1589	3.9109	0.1619	3.7252	0.1624	3.8483	0.1611	3.5395	0.1615	3.8036
0.1593	3.75	0.1592	3.9106	0.1622	3.7255	0.1627	3.848	0.1614	3.5398	0.1617	3.803
0.1596	3.7503	0.1595	3.91	0.1625	3.7258	0.163	3.8473	0.1616	3.5401	0.162	3.8024
0.1599	3.7503	0.1597	3.9094	0.1627	3.7261	0.1632	3.8464	0.1619	3.5407	0.1623	3.8018
0.1602	3.7506	0.16	3.909	0.163	3.7261	0.1635	3.8458	0.1622	3.541	0.1626	3.8012
0.1605	3.7509	0.1603	3.9084	0.1633	3.7261	0.1638	3.8455	0.1625	3.5414	0.1629	3.8005
0.1607	3.7512	0.1606	3.9081	0.1636	3.7264	0.1641	3.8449	0.1628	3.542	0.1632	3.7999
0.161	3.7512	0.1609	3.9075	0.1639	3.7267	0.1644	3.8442	0.1631	3.5423	0.1635	3.7996
0.1613	3.7516	0.1612	3.9072	0.1642	3.7271	0.1647	3.8436	0.1634	3.5429	0.1637	3.799
0.1616	3.7519	0.1614	3.9066	0.1645	3.7274	0.165	3.843	0.1637	3.5432	0.164	3.7984
0.1619	3.7519	0.1617	3.9063	0.1648	3.7277	0.1653	3.8424	0.1639	3.5438	0.1643	3.7977
0.1622	3.7522	0.162	3.9056	0.165	3.7277	0.1655	3.8421	0.1642	3.5441	0.1646	3.7971
0.1625	3.7522	0.1623	3.905	0.1653	3.7277	0.1658	3.8415	0.1645	3.5445	0.1649	3.7968
0.1627	3.7525	0.1626	3.9047	0.1656	3.728	0.1661	3.8408	0.1648	3.5451	0.1652	3.7962
0.163	3.7525	0.1628	3.9041	0.1659	3.7283	0.1664	3.8402	0.1651	3.5454	0.1655	3.7959
0.1633	3.7528	0.1631	3.9038	0.1662	3.7286	0.1667	3.8399	0.1654	3.5457	0.1658	3.7953
0.1636	3.7531	0.1634	3.9031	0.1665	3.7286	0.167	3.8393	0.1656	3.5463	0.166	3.7946
0.1639	3.7531	0.1637	3.9028	0.1668	3.7286	0.1673	3.8387	0.1659	3.5469	0.1663	3.794
0.1642	3.7534	0.164	3.9022	0.1671	3.7289	0.1676	3.838	0.1662	3.5472	0.1666	3.7934
0.1644	3.7537	0.1643	3.9019	0.1673	3.7289	0.1679	3.8377	0.1665	3.5476	0.1669	3.7928
0.1647	3.7537	0.1645	3.9013	0.1676	3.7292	0.1681	3.8371	0.1668	3.5482	0.1672	3.7925
0.165	3.754	0.1648	3.9007	0.1679	3.7295	0.1684	3.8368	0.1671	3.5485	0.1675	3.7919
0.1653	3.754	0.1651	3.9007	0.1682	3.7295	0.1687	3.8362	0.1674	3.5488	0.1678	3.7912
0.1656	3.7543	0.1654	3.9	0.1685	3.7298	0.169	3.8356	0.1677	3.5491	0.168	3.7906
0.1658	3.7547	0.1657	3.8994	0.1688	3.7298	0.1693	3.8353	0.1679	3.5497	0.1683	3.79
0.1661	3.7547	0.1659	3.8991	0.1691	3.7302	0.1696	3.8346	0.1682	3.5497	0.1686	3.7897
0.1664	3.755	0.1662	3.8982	0.1694	3.7305	0.1699	3.834	0.1685	3.55	0.1689	3.7891
0.1667	3.7553	0.1665	3.8979	0.1696	3.7305	0.1702	3.8334	0.1688	3.5507	0.1692	3.7884
0.167	3.7553	0.1668	3.8973	0.1699	3.7308	0.1704	3.8328	0.1691	3.551	0.1695	3.7878
0.1673	3.7556	0.1671	3.8969	0.1702	3.7308	0.1707	3.8325	0.1694	3.5513	0.1698	3.7875
0.1676	3.7559	0.1673	3.8963	0.1705	3.7311	0.171	3.8318	0.1697	3.5519	0.17	3.7869
0.1678	3.7559	0.1676	3.896	0.1708	3.7314	0.1713	3.8312	0.1699	3.5522	0.1703	3.7863
0.1681	3.7562	0.1679	3.8954	0.1711	3.7317	0.1716	3.8306	0.1702	3.5525	0.1706	3.7857
0.1684	3.7565	0.1682	3.8951	0.1714	3.7317	0.1719	3.8303	0.1705	3.5528	0.1709	3.7853
0.1687	3.7565	0.1685	3.8945	0.1717	3.732	0.1722	3.8297	0.1708	3.5531	0.1712	3.7844
0.169	3.7568	0.1687	3.8942	0.1719	3.732	0.1725	3.8291	0.1711	3.5534	0.1715	3.7838
0.1693	3.7571	0.169	3.8935	0.1722	3.7323	0.1727	3.8284	0.1714	3.5538	0.1718	3.7832
0.1695	3.7571	0.1693	3.8932	0.1725	3.7323	0.173	3.8281	0.1717	3.5544	0.1721	3.7826
0.1698	3.7574	0.1696	3.8926	0.1728	3.7326	0.1733	3.8275	0.1719	3.5547	0.1723	3.7822
0.1701	3.7578	0.1699	3.8923	0.1731	3.7329	0.1736	3.8272	0.1722	3.555	0.1726	3.7816
0.1704	3.7578	0.1702	3.8917	0.1734	3.7329	0.1739	3.8266	0.1725	3.5553	0.1729	3.781
0.1707	3.7581	0.1704	3.8914	0.1737	3.7333	0.1742	3.826	0.1728	3.5556	0.1732	3.7804
0.171	3.7584	0.1707	3.8907	0.174	3.7333	0.1745	3.8256	0.1731	3.5559	0.1735	3.7798
0.1712	3.7584	0.171	3.8904	0.1742	3.7336	0.1748	3.8247	0.1734	3.5562	0.1738	3.7791
0.1715	3.7587	0.1713	3.8901	0.1745	3.7336	0.175	3.8244	0.1737	3.5569	0.1741	3.7788
0.1718	3.7587	0.1716	3.8895	0.1748	3.7339	0.1753	3.8238	0.1739	3.5572	0.1743	3.7782
0.1721	3.759	0.1718	3.8892	0.1751	3.7342	0.1756	3.8232	0.1742	3.5575	0.1746	3.7776
0.1724	3.7593	0.1721	3.8886	0.1754	3.7339	0.1759	3.8225	0.1745	3.5578	0.1749	3.7773
0.1727	3.7593	0.1724	3.8883	0.1757	3.7342	0.1762	3.8219	0.1748	3.5581	0.1752	3.7767
0.1729	3.7596	0.1727	3.8876	0.176	3.7342	0.1765	3.8216	0.1751	3.5584	0.1755	3.776
0.1732	3.7596	0.173	3.8873	0.1762	3.7345	0.1768	3.821	0.1754	3.559	0.1758	3.7754
0.1735	3.7599	0.1733	3.8867	0.1765	3.7345	0.1771	3.8204	0.1756	3.5593	0.1761	3.7748
0.1738	3.7602	0.1735	3.8864	0.1768	3.7348	0.1774	3.8198	0.1759	3.5596	0.1764	3.7742
0.1741	3.7602	0.1738	3.8858	0.1771	3.7351	0.1777	3.8194	0.1762	3.56	0.1766	3.7739
0.1743	3.7605	0.1741	3.8855	0.1774	3.7351	0.1779	3.8188	0.1765	3.5603	0.1769	3.7733
0.1746	3.7605	0.1744	3.8849	0.1777	3.7354	0.1782	3.8182	0.1768	3.5609	0.1772	3.7726
0.1749	3.7609	0.1747	3.8842	0.178	3.7354	0.1785	3.8179	0.1771	3.5612	0.1775	3.772
0.1752	3.7609	0.1749	3.8839	0.1782	3.7357	0.1788	3.8173	0.1774	3.5615	0.1778	3.7717
0.1755	3.7612	0.1752	3.8836	0.1785	3.736	0.1791	3.817	0.1776	3.5618	0.1781	3.7708
0.1758	3.7615	0.1755	3.883	0.1788	3.736	0.1794	3.8163	0.1779	3.5621	0.1784	3.7705
0.176	3.7615	0.1758	3.8827	0.1791	3.7364	0.1797	3.8157	0.1782	3.5627	0.1786	3.7698
0.1763	3.7618	0.1761	3.8821	0.1794	3.7367	0.1799	3.8154	0.1785	3.5631	0.1789	3.7695
0.1766	3.7618	0.1763	3.8818	0.1797	3.737	0.1802	3.8148	0.1788	3.5634	0.1792	3.7689
0.1769	3.7618	0.1766	3.8811	0.18	3.737	0.1805	3.8142	0.1791	3.5637	0.1795	3.7683
0.1772	3.7621	0.1769	3.8808	0.1803	3.7373	0.1808	3.8139	0.1794	3.564	0.1798	3.7677
0.1775	3.7621	0.1772	3.8805	0.1805	3.7376	0.1811	3.8132	0.1796	3.5643	0.1801	3.7674
0.1777	3.7624	0.1775	3.8799	0.1808	3.7376	0.1814	3.8126	0.1799	3.5649	0.1804	3.7667
0.178	3.7627	0.1778	3.8796	0.1811	3.7379	0.1817	3.812	0.1802	3.5652	0.1806	3.7661
0.1783	3.7627	0.178	3.879	0.1814	3.7385	0.182	3.8117	0.1805	3.5655	0.1809	3.7655
0.1786	3.763	0.1783	3.8787	0.1817	3.7388	0.1823	3.8111	0.1808	3.5658	0.1812	3.7652
0.1789	3.763	0.1786	3.878	0.182	3.7388	0.1826	3.8105	0.1811	3.5662	0.1815	3.7646
0.1791	3.7633	0.1789	3.8777	0.1823	3.7388	0.1828	3.8101	0.1814	3.5665	0.1818	3.764
0.1794	3.7633	0.1792	3.8771	0.1825	3.7391	0.1831	3.8095	0.1816	3.5668	0.1821	3.7633
0.1797	3.7636	0.1794	3.8768	0.1828	3.7391	0.1834	3.8089	0.1819	3.5674	0.1824	3.7624
0.18	3.7636	0.1797	3.8759	0.1831	3.7395	0.1837	3.8083	0.1822	3.568	0.1827	3.7621
0.1803	3.764	0.18	3.8756	0.1834	3.7395	0.184	3.808	0.1825	3.5683	0.1829	3.7615
0.1805	3.764	0.1803	3.8749	0.1837	3.7398	0.1843	3.8077	0.1828	3.5686	0.1832	3.7612
0.1808	3.7643	0.1806	3.8746	0.184	3.7398	0.1846	3.807	0.1831	3.5689	0.1835	3.7605
0.1811	3.7643	0.1809	3.874	0.1843	3.7401	0.1849	3.8064	0.1834	3.5693	0.1838	3.7599
0.1814	3.7646	0.1811	3.8737	0.1846	3.7401	0.1851	3.8058	0.1836	3.5696	0.1841	3.7596
0.1817	3.7646	0.1814	3.8731	0.1848	3.7404	0.1854	3.8055	0.1839	3.5699	0.1844	3.759
0.182	3.7649	0.1817	3.8728	0.1851	3.7404	0.1857	3.8049	0.1842	3.5702	0.1846	3.7587
0.1822	3.7649	0.182	3.8721	0.1854	3.7407	0.186	3.8043	0.1845	3.5705	0.1849	3.7581
0.1825	3.7652	0.1823	3.8718	0.1857	3.741	0.1863	3.8039	0.1848	3.5708	0.1852	3.7574
0.1828	3.7655	0.1825	3.8715	0.186	3.741	0.1866	3.803	0.1851	3.5711	0.1855	3.7571
0.1831	3.7655	0.1828	3.8709	0.1863	3.7413	0.1869	3.8024	0.1854	3.5714	0.1858	3.7568
0.1834	3.7658	0.1831	3.8706	0.1866	3.7416	0.1872	3.8021	0.1856	3.5717	0.1861	3.7562
0.1836	3.7658	0.1834	3.8703	0.1869	3.7419	0.1874	3.8015	0.1859	3.572	0.1864	3.7556
0.1839	3.7661	0.1837	3.8697	0.1871	3.7419	0.1877	3.8008	0.1862	3.5724	0.1866	3.7553
0.1842	3.7661	0.184	3.8694	0.1874	3.7422	0.188	3.8002	0.1865	3.5727	0.1869	3.7547
0.1845	3.7664	0.1842	3.8687	0.1877	3.7422	0.1883	3.7999	0.1868	3.573	0.1872	3.754
0.1848	3.7664	0.1845	3.8684	0.188	3.7429	0.1886	3.7993	0.1871	3.5733	0.1875	3.7534
0.1851	3.7667	0.1848	3.8681	0.1883	3.7429	0.1889	3.7987	0.1874	3.5736	0.1878	3.7528
0.1853	3.7671	0.1851	3.8675	0.1886	3.7432	0.1892	3.7981	0.1876	3.5739	0.1881	3.7525
0.1856	3.7671	0.1854	3.8672	0.1889	3.7432	0.1895	3.7981	0.1879	3.5742	0.1884	3.7519
0.1859	3.7677	0.1856	3.8666	0.1892	3.7435	0.1898	3.7974	0.1882	3.5745	0.1887	3.7512
0.1862	3.7677	0.1859	3.8663	0.1894	3.7438	0.19	3.7968	0.1885	3.5748	0.1889	3.7506
0.1865	3.768	0.1862	3.8656	0.1897	3.7438	0.1903	3.7962	0.1888	3.5751	0.1892	3.7503
0.1867	3.768	0.1865	3.8653	0.19	3.7441	0.1906	3.7959	0.1891	3.5755	0.1895	3.7497
0.187	3.7683	0.1868	3.8647	0.1903	3.7441	0.1909	3.7953	0.1894	3.5758	0.1898	3.7491
0.1873	3.7683	0.187	3.8644	0.1906	3.7444	0.1912	3.795	0.1896	3.5761	0.1901	3.7488
0.1876	3.7686	0.1873	3.8638	0.1909	3.7447	0.1915	3.7943	0.1899	3.5764	0.1904	3.7481
0.1879	3.7686	0.1876	3.8635	0.1912	3.745	0.1918	3.7937	0.1902	3.5767	0.1907	3.7475
0.1881	3.7689	0.1879	3.8632	0.1915	3.745	0.1921	3.7931	0.1905	3.577	0.1909	3.7472
0.1884	3.7689	0.1882	3.8625	0.1917	3.7453	0.1923	3.7928	0.1908	3.5773	0.1912	3.7466
0.1887	3.7692	0.1885	3.8622	0.192	3.7457	0.1926	3.7922	0.1911	3.5776	0.1915	3.746
0.189	3.7692	0.1887	3.8616	0.1923	3.7457	0.1929	3.7915	0.1914	3.5779	0.1918	3.7453
0.1893	3.7695	0.189	3.8613	0.1926	3.746	0.1932	3.7912	0.1916	3.5786	0.1921	3.745
0.1896	3.7698	0.1893	3.861	0.1929	3.7463	0.1935	3.7906	0.1919	3.5789	0.1924	3.7444
0.1898	3.7698	0.1896	3.8604	0.1932	3.7466	0.1938	3.79	0.1922	3.5792	0.1927	3.7438
0.1901	3.7702	0.1899	3.8601	0.1935	3.7466	0.1941	3.7894	0.1925	3.5792	0.1929	3.7435
0.1904	3.7702	0.1902	3.8597	0.1938	3.7469	0.1944	3.7891	0.1928	3.5795	0.1932	3.7429
0.1907	3.7705	0.1904	3.8591	0.194	3.7472	0.1947	3.7884	0.1931	3.5798	0.1935	3.7422
0.191	3.7705	0.1907	3.8588	0.1943	3.7475	0.1949	3.7881	0.1934	3.5801	0.1938	3.7416
0.1912	3.7708	0.191	3.8582	0.1946	3.7478	0.1952	3.7875	0.1936	3.5804	0.1941	3.741
0.1915	3.7708	0.1913	3.8579	0.1949	3.7478	0.1955	3.7872	0.1939	3.5807	0.1944	3.7404
0.1918	3.7711	0.1916	3.8573	0.1952	3.7481	0.1958	3.7866	0.1942	3.5813	0.1947	3.7398
0.1921	3.7711	0.1918	3.857	0.1955	3.7481	0.1961	3.786	0.1945	3.5817	0.1949	3.7391
0.1924	3.7714	0.1921	3.8563	0.1958	3.7484	0.1964	3.7857	0.1948	3.582	0.1952	3.7388
0.1926	3.7714	0.1924	3.856	0.1961	3.7484	0.1967	3.785	0.1951	3.582	0.1955	3.7382
0.1929	3.7717	0.1927	3.8557	0.1963	3.7488	0.197	3.7844	0.1954	3.5826	0.1958	3.7376
0.1932	3.772	0.193	3.8551	0.1966	3.7488	0.1972	3.7841	0.1956	3.5826	0.1961	3.7373
0.1935	3.772	0.1933	3.8545	0.1969	3.7491	0.1975	3.7835	0.1959	3.5829	0.1964	3.7367
0.1938	3.772	0.1935	3.8539	0.1972	3.7491	0.1978	3.7829	0.1962	3.5835	0.1967	3.7364
0.1941	3.772	0.1938	3.8535	0.1975	3.7494	0.1981	3.7822	0.1965	3.5835	0.1969	3.7357
0.1943	3.7723	0.1941	3.8529	0.1978	3.7494	0.1984	3.7819	0.1968	3.5838	0.1972	3.7351
0.1946	3.7726	0.1944	3.8526	0.1981	3.7497	0.1987	3.781	0.1971	3.5841	0.1975	3.7345
0.1949	3.7726	0.1947	3.852	0.1984	3.75	0.199	3.7807	0.1974	3.5844	0.1978	3.7339
0.1952	3.7729	0.195	3.8517	0.1986	3.75	0.1993	3.7801	0.1977	3.5848	0.1981	3.7336
0.1955	3.7729	0.1952	3.8514	0.1989	3.7503	0.1996	3.7795	0.1979	3.5851	0.1984	3.7329
0.1958	3.7733	0.1955	3.8511	0.1992	3.7503	0.1998	3.7791	0.1982	3.5854	0.1987	3.7323
0.196	3.7733	0.1958	3.8504	0.1995	3.7506	0.2001	3.7785	0.1985	3.5857	0.1989	3.732
0.1963	3.7736	0.1961	3.8501	0.1998	3.7509	0.2004	3.7782	0.1988	3.586	0.1992	3.7314
0.1966	3.7736	0.1964	3.8495	0.2001	3.7509	0.2007	3.7776	0.1991	3.5863	0.1995	3.7308
0.1969	3.7739	0.1967	3.8492	0.2004	3.7509	0.201	3.777	0.1994	3.5863	0.1998	3.7302
0.1972	3.7742	0.1969	3.8489	0.2007	3.7512	0.2013	3.7764	0.1997	3.5866	0.2001	3.7298
0.1974	3.7742	0.1972	3.8483	0.2009	3.7516	0.2016	3.776	0.1999	3.5869	0.2004	3.7292
0.1977	3.7745	0.1975	3.848	0.2012	3.7516	0.2019	3.7754	0.2002	3.5872	0.2007	3.7286
0.198	3.7745	0.1978	3.8473	0.2015	3.7516	0.2021	3.7751	0.2005	3.5875	0.201	3.728
0.1983	3.7748	0.1981	3.847	0.2018	3.7519	0.2024	3.7745	0.2008	3.5879	0.2012	3.7277
0.1986	3.7748	0.1984	3.8464	0.2021	3.7519	0.2027	3.7739	0.2011	3.5882	0.2015	3.7274
0.1989	3.7751	0.1986	3.8461	0.2024	3.7519	0.203	3.7736	0.2014	3.5885	0.2018	3.7267
0.1991	3.7751	0.1989	3.8458	0.2027	3.7519	0.2033	3.7729	0.2017	3.5888	0.2021	3.7261
0.1994	3.7754	0.1992	3.8452	0.203	3.7522	0.2036	3.7726	0.2019	3.5891	0.2024	3.7255
0.1997	3.7754	0.1995	3.8449	0.2033	3.7525	0.2039	3.772	0.2022	3.5891	0.2027	3.7249
0.2	3.7757	0.1998	3.8442	0.2035	3.7525	0.2042	3.7714	0.2025	3.5897	0.203	3.7246
0.2003	3.7757	0.2001	3.8439	0.2038	3.7528	0.2044	3.7708	0.2028	3.59	0.2032	3.724
0.2005	3.776	0.2003	3.8436	0.2041	3.7528	0.2047	3.7705	0.2031	3.5903	0.2035	3.7233
0.2008	3.776	0.2006	3.843	0.2044	3.7531	0.205	3.7698	0.2034	3.5906	0.2038	3.723
0.2011	3.7764	0.2009	3.8427	0.2047	3.7534	0.2053	3.7695	0.2037	3.591	0.2041	3.7224
0.2014	3.7764	0.2012	3.8421	0.205	3.7534	0.2056	3.7689	0.204	3.5913	0.2044	3.7218
0.2017	3.7767	0.2015	3.8418	0.2053	3.7537	0.2059	3.7683	0.2042	3.5916	0.2047	3.7212
0.202	3.7767	0.2017	3.8411	0.2056	3.754	0.2062	3.768	0.2045	3.5919	0.205	3.7209
0.2022	3.777	0.202	3.8411	0.2058	3.754	0.2065	3.7674	0.2048	3.5922	0.2052	3.7202
0.2025	3.777	0.2023	3.8405	0.2061	3.7543	0.2067	3.7671	0.2051	3.5925	0.2055	3.7193
0.2028	3.7773	0.2026	3.8402	0.2064	3.7543	0.207	3.7664	0.2054	3.5928	0.2058	3.719
0.2031	3.7773	0.2029	3.8396	0.2067	3.7547	0.2073	3.7661	0.2057	3.5931	0.2061	3.7184
0.2034	3.7776	0.2032	3.8393	0.207	3.755	0.2076	3.7655	0.2059	3.5934	0.2064	3.7181
0.2037	3.7776	0.2035	3.8387	0.2073	3.755	0.2079	3.7652	0.2062	3.5938	0.2067	3.7174
0.2039	3.7779	0.2037	3.8384	0.2076	3.7553	0.2082	3.7646	0.2065	3.5941	0.207	3.7171
0.2042	3.7779	0.204	3.838	0.2078	3.7556	0.2085	3.764	0.2068	3.5944	0.2072	3.7165
0.2045	3.7779	0.2043	3.8374	0.2081	3.7556	0.2088	3.7636	0.2071	3.5947	0.2075	3.7162
0.2048	3.7782	0.2046	3.8371	0.2084	3.7559	0.209	3.763	0.2074	3.595	0.2078	3.7156
0.2051	3.7785	0.2049	3.8365	0.2087	3.7559	0.2093	3.7624	0.2077	3.5953	0.2081	3.715
0.2053	3.7785	0.2052	3.8362	0.209	3.7559	0.2096	3.7621	0.2079	3.5956	0.2084	3.7147
0.2056	3.7788	0.2054	3.8359	0.2093	3.7562	0.2099	3.7615	0.2082	3.5959	0.2087	3.714
0.2059	3.7788	0.2057	3.8353	0.2096	3.7565	0.2102	3.7609	0.2085	3.5962	0.209	3.7137
0.2062	3.7788	0.206	3.8349	0.2099	3.7565	0.2105	3.7602	0.2088	3.5962	0.2093	3.7131
0.2065	3.7791	0.2063	3.8343	0.2101	3.7565	0.2108	3.7596	0.2091	3.5965	0.2095	3.7125
0.2068	3.7791	0.2066	3.834	0.2104	3.7568	0.211	3.759	0.2094	3.5969	0.2098	3.7119
0.207	3.7795	0.2069	3.8337	0.2107	3.7568	0.2113	3.7587	0.2097	3.5972	0.2101	3.7112
0.2073	3.7795	0.2071	3.8328	0.211	3.7571	0.2116	3.7581	0.2099	3.5975	0.2104	3.7109
0.2076	3.7798	0.2074	3.8325	0.2113	3.7574	0.2119	3.7574	0.2102	3.5978	0.2107	3.7103
0.2079	3.7798	0.2077	3.8318	0.2116	3.7574	0.2122	3.7571	0.2105	3.5981	0.211	3.71
0.2082	3.7801	0.208	3.8315	0.2119	3.7578	0.2125	3.7568	0.2108	3.5984	0.2113	3.7094
0.2085	3.7801	0.2083	3.8312	0.2122	3.7578	0.2128	3.7562	0.2111	3.5987	0.2115	3.7088
0.2087	3.7801	0.2085	3.8309	0.2124	3.7581	0.2131	3.7556	0.2114	3.5987	0.2118	3.7081
0.209	3.7804	0.2088	3.8303	0.2127	3.7581	0.2133	3.755	0.2117	3.599	0.2121	3.7078
0.2093	3.7804	0.2091	3.83	0.213	3.7581	0.2136	3.7547	0.2119	3.5993	0.2124	3.7072
0.2096	3.7807	0.2094	3.8294	0.2133	3.7581	0.2139	3.754	0.2122	3.5996	0.2127	3.7069
0.2099	3.7807	0.2097	3.8291	0.2136	3.7584	0.2142	3.7537	0.2125	3.6	0.213	3.7063
0.2101	3.781	0.21	3.8284	0.2139	3.7584	0.2145	3.7531	0.2128	3.6	0.2133	3.7057
0.2104	3.781	0.2102	3.8281	0.2142	3.7584	0.2148	3.7525	0.2131	3.6003	0.2135	3.705
0.2107	3.7813	0.2105	3.8278	0.2144	3.7587	0.2151	3.7519	0.2134	3.6006	0.2138	3.7047
0.211	3.7813	0.2108	3.8272	0.2147	3.7587	0.2154	3.7516	0.2137	3.6009	0.2141	3.7041
0.2113	3.7813	0.2111	3.8269	0.215	3.759	0.2157	3.7509	0.2139	3.6012	0.2144	3.7038
0.2116	3.7816	0.2114	3.8263	0.2153	3.7593	0.2159	3.7506	0.2142	3.6015	0.2147	3.7032
0.2119	3.7816	0.2117	3.826	0.2156	3.7593	0.2162	3.75	0.2145	3.6015	0.215	3.7026
0.2121	3.7816	0.2119	3.8256	0.2159	3.7593	0.2165	3.7497	0.2148	3.6018	0.2153	3.7023
0.2124	3.7816	0.2122	3.825	0.2162	3.7596	0.2168	3.7491	0.2151	3.6021	0.2156	3.7016
0.2127	3.7819	0.2125	3.8247	0.2164	3.7596	0.2171	3.7488	0.2154	3.6024	0.2158	3.701
0.213	3.7819	0.2128	3.8241	0.2167	3.7602	0.2174	3.7481	0.2157	3.6027	0.2161	3.7007
0.2133	3.7822	0.2131	3.8238	0.217	3.7605	0.2177	3.7478	0.2159	3.6027	0.2164	3.7001
0.2136	3.7822	0.2133	3.8232	0.2173	3.7605	0.218	3.7472	0.2162	3.6031	0.2167	3.6998
0.2138	3.7826	0.2136	3.8229	0.2176	3.7605	0.2182	3.7469	0.2165	3.6034	0.217	3.6992
0.2141	3.7826	0.2139	3.8222	0.2179	3.7609	0.2185	3.7463	0.2168	3.6037	0.2173	3.6988
0.2144	3.7826	0.2142	3.8219	0.2182	3.7609	0.2188	3.7457	0.2171	3.604	0.2176	3.6982
0.2147	3.7829	0.2145	3.8216	0.2185	3.7612	0.2191	3.745	0.2174	3.604	0.2178	3.6976
0.215	3.7829	0.2147	3.8213	0.2187	3.7615	0.2194	3.7447	0.2177	3.6043	0.2181	3.697
0.2152	3.7832	0.215	3.821	0.219	3.7615	0.2197	3.7441	0.2179	3.6046	0.2184	3.6964
0.2155	3.7832	0.2153	3.8204	0.2193	3.7618	0.22	3.7438	0.2182	3.6049	0.2187	3.6961
0.2158	3.7835	0.2156	3.8201	0.2196	3.7618	0.2203	3.7432	0.2185	3.6049	0.219	3.6954
0.2161	3.7835	0.2159	3.8194	0.2199	3.7621	0.2205	3.7429	0.2188	3.6052	0.2193	3.6948
0.2164	3.7835	0.2162	3.8191	0.2202	3.7624	0.2208	3.7422	0.2191	3.6055	0.2196	3.6945
0.2167	3.7838	0.2164	3.8185	0.2205	3.7624	0.2211	3.7416	0.2194	3.6055	0.2198	3.6939
0.2169	3.7838	0.2167	3.8182	0.2208	3.7627	0.2214	3.741	0.2197	3.6058	0.2201	3.6933
0.2172	3.7838	0.217	3.8179	0.221	3.7627	0.2217	3.7407	0.2199	3.6062	0.2204	3.693
0.2175	3.7841	0.2173	3.8173	0.2213	3.763	0.222	3.7401	0.2202	3.6065	0.2207	3.6923
0.2178	3.7841	0.2175	3.817	0.2216	3.763	0.2223	3.7398	0.2205	3.6068	0.221	3.6917
0.2181	3.7841	0.2178	3.8163	0.2219	3.7633	0.2226	3.7391	0.2208	3.6068	0.2213	3.6911
0.2184	3.7844	0.2181	3.816	0.2222	3.7633	0.2228	3.7388	0.2211	3.6071	0.2216	3.6908
0.2186	3.7844	0.2184	3.8157	0.2225	3.7636	0.2231	3.7385	0.2214	3.6074	0.2218	3.6902
0.2189	3.7844	0.2187	3.8151	0.2228	3.7636	0.2234	3.7376	0.2217	3.6077	0.2221	3.6899
0.2192	3.7847	0.219	3.8148	0.2231	3.7636	0.2237	3.7373	0.2219	3.6077	0.2224	3.6892
0.2195	3.7847	0.2192	3.8145	0.2233	3.764	0.224	3.7367	0.2222	3.608	0.2227	3.6886
0.2198	3.785	0.2195	3.8139	0.2236	3.7643	0.2243	3.736	0.2225	3.6083	0.223	3.6883
0.2201	3.785	0.2198	3.8136	0.2239	3.7643	0.2246	3.7357	0.2228	3.6086	0.2233	3.688
0.2203	3.785	0.2201	3.8129	0.2242	3.7646	0.2249	3.7351	0.2231	3.6086	0.2236	3.6874
0.2206	3.7853	0.2204	3.8126	0.2245	3.7646	0.2252	3.7348	0.2234	3.6089	0.2239	3.6868
0.2209	3.7853	0.2206	3.812	0.2248	3.7649	0.2254	3.7342	0.2237	3.6089	0.2241	3.6864
0.2212	3.7857	0.2209	3.8117	0.2251	3.7649	0.2257	3.7339	0.2239	3.6093	0.2244	3.6858
0.2215	3.7857	0.2212	3.8114	0.2254	3.7652	0.226	3.7333	0.2242	3.6096	0.2247	3.6852
0.2218	3.7857	0.2215	3.8108	0.2256	3.7652	0.2263	3.7329	0.2245	3.6099	0.225	3.6849
0.222	3.786	0.2218	3.8101	0.2259	3.7655	0.2266	3.7323	0.2248	3.6099	0.2253	3.6843
0.2223	3.786	0.222	3.8098	0.2262	3.7655	0.2269	3.732	0.2251	3.6102	0.2256	3.684
0.2226	3.786	0.2223	3.8095	0.2265	3.7658	0.2272	3.7314	0.2254	3.6105	0.2259	3.6833
0.2229	3.7863	0.2226	3.8089	0.2268	3.7658	0.2275	3.7308	0.2257	3.6108	0.2262	3.6827
0.2232	3.7863	0.2229	3.8086	0.2271	3.7661	0.2277	3.7302	0.2259	3.6114	0.2264	3.6821
0.2235	3.7866	0.2232	3.8083	0.2274	3.7664	0.228	3.7298	0.2262	3.6114	0.2267	3.6818
0.2237	3.7866	0.2234	3.8077	0.2277	3.7664	0.2283	3.7295	0.2265	3.6117	0.227	3.6812
0.224	3.7866	0.2237	3.8074	0.2279	3.7667	0.2286	3.7289	0.2268	3.612	0.2273	3.6806
0.2243	3.7869	0.224	3.807	0.2282	3.7671	0.2289	3.7286	0.2271	3.6124	0.2276	3.6802
0.2246	3.7869	0.2243	3.8064	0.2285	3.7671	0.2292	3.728	0.2274	3.6124	0.2279	3.6796
0.2249	3.7872	0.2246	3.8061	0.2288	3.7671	0.2295	3.7277	0.2277	3.6127	0.2282	3.6793
0.2252	3.7872	0.2249	3.8055	0.2291	3.7674	0.2298	3.7271	0.2279	3.6127	0.2284	3.6787
0.2254	3.7872	0.2251	3.8052	0.2294	3.7677	0.23	3.7267	0.2282	3.613	0.2287	3.6784
0.2257	3.7875	0.2254	3.8049	0.2297	3.7677	0.2303	3.7261	0.2285	3.6133	0.229	3.6781
0.226	3.7875	0.2257	3.8043	0.23	3.768	0.2306	3.7258	0.2288	3.6133	0.2293	3.6775
0.2263	3.7875	0.226	3.8039	0.2302	3.768	0.2309	3.7252	0.2291	3.6136	0.2296	3.6768
0.2266	3.7878	0.2263	3.8036	0.2305	3.768	0.2312	3.7249	0.2294	3.6139	0.2299	3.6765
0.2269	3.7878	0.2265	3.803	0.2308	3.7683	0.2315	3.7243	0.2297	3.6139	0.2302	3.6756
0.2271	3.7881	0.2268	3.8027	0.2311	3.7686	0.2318	3.7236	0.2299	3.6142	0.2305	3.6753
0.2274	3.7881	0.2271	3.8021	0.2314	3.7686	0.2321	3.7233	0.2302	3.6145	0.2307	3.6747
0.2277	3.7881	0.2274	3.8018	0.2317	3.7686	0.2324	3.7227	0.2305	3.6148	0.231	3.6744
0.228	3.7884	0.2277	3.8015	0.232	3.7689	0.2326	3.7224	0.2308	3.6148	0.2313	3.6737
0.2283	3.7884	0.2279	3.8012	0.2323	3.7692	0.2329	3.7218	0.2311	3.6151	0.2316	3.6731
0.2286	3.7888	0.2282	3.8005	0.2325	3.7692	0.2332	3.7215	0.2314	3.6155	0.2319	3.6728
0.2288	3.7888	0.2285	3.8002	0.2328	3.7695	0.2335	3.7209	0.2317	3.6158	0.2322	3.6722
0.2291	3.7888	0.2288	3.7999	0.2331	3.7698	0.2338	3.7205	0.2319	3.6161	0.2325	3.6719
0.2294	3.7891	0.2291	3.7993	0.2334	3.7698	0.2341	3.7199	0.2322	3.6161	0.2327	3.6713
0.2297	3.7891	0.2294	3.799	0.2337	3.7698	0.2344	3.7196	0.2325	3.6164	0.233	3.6709
0.23	3.7891	0.2296	3.7987	0.234	3.7698	0.2347	3.719	0.2328	3.6167	0.2333	3.6703
0.2303	3.7897	0.2299	3.7981	0.2343	3.7698	0.2349	3.7187	0.2331	3.617	0.2336	3.6697
0.2305	3.7897	0.2302	3.7977	0.2346	3.7702	0.2352	3.7184	0.2334	3.6173	0.2339	3.6694
0.2308	3.7897	0.2305	3.7974	0.2348	3.7702	0.2355	3.7178	0.2337	3.6173	0.2342	3.6688
0.2311	3.79	0.2308	3.7968	0.2351	3.7702	0.2358	3.7171	0.234	3.6176	0.2345	3.6685
0.2314	3.79	0.231	3.7965	0.2354	3.7702	0.2361	3.7168	0.2342	3.6179	0.2348	3.6678
0.2317	3.79	0.2313	3.7962	0.2357	3.7705	0.2364	3.7159	0.2345	3.6182	0.235	3.6675
0.232	3.7903	0.2316	3.7956	0.236	3.7705	0.2367	3.7156	0.2348	3.6186	0.2353	3.6669
0.2322	3.7903	0.2319	3.7953	0.2363	3.7708	0.237	3.7153	0.2351	3.6189	0.2356	3.6666
0.2325	3.7903	0.2322	3.795	0.2366	3.7708	0.2372	3.7147	0.2354	3.6189	0.2359	3.666
0.2328	3.7906	0.2324	3.7943	0.2369	3.7708	0.2375	3.714	0.2357	3.6192	0.2362	3.6654
0.2331	3.7906	0.2327	3.794	0.2372	3.7711	0.2378	3.7137	0.236	3.6195	0.2365	3.6651
0.2334	3.7906	0.233	3.7934	0.2374	3.7714	0.2381	3.7131	0.2362	3.6198	0.2368	3.6644
0.2337	3.7909	0.2333	3.7931	0.2377	3.7714	0.2384	3.7128	0.2365	3.6198	0.237	3.6638
0.2339	3.7909	0.2336	3.7928	0.238	3.7714	0.2387	3.7122	0.2368	3.6201	0.2373	3.6635
0.2342	3.7909	0.2339	3.7922	0.2383	3.7714	0.239	3.7116	0.2371	3.6204	0.2376	3.6629
0.2345	3.7912	0.2341	3.7919	0.2386	3.7717	0.2393	3.7112	0.2374	3.6207	0.2379	3.6626
0.2348	3.7912	0.2344	3.7915	0.2389	3.7717	0.2395	3.7109	0.2377	3.6207	0.2382	3.662
0.2351	3.7912	0.2347	3.7912	0.2392	3.772	0.2398	3.7109	0.238	3.621	0.2385	3.6613
0.2353	3.7912	0.235	3.7906	0.2395	3.772	0.2401	3.7106	0.2382	3.6213	0.2388	3.661
0.2356	3.7915	0.2353	3.7903	0.2397	3.7723	0.2404	3.71	0.2385	3.6217	0.239	3.6604
0.2359	3.7915	0.2356	3.79	0.24	3.7726	0.2407	3.7097	0.2388	3.622	0.2393	3.6601
0.2362	3.7915	0.2358	3.7891	0.2403	3.7726	0.241	3.7094	0.2391	3.622	0.2396	3.6595
0.2365	3.7919	0.2361	3.7888	0.2406	3.7726	0.2413	3.7091	0.2394	3.6223	0.2399	3.6589
0.2368	3.7919	0.2364	3.7884	0.2409	3.7726	0.2416	3.7085	0.2397	3.6226	0.2402	3.6585
0.237	3.7919	0.2367	3.7878	0.2412	3.7729	0.2418	3.7081	0.24	3.6229	0.2405	3.6582
0.2373	3.7919	0.237	3.7875	0.2415	3.7733	0.2421	3.7078	0.2402	3.6232	0.2408	3.6576
0.2376	3.7919	0.2372	3.7872	0.2418	3.7733	0.2424	3.7075	0.2405	3.6235	0.2411	3.6573
0.2379	3.7919	0.2375	3.7866	0.242	3.7736	0.2427	3.7069	0.2408	3.6235	0.2413	3.6567
0.2382	3.7922	0.2378	3.7863	0.2423	3.7736	0.243	3.7063	0.2411	3.6238	0.2416	3.6564
0.2384	3.7922	0.2381	3.786	0.2426	3.7739	0.2433	3.706	0.2414	3.6241	0.2419	3.6558
0.2387	3.7922	0.2384	3.7853	0.2429	3.7739	0.2436	3.7054	0.2417	3.6241	0.2422	3.6554
0.239	3.7925	0.2387	3.785	0.2432	3.7742	0.2439	3.705	0.242	3.6244	0.2425	3.6548
0.2393	3.7925	0.2389	3.7844	0.2435	3.7742	0.2442	3.7044	0.2422	3.6248	0.2428	3.6539
0.2396	3.7925	0.2392	3.7841	0.2438	3.7745	0.2444	3.7041	0.2425	3.6251	0.2431	3.6536
0.2398	3.7925	0.2395	3.7838	0.2441	3.7745	0.2447	3.7035	0.2428	3.6251	0.2433	3.653
0.2401	3.7928	0.2398	3.7832	0.2443	3.7748	0.245	3.7032	0.2431	3.6254	0.2436	3.6523
0.2404	3.7928	0.2401	3.7829	0.2446	3.7748	0.2453	3.7026	0.2434	3.6257	0.2439	3.652
0.2407	3.7928	0.2403	3.7826	0.2449	3.7751	0.2456	3.7023	0.2437	3.626	0.2442	3.6514
0.241	3.7931	0.2406	3.7822	0.2452	3.7751	0.2459	3.7019	0.244	3.6263	0.2445	3.6511
0.2412	3.7931	0.2409	3.7816	0.2455	3.7754	0.2462	3.7013	0.2442	3.6263	0.2448	3.6505
0.2415	3.7931	0.2412	3.7813	0.2458	3.7754	0.2465	3.7007	0.2445	3.6266	0.2451	3.6499
0.2418	3.7934	0.2415	3.781	0.2461	3.7757	0.2467	3.7001	0.2448	3.6269	0.2453	3.6496
0.2421	3.7934	0.2418	3.7807	0.2463	3.776	0.247	3.6998	0.2451	3.6272	0.2456	3.6489
0.2424	3.7934	0.242	3.7801	0.2466	3.776	0.2473	3.6995	0.2454	3.6275	0.2459	3.6486
0.2426	3.7934	0.2423	3.7798	0.2469	3.7764	0.2476	3.6992	0.2457	3.6279	0.2462	3.648
0.2429	3.7937	0.2426	3.7795	0.2472	3.7764	0.2479	3.6985	0.246	3.6282	0.2465	3.6477
0.2432	3.7937	0.2429	3.7788	0.2475	3.7767	0.2482	3.6982	0.2462	3.6282	0.2468	3.6471
0.2435	3.7937	0.2432	3.7785	0.2478	3.777	0.2485	3.6976	0.2465	3.6285	0.2471	3.6468
0.2438	3.794	0.2435	3.7782	0.2481	3.777	0.2488	3.6973	0.2468	3.6288	0.2473	3.6461
0.2441	3.794	0.2437	3.7776	0.2484	3.7773	0.2491	3.697	0.2471	3.6291	0.2476	3.6458
0.2443	3.794	0.244	3.7773	0.2486	3.7776	0.2493	3.6964	0.2474	3.6291	0.2479	3.6452
0.2446	3.794	0.2443	3.777	0.2489	3.7776	0.2496	3.6961	0.2477	3.6294	0.2482	3.6446
0.2449	3.7943	0.2446	3.7764	0.2492	3.7776	0.2499	3.6957	0.248	3.6297	0.2485	3.6443
0.2452	3.7943	0.2449	3.776	0.2495	3.7779	0.2502	3.6951	0.2482	3.6297	0.2488	3.6437
0.2455	3.7943	0.2452	3.7757	0.2498	3.7779	0.2505	3.6945	0.2485	3.63	0.2491	3.6434
0.2457	3.7943	0.2454	3.7751	0.2501	3.7779	0.2508	3.6942	0.2488	3.6303	0.2493	3.6427
0.246	3.7946	0.2457	3.7748	0.2504	3.7782	0.2511	3.6936	0.2491	3.6306	0.2496	3.6424
0.2463	3.7946	0.246	3.7745	0.2506	3.7782	0.2514	3.693	0.2494	3.6306	0.2499	3.6418
0.2466	3.7946	0.2463	3.7739	0.2509	3.7785	0.2516	3.6926	0.2497	3.631	0.2502	3.6415
0.2469	3.795	0.2466	3.7736	0.2512	3.7788	0.2519	3.6923	0.25	3.6313	0.2505	3.6409
0.2472	3.795	0.2469	3.7733	0.2515	3.7788	0.2522	3.6917	0.2502	3.6316	0.2508	3.6403
0.2474	3.795	0.2471	3.7729	0.2518	3.7791	0.2525	3.6914	0.2505	3.6319	0.2511	3.6399
0.2477	3.795	0.2474	3.7723	0.2521	3.7791	0.2528	3.6908	0.2508	3.6319	0.2513	3.6393
0.248	3.7953	0.2477	3.772	0.2524	3.7791	0.2531	3.6905	0.2511	3.6322	0.2516	3.6387
0.2483	3.7953	0.248	3.7717	0.2527	3.7795	0.2534	3.6899	0.2514	3.6325	0.2519	3.6387
0.2486	3.7953	0.2483	3.7714	0.2529	3.7798	0.2537	3.6895	0.2517	3.6331	0.2522	3.6381
0.2488	3.7953	0.2486	3.7708	0.2532	3.7798	0.2539	3.6892	0.2519	3.6334	0.2525	3.6375
0.2491	3.7956	0.2488	3.7705	0.2535	3.7801	0.2542	3.6886	0.2522	3.6337	0.2528	3.6372
0.2494	3.7956	0.2491	3.7702	0.2538	3.7804	0.2545	3.6883	0.2525	3.6341	0.2531	3.6365
0.2497	3.7956	0.2494	3.7695	0.2541	3.7804	0.2548	3.6877	0.2528	3.6341	0.2533	3.6362
0.25	3.7956	0.2497	3.7692	0.2544	3.7804	0.2551	3.6874	0.2531	3.6344	0.2536	3.6356
0.2502	3.7959	0.25	3.7689	0.2547	3.7807	0.2554	3.6868	0.2534	3.6347	0.2539	3.635
0.2505	3.7959	0.2503	3.7683	0.2549	3.781	0.2557	3.6864	0.2537	3.635	0.2542	3.6347
0.2508	3.7959	0.2505	3.768	0.2552	3.781	0.256	3.6858	0.2539	3.6353	0.2545	3.6344
0.2511	3.7962	0.2508	3.7677	0.2555	3.7813	0.2563	3.6855	0.2542	3.6353	0.2548	3.6337
0.2514	3.7962	0.2511	3.7667	0.2558	3.7813	0.2565	3.6849	0.2545	3.6356	0.2551	3.6331
0.2517	3.7962	0.2514	3.7664	0.2561	3.7819	0.2568	3.6846	0.2548	3.6359	0.2553	3.6325
0.2519	3.7962	0.2517	3.7661	0.2564	3.7819	0.2571	3.684	0.2551	3.6362	0.2556	3.6319
0.2522	3.7965	0.252	3.7655	0.2567	3.7822	0.2574	3.6837	0.2554	3.6365	0.2559	3.6316
0.2525	3.7965	0.2522	3.7652	0.257	3.7822	0.2577	3.683	0.2557	3.6365	0.2562	3.631
0.2528	3.7965	0.2525	3.7649	0.2572	3.7826	0.258	3.6827	0.256	3.6368	0.2565	3.6306
0.2531	3.7965	0.2528	3.7646	0.2575	3.7826	0.2583	3.6821	0.2562	3.6372	0.2568	3.63
0.2533	3.7968	0.2531	3.764	0.2578	3.7826	0.2586	3.6818	0.2565	3.6375	0.2571	3.6297
0.2536	3.7968	0.2534	3.7636	0.2581	3.7829	0.2589	3.6812	0.2568	3.6378	0.2573	3.6291
0.2539	3.7968	0.2537	3.763	0.2584	3.7832	0.2591	3.6809	0.2571	3.6378	0.2576	3.6288
0.2542	3.7968	0.2539	3.7627	0.2587	3.7832	0.2594	3.6802	0.2574	3.6381	0.2579	3.6285
0.2545	3.7971	0.2542	3.7624	0.259	3.7832	0.2597	3.6799	0.2577	3.6384	0.2582	3.6279
0.2548	3.7971	0.2545	3.7618	0.2593	3.7835	0.26	3.6796	0.2579	3.6387	0.2585	3.6275
0.255	3.7971	0.2548	3.7615	0.2595	3.7835	0.2603	3.6793	0.2582	3.6387	0.2588	3.6269
0.2553	3.7971	0.2551	3.7612	0.2598	3.7838	0.2606	3.6787	0.2585	3.639	0.2591	3.6266
0.2556	3.7974	0.2554	3.7609	0.2601	3.7838	0.2609	3.6784	0.2588	3.639	0.2594	3.626
0.2559	3.7974	0.2556	3.7605	0.2604	3.7841	0.2612	3.6778	0.2591	3.639	0.2596	3.6257
0.2562	3.7974	0.2559	3.7599	0.2607	3.7841	0.2614	3.6775	0.2594	3.6393	0.2599	3.6251
0.2564	3.7974	0.2562	3.7596	0.261	3.7844	0.2617	3.6768	0.2597	3.6393	0.2602	3.6248
0.2567	3.7977	0.2565	3.759	0.2613	3.7844	0.262	3.6765	0.2599	3.6396	0.2605	3.6241
0.257	3.7977	0.2568	3.7587	0.2616	3.7847	0.2623	3.6759	0.2602	3.6396	0.2608	3.6238
0.2573	3.7977	0.257	3.7584	0.2618	3.7847	0.2626	3.6756	0.2605	3.6399	0.2611	3.6232
0.2576	3.7977	0.2573	3.7578	0.2621	3.785	0.2629	3.675	0.2608	3.6399	0.2614	3.6226
0.2579	3.7981	0.2576	3.7574	0.2624	3.7853	0.2632	3.6747	0.2611	3.6403	0.2616	3.6223
0.2581	3.7981	0.2579	3.7571	0.2627	3.7853	0.2635	3.6744	0.2614	3.6403	0.2619	3.6217
0.2584	3.7981	0.2582	3.7565	0.263	3.7853	0.2637	3.6737	0.2617	3.6406	0.2622	3.6213
0.2587	3.7981	0.2584	3.7562	0.2633	3.7857	0.264	3.6734	0.262	3.6406	0.2625	3.6207
0.259	3.7984	0.2587	3.7559	0.2636	3.786	0.2643	3.6725	0.2622	3.6409	0.2628	3.6204
0.2593	3.7984	0.259	3.7553	0.2639	3.786	0.2646	3.6722	0.2625	3.6409	0.2631	3.6198
0.2596	3.7984	0.2593	3.755	0.2641	3.7863	0.2649	3.6716	0.2628	3.6412	0.2634	3.6195
0.2598	3.7984	0.2596	3.7547	0.2644	3.7863	0.2652	3.6713	0.2631	3.6412	0.2636	3.6189
0.2601	3.7987	0.2598	3.754	0.2647	3.7863	0.2655	3.6709	0.2634	3.6415	0.2639	3.6186
0.2604	3.7987	0.2601	3.7537	0.265	3.7866	0.2658	3.6703	0.2637	3.6418	0.2642	3.6179
0.2607	3.7987	0.2604	3.7534	0.2653	3.7866	0.2661	3.67	0.2639	3.6418	0.2645	3.6176
0.261	3.7987	0.2607	3.7531	0.2656	3.7866	0.2663	3.6694	0.2642	3.6421	0.2648	3.6173
0.2612	3.7987	0.261	3.7525	0.2659	3.7869	0.2666	3.6691	0.2645	3.6424	0.2651	3.6167
0.2615	3.7987	0.2613	3.7522	0.2662	3.7869	0.2669	3.6688	0.2648	3.6424	0.2654	3.6164
0.2618	3.799	0.2615	3.7519	0.2664	3.7872	0.2672	3.6682	0.2651	3.6427	0.2656	3.6158
0.2621	3.799	0.2618	3.7516	0.2667	3.7872	0.2675	3.6678	0.2654	3.6427	0.2659	3.6155
0.2624	3.799	0.2621	3.7512	0.267	3.7875	0.2678	3.6675	0.2657	3.643	0.2662	3.6148
0.2627	3.799	0.2624	3.7506	0.2673	3.7875	0.2681	3.6669	0.266	3.6434	0.2665	3.6142
0.2629	3.7993	0.2627	3.7503	0.2676	3.7875	0.2684	3.6663	0.2662	3.6434	0.2668	3.6139
0.2632	3.7993	0.2629	3.7497	0.2679	3.7878	0.2687	3.666	0.2665	3.6437	0.2671	3.6136
0.2635	3.7993	0.2632	3.7494	0.2682	3.7878	0.2689	3.6657	0.2668	3.644	0.2674	3.613
0.2638	3.7996	0.2635	3.7491	0.2685	3.7881	0.2692	3.6651	0.2671	3.6443	0.2676	3.6127
0.2641	3.7996	0.2638	3.7484	0.2687	3.7881	0.2695	3.6647	0.2674	3.6443	0.2679	3.612
0.2643	3.7996	0.2641	3.7481	0.269	3.7884	0.2698	3.6641	0.2677	3.6446	0.2682	3.6117
0.2646	3.7996	0.2643	3.7478	0.2693	3.7884	0.2701	3.6638	0.268	3.6449	0.2685	3.6108
0.2649	3.7996	0.2646	3.7475	0.2696	3.7884	0.2704	3.6632	0.2682	3.6452	0.2688	3.6105
0.2652	3.7999	0.2649	3.7469	0.2699	3.7888	0.2707	3.6629	0.2685	3.6452	0.2691	3.6099
0.2655	3.7999	0.2652	3.7466	0.2702	3.7888	0.271	3.6626	0.2688	3.6455	0.2694	3.6096
0.2658	3.7999	0.2655	3.7463	0.2705	3.7891	0.2712	3.662	0.2691	3.6458	0.2697	3.6089
0.266	3.7999	0.2658	3.7453	0.2708	3.7891	0.2715	3.6616	0.2694	3.6461	0.2699	3.6086
0.2663	3.8002	0.266	3.745	0.2711	3.7894	0.2718	3.661	0.2697	3.6465	0.2702	3.6083
0.2666	3.8002	0.2663	3.7447	0.2713	3.7894	0.2721	3.6607	0.27	3.6465	0.2705	3.6077
0.2669	3.8002	0.2666	3.7444	0.2716	3.7897	0.2724	3.6601	0.2703	3.6468	0.2708	3.6074
0.2672	3.8002	0.2669	3.7438	0.2719	3.7897	0.2727	3.6598	0.2705	3.6471	0.2711	3.6068
0.2675	3.8005	0.2672	3.7435	0.2722	3.79	0.273	3.6595	0.2708	3.6474	0.2714	3.6065
0.2677	3.8005	0.2674	3.7432	0.2725	3.79	0.2733	3.6592	0.2711	3.6477	0.2717	3.6058
0.268	3.8005	0.2677	3.7426	0.2728	3.79	0.2736	3.6585	0.2714	3.648	0.2719	3.6055
0.2683	3.8005	0.268	3.7422	0.2731	3.79	0.2738	3.6579	0.2717	3.6483	0.2722	3.6049
0.2686	3.8005	0.2683	3.7419	0.2734	3.79	0.2741	3.6576	0.272	3.6483	0.2725	3.6046
0.2689	3.8005	0.2686	3.7416	0.2736	3.79	0.2744	3.6573	0.2723	3.6486	0.2728	3.604
0.2692	3.8008	0.2688	3.7413	0.2739	3.79	0.2747	3.6567	0.2725	3.6489	0.2731	3.6034
0.2694	3.8008	0.2691	3.7407	0.2742	3.7903	0.275	3.6564	0.2728	3.6489	0.2734	3.6031
0.2697	3.8008	0.2694	3.7404	0.2745	3.7903	0.2753	3.6558	0.2731	3.6496	0.2737	3.6027
0.27	3.8008	0.2697	3.7401	0.2748	3.7906	0.2756	3.6554	0.2734	3.6496	0.2739	3.6021
0.2703	3.8012	0.27	3.7398	0.2751	3.7906	0.2759	3.6548	0.2737	3.6499	0.2742	3.6018
0.2706	3.8012	0.2702	3.7391	0.2754	3.7906	0.2761	3.6545	0.274	3.6502	0.2745	3.6012
0.2709	3.8012	0.2705	3.7388	0.2757	3.7909	0.2764	3.6542	0.2743	3.6505	0.2748	3.6006
0.2711	3.8012	0.2708	3.7385	0.276	3.7909	0.2767	3.6536	0.2746	3.6508	0.2751	3.6003
0.2714	3.8015	0.2711	3.7379	0.2762	3.7909	0.277	3.6533	0.2748	3.6511	0.2754	3.6
0.2717	3.8015	0.2714	3.7376	0.2765	3.7912	0.2773	3.6527	0.2751	3.6514	0.2757	3.5993
0.272	3.8015	0.2717	3.7373	0.2768	3.7912	0.2776	3.6523	0.2754	3.6517	0.2759	3.599
0.2723	3.8015	0.2719	3.7367	0.2771	3.7912	0.2779	3.6517	0.2757	3.652	0.2762	3.5987
0.2726	3.8015	0.2722	3.7364	0.2774	3.7915	0.2782	3.6511	0.276	3.652	0.2765	3.5981
0.2728	3.8015	0.2725	3.736	0.2777	3.7915	0.2785	3.6505	0.2763	3.6523	0.2768	3.5978
0.2731	3.8015	0.2728	3.7357	0.278	3.7915	0.2787	3.6502	0.2766	3.6527	0.2771	3.5972
0.2734	3.8015	0.2731	3.7351	0.2783	3.7919	0.279	3.6499	0.2768	3.653	0.2774	3.5965
0.2737	3.8018	0.2733	3.7348	0.2785	3.7919	0.2793	3.6496	0.2771	3.6533	0.2777	3.5962
0.274	3.8018	0.2736	3.7345	0.2788	3.7919	0.2796	3.6489	0.2774	3.6536	0.278	3.5959
0.2742	3.8018	0.2739	3.7342	0.2791	3.7919	0.2799	3.6486	0.2777	3.6539	0.2782	3.5953
0.2745	3.8018	0.2742	3.7336	0.2794	3.7922	0.2802	3.6486	0.278	3.6539	0.2785	3.595
0.2748	3.8021	0.2745	3.7333	0.2797	3.7922	0.2805	3.648	0.2783	3.6542	0.2788	3.5944
0.2751	3.8021	0.2748	3.7329	0.28	3.7925	0.2808	3.6477	0.2786	3.6548	0.2791	3.5941
0.2754	3.8021	0.275	3.7323	0.2803	3.7925	0.281	3.6474	0.2788	3.6551	0.2794	3.5934
0.2757	3.8021	0.2753	3.732	0.2806	3.7925	0.2813	3.6471	0.2791	3.6554	0.2797	3.5931
0.2759	3.8021	0.2756	3.7317	0.2808	3.7925	0.2816	3.6468	0.2794	3.6558	0.28	3.5925
0.2762	3.8024	0.2759	3.7314	0.2811	3.7928	0.2819	3.6461	0.2797	3.6561	0.2802	3.5922
0.2765	3.8024	0.2762	3.7311	0.2814	3.7928	0.2822	3.6458	0.28	3.6561	0.2805	3.5919
0.2768	3.8024	0.2764	3.7305	0.2817	3.7931	0.2825	3.6452	0.2803	3.6564	0.2808	3.5913
0.2771	3.8024	0.2767	3.7302	0.282	3.7931	0.2828	3.6449	0.2806	3.6567	0.2811	3.5906
0.2774	3.8027	0.277	3.7298	0.2823	3.7934	0.2831	3.6446	0.2808	3.657	0.2814	3.5903
0.2777	3.8027	0.2773	3.7295	0.2826	3.7934	0.2834	3.644	0.2811	3.6573	0.2817	3.59
0.2779	3.8027	0.2776	3.7289	0.2829	3.7937	0.2836	3.6437	0.2814	3.6576	0.282	3.5891
0.2782	3.8027	0.2779	3.7286	0.2832	3.7937	0.2839	3.6434	0.2817	3.6576	0.2822	3.5888
0.2785	3.8027	0.2781	3.7283	0.2834	3.7937	0.2842	3.6427	0.282	3.6579	0.2825	3.5885
0.2788	3.8027	0.2784	3.7277	0.2837	3.794	0.2845	3.6424	0.2823	3.6582	0.2828	3.5879
0.2791	3.803	0.2787	3.7274	0.284	3.794	0.2848	3.6421	0.2826	3.6585	0.2831	3.5875
0.2794	3.803	0.279	3.7271	0.2843	3.7943	0.2851	3.6418	0.2828	3.6585	0.2834	3.5869
0.2796	3.803	0.2793	3.7267	0.2846	3.7943	0.2854	3.6415	0.2831	3.6589	0.2837	3.5866
0.2799	3.803	0.2795	3.7261	0.2849	3.7946	0.2857	3.6412	0.2834	3.6592	0.284	3.5863
0.2802	3.803	0.2798	3.7258	0.2852	3.7946	0.286	3.6406	0.2837	3.6592	0.2843	3.5857
0.2805	3.8033	0.2801	3.7255	0.2855	3.7946	0.2862	3.6403	0.284	3.6595	0.2845	3.5851
0.2808	3.8033	0.2804	3.7252	0.2857	3.795	0.2865	3.6399	0.2843	3.6598	0.2848	3.5848
0.281	3.8033	0.2807	3.7246	0.286	3.795	0.2868	3.6396	0.2846	3.6601	0.2851	3.5844
0.2813	3.8033	0.281	3.7243	0.2863	3.795	0.2871	3.6393	0.2848	3.6604	0.2854	3.5838
0.2816	3.8033	0.2812	3.724	0.2866	3.7953	0.2874	3.6387	0.2851	3.6607	0.2857	3.5835
0.2819	3.8036	0.2815	3.7233	0.2869	3.7953	0.2877	3.6384	0.2854	3.6607	0.286	3.5829
0.2822	3.8036	0.2818	3.7227	0.2872	3.7953	0.288	3.6378	0.2857	3.661	0.2863	3.5826
0.2825	3.8036	0.2821	3.7224	0.2875	3.7953	0.2883	3.6375	0.286	3.6613	0.2865	3.582
0.2827	3.8036	0.2824	3.7221	0.2877	3.7953	0.2885	3.6372	0.2863	3.6616	0.2868	3.5817
0.283	3.8036	0.2827	3.7218	0.288	3.7956	0.2888	3.6365	0.2866	3.662	0.2871	3.5813
0.2833	3.8039	0.2829	3.7215	0.2883	3.7956	0.2891	3.6362	0.2868	3.6623	0.2874	3.5807
0.2836	3.8039	0.2832	3.7209	0.2886	3.7959	0.2894	3.6356	0.2871	3.6626	0.2877	3.5804
0.2839	3.8039	0.2835	3.7205	0.2889	3.7959	0.2897	3.6353	0.2874	3.6629	0.288	3.5798
0.2841	3.8039	0.2838	3.7202	0.2892	3.7959	0.29	3.635	0.2877	3.6629	0.2883	3.5795
0.2844	3.8039	0.2841	3.7199	0.2895	3.7962	0.2903	3.6344	0.288	3.6632	0.2885	3.5792
0.2847	3.8043	0.2844	3.7193	0.2898	3.7962	0.2906	3.6341	0.2883	3.6635	0.2888	3.5786
0.285	3.8043	0.2846	3.719	0.29	3.7962	0.2908	3.6337	0.2886	3.6638	0.2891	3.5782
0.2853	3.8043	0.2849	3.7187	0.2903	3.7965	0.2911	3.6331	0.2888	3.6641	0.2894	3.5779
0.2856	3.8043	0.2852	3.7184	0.2906	3.7965	0.2914	3.6328	0.2891	3.6641	0.2897	3.5773
0.2858	3.8043	0.2855	3.7178	0.2909	3.7968	0.2917	3.6322	0.2894	3.6644	0.29	3.577
0.2861	3.8046	0.2858	3.7174	0.2912	3.7968	0.292	3.6319	0.2897	3.6647	0.2903	3.5764
0.2864	3.8046	0.286	3.7171	0.2915	3.7971	0.2923	3.6316	0.29	3.6651	0.2906	3.5761
0.2867	3.8046	0.2863	3.7168	0.2918	3.7971	0.2926	3.631	0.2903	3.6654	0.2908	3.5755
0.287	3.8046	0.2866	3.7162	0.2921	3.7974	0.2929	3.6306	0.2906	3.6657	0.2911	3.5751
0.2872	3.8049	0.2869	3.7159	0.2923	3.7974	0.2932	3.6303	0.2908	3.666	0.2914	3.5745
0.2875	3.8049	0.2872	3.7156	0.2926	3.7977	0.2934	3.6297	0.2911	3.6663	0.2917	3.5742
0.2878	3.8049	0.2875	3.7153	0.2929	3.7977	0.2937	3.6291	0.2914	3.6663	0.292	3.5736
0.2881	3.8049	0.2877	3.7147	0.2932	3.7977	0.294	3.6288	0.2917	3.6669	0.2923	3.5733
0.2884	3.8049	0.288	3.7143	0.2935	3.7981	0.2943	3.6285	0.292	3.6669	0.2926	3.573
0.2886	3.8052	0.2883	3.714	0.2938	3.7981	0.2946	3.6282	0.2923	3.6672	0.2928	3.5724
0.2889	3.8052	0.2886	3.7134	0.2941	3.7981	0.2949	3.6279	0.2926	3.6675	0.2931	3.572
0.2892	3.8052	0.2889	3.7131	0.2943	3.7984	0.2952	3.6275	0.2928	3.6678	0.2934	3.5717
0.2895	3.8052	0.2892	3.7128	0.2946	3.7984	0.2955	3.6269	0.2931	3.6682	0.2937	3.5711
0.2898	3.8052	0.2894	3.7125	0.2949	3.7987	0.2958	3.6266	0.2934	3.6685	0.294	3.5708
0.29	3.8055	0.2897	3.7122	0.2952	3.7987	0.296	3.6263	0.2937	3.6685	0.2943	3.5702
0.2903	3.8055	0.29	3.7119	0.2955	3.7987	0.2963	3.626	0.294	3.6688	0.2946	3.5699
0.2906	3.8055	0.2903	3.7112	0.2958	3.799	0.2966	3.6257	0.2943	3.6691	0.2948	3.5696
0.2909	3.8055	0.2906	3.7109	0.2961	3.799	0.2969	3.6251	0.2946	3.6694	0.2951	3.5689
0.2912	3.8055	0.2909	3.7106	0.2964	3.7993	0.2972	3.6248	0.2948	3.6697	0.2954	3.5686
0.2915	3.8055	0.2911	3.7103	0.2966	3.7993	0.2975	3.6244	0.2951	3.6697	0.2957	3.568
0.2917	3.8058	0.2914	3.7097	0.2969	3.7996	0.2978	3.6238	0.2954	3.67	0.296	3.5674
0.292	3.8058	0.2917	3.7094	0.2972	3.7996	0.2981	3.6235	0.2957	3.6703	0.2963	3.5668
0.2923	3.8058	0.292	3.7091	0.2975	3.7996	0.2984	3.6232	0.296	3.6706	0.2966	3.5665
0.2926	3.8058	0.2923	3.7088	0.2978	3.7999	0.2986	3.6229	0.2963	3.6709	0.2968	3.5658
0.2929	3.8058	0.2926	3.7081	0.2981	3.7999	0.2989	3.6226	0.2966	3.6713	0.2971	3.5655
0.2931	3.8061	0.2928	3.7078	0.2984	3.7999	0.2992	3.622	0.2968	3.6716	0.2974	3.5652
0.2934	3.8061	0.2931	3.7075	0.2986	3.8002	0.2995	3.6217	0.2971	3.6716	0.2977	3.5646
0.2937	3.8061	0.2934	3.7072	0.2989	3.8002	0.2998	3.6213	0.2974	3.6719	0.298	3.5643
0.294	3.8061	0.2937	3.7066	0.2992	3.8005	0.3001	3.621	0.2977	3.6722	0.2983	3.564
0.2943	3.8061	0.294	3.7063	0.2995	3.8005	0.3004	3.6207	0.298	3.6725	0.2986	3.5634
0.2945	3.8064	0.2943	3.706	0.2998	3.8005	0.3007	3.6201	0.2983	3.6728	0.2989	3.5631
0.2948	3.8064	0.2945	3.7057	0.3001	3.8008	0.301	3.6198	0.2985	3.6731	0.2991	3.5624
0.2951	3.8064	0.2948	3.705	0.3004	3.8008	0.3012	3.6195	0.2988	3.6731	0.2994	3.5621
0.2954	3.8064	0.2951	3.7047	0.3007	3.8008	0.3015	3.6192	0.2991	3.6734	0.2997	3.5615
0.2957	3.8064	0.2954	3.7044	0.3009	3.8012	0.3018	3.6186	0.2994	3.6737	0.3	3.5612
0.296	3.8067	0.2957	3.7038	0.3012	3.8012	0.3021	3.6182	0.2997	3.6737	0.3003	3.5609
0.2962	3.8067	0.296	3.7035	0.3015	3.8012	0.3024	3.6176	0.3	3.674	0.3006	3.5603
0.2965	3.8067	0.2962	3.7032	0.3018	3.8015	0.3027	3.6173	0.3003	3.6744	0.3009	3.56
0.2968	3.8067	0.2965	3.7029	0.3021	3.8018	0.303	3.617	0.3005	3.6744	0.3011	3.5593
0.2971	3.8067	0.2968	3.7026	0.3024	3.8018	0.3033	3.6167	0.3008	3.6747	0.3014	3.559
0.2974	3.807	0.2971	3.7023	0.3027	3.8018	0.3035	3.6161	0.3011	3.6747	0.3017	3.5587
0.2976	3.807	0.2974	3.7013	0.3029	3.8021	0.3038	3.6158	0.3014	3.675	0.302	3.5581
0.2979	3.807	0.2976	3.701	0.3032	3.8021	0.3041	3.6155	0.3017	3.6753	0.3023	3.5578
0.2982	3.807	0.2979	3.7007	0.3035	3.8024	0.3044	3.6148	0.302	3.6756	0.3026	3.5575
0.2985	3.8074	0.2982	3.7004	0.3038	3.8024	0.3047	3.6145	0.3023	3.6759	0.3029	3.5569
0.2988	3.8074	0.2985	3.6998	0.3041	3.8027	0.305	3.6142	0.3025	3.6759	0.3032	3.5565
0.299	3.8074	0.2988	3.6995	0.3044	3.8027	0.3053	3.6139	0.3028	3.6765	0.3034	3.5562
0.2993	3.8074	0.299	3.6992	0.3047	3.8027	0.3056	3.6133	0.3031	3.6768	0.3037	3.5556
0.2996	3.8074	0.2993	3.6988	0.305	3.803	0.3059	3.613	0.3034	3.6771	0.304	3.5553
0.2999	3.8077	0.2996	3.6982	0.3052	3.8036	0.3061	3.6127	0.3037	3.6775	0.3043	3.555
0.3002	3.8077	0.2999	3.6979	0.3055	3.8036	0.3064	3.612	0.304	3.6775	0.3046	3.5544
0.3005	3.8077	0.3002	3.6976	0.3058	3.8039	0.3067	3.6117	0.3043	3.6778	0.3049	3.5541
0.3007	3.8077	0.3004	3.697	0.3061	3.8036	0.307	3.6114	0.3045	3.6781	0.3052	3.5538
0.301	3.808	0.3007	3.6967	0.3064	3.8039	0.3073	3.6108	0.3048	3.6784	0.3054	3.5534
0.3013	3.808	0.301	3.6964	0.3067	3.8039	0.3076	3.6105	0.3051	3.6784	0.3057	3.5531
0.3016	3.808	0.3013	3.6961	0.307	3.8039	0.3079	3.6102	0.3054	3.6787	0.306	3.5528
0.3019	3.808	0.3016	3.6954	0.3073	3.8043	0.3082	3.6099	0.3057	3.679	0.3063	3.5525
0.3021	3.808	0.3019	3.6951	0.3075	3.8043	0.3084	3.6096	0.306	3.6793	0.3066	3.5522
0.3024	3.8083	0.3021	3.6948	0.3078	3.8046	0.3087	3.6089	0.3063	3.6796	0.3069	3.5516
0.3027	3.8083	0.3024	3.6945	0.3081	3.8049	0.309	3.6086	0.3065	3.6799	0.3072	3.5516
0.303	3.8083	0.3027	3.6939	0.3084	3.8049	0.3093	3.608	0.3068	3.6802	0.3075	3.551
0.3033	3.8083	0.303	3.6936	0.3087	3.8049	0.3096	3.6074	0.3071	3.6806	0.3077	3.5507
0.3035	3.8083	0.3033	3.6933	0.309	3.8052	0.3099	3.6071	0.3074	3.6809	0.308	3.5503
0.3038	3.8086	0.3035	3.693	0.3093	3.8052	0.3102	3.6068	0.3077	3.6809	0.3083	3.55
0.3041	3.8086	0.3038	3.6926	0.3096	3.8052	0.3105	3.6062	0.308	3.6812	0.3086	3.5497
0.3044	3.8086	0.3041	3.6923	0.3098	3.8055	0.3108	3.6058	0.3083	3.6815	0.3089	3.5494
0.3047	3.8086	0.3044	3.6917	0.3101	3.8058	0.311	3.6055	0.3085	3.6818	0.3092	3.5491
0.305	3.8089	0.3047	3.6914	0.3104	3.8058	0.3113	3.6049	0.3088	3.6821	0.3095	3.5488
0.3052	3.8089	0.3049	3.6911	0.3107	3.8058	0.3116	3.6046	0.3091	3.6824	0.3097	3.5482
0.3055	3.8089	0.3052	3.6908	0.311	3.8061	0.3119	3.604	0.3094	3.6827	0.31	3.5479
0.3058	3.8089	0.3055	3.6902	0.3113	3.8061	0.3122	3.604	0.3097	3.683	0.3103	3.5476
0.3061	3.8089	0.3058	3.6899	0.3116	3.8064	0.3125	3.6034	0.31	3.6833	0.3106	3.5469
0.3064	3.8092	0.3061	3.6895	0.3119	3.8064	0.3128	3.6031	0.3103	3.6833	0.3109	3.5466
0.3067	3.8092	0.3063	3.6892	0.3121	3.8064	0.3131	3.6027	0.3106	3.6837	0.3112	3.5463
0.3069	3.8092	0.3066	3.6886	0.3124	3.8067	0.3134	3.6024	0.3108	3.684	0.3115	3.5457
0.3072	3.8092	0.3069	3.6883	0.3127	3.8067	0.3136	3.6018	0.3111	3.6843	0.3118	3.5454
0.3075	3.8092	0.3072	3.688	0.313	3.8067	0.3139	3.6015	0.3114	3.6846	0.312	3.5448
0.3078	3.8092	0.3075	3.6877	0.3133	3.8067	0.3142	3.6012	0.3117	3.6849	0.3123	3.5445
0.3081	3.8095	0.3077	3.6871	0.3136	3.807	0.3145	3.6009	0.312	3.6852	0.3126	3.5441
0.3083	3.8095	0.308	3.6868	0.3139	3.807	0.3148	3.6003	0.3123	3.6855	0.3129	3.5435
0.3086	3.8095	0.3083	3.6864	0.3142	3.8074	0.3151	3.6	0.3126	3.6858	0.3132	3.5432
0.3089	3.8095	0.3086	3.6861	0.3144	3.8074	0.3154	3.5996	0.3128	3.6861	0.3135	3.5429
0.3092	3.8095	0.3089	3.6858	0.3147	3.8074	0.3157	3.5993	0.3131	3.6861	0.3138	3.5423
0.3095	3.8098	0.3092	3.6852	0.315	3.8077	0.3159	3.599	0.3134	3.6864	0.314	3.542
0.3098	3.8098	0.3094	3.6849	0.3153	3.8077	0.3162	3.5984	0.3137	3.6868	0.3143	3.5417
0.31	3.8098	0.3097	3.6846	0.3156	3.8077	0.3165	3.5981	0.314	3.6871	0.3146	3.541
0.3103	3.8098	0.31	3.6843	0.3159	3.808	0.3168	3.5978	0.3143	3.6874	0.3149	3.5407
0.3106	3.8101	0.3103	3.684	0.3162	3.808	0.3171	3.5975	0.3146	3.6877	0.3152	3.5404
0.3109	3.8101	0.3106	3.6833	0.3165	3.8083	0.3174	3.5969	0.3148	3.688	0.3155	3.5398
0.3112	3.8101	0.3108	3.683	0.3168	3.8083	0.3177	3.5965	0.3151	3.6883	0.3158	3.5395
0.3114	3.8101	0.3111	3.6827	0.317	3.8083	0.318	3.5962	0.3154	3.6883	0.3161	3.5392
0.3117	3.8101	0.3114	3.6824	0.3173	3.8083	0.3183	3.5959	0.3157	3.6886	0.3163	3.5389
0.312	3.8101	0.3117	3.6821	0.3176	3.8083	0.3185	3.5953	0.316	3.6889	0.3166	3.5383
0.3123	3.8105	0.312	3.6818	0.3179	3.8086	0.3188	3.595	0.3163	3.6892	0.3169	3.5379
0.3126	3.8105	0.3122	3.6815	0.3182	3.8086	0.3191	3.5947	0.3166	3.6892	0.3172	3.5376
0.3129	3.8105	0.3125	3.6809	0.3185	3.8086	0.3194	3.5944	0.3169	3.6895	0.3175	3.537
0.3131	3.8105	0.3128	3.6806	0.3188	3.8089	0.3197	3.5938	0.3171	3.6899	0.3178	3.5367
0.3134	3.8108	0.3131	3.6802	0.3191	3.8089	0.32	3.5934	0.3174	3.6902	0.3181	3.5361
0.3137	3.8108	0.3134	3.6796	0.3193	3.8089	0.3203	3.5931	0.3177	3.6905	0.3183	3.5358
0.314	3.8108	0.3137	3.679	0.3196	3.8089	0.3206	3.5928	0.318	3.6908	0.3186	3.5355
0.3143	3.8108	0.3139	3.6787	0.3199	3.8092	0.3208	3.5922	0.3183	3.6911	0.3189	3.5348
0.3146	3.8108	0.3142	3.6784	0.3202	3.8092	0.3211	3.5919	0.3186	3.6914	0.3192	3.5345
0.3148	3.8114	0.3145	3.6781	0.3205	3.8095	0.3214	3.5916	0.3189	3.6917	0.3195	3.5339
0.3151	3.8114	0.3148	3.6778	0.3208	3.8095	0.3217	3.591	0.3191	3.692	0.3198	3.5336
0.3154	3.8114	0.3151	3.6771	0.3211	3.8098	0.322	3.5906	0.3194	3.692	0.3201	3.5333
0.3157	3.8114	0.3153	3.6768	0.3214	3.8098	0.3223	3.5903	0.3197	3.6923	0.3204	3.5327
0.316	3.8114	0.3156	3.6765	0.3216	3.8098	0.3226	3.59	0.32	3.6926	0.3206	3.5324
0.3163	3.8117	0.3159	3.6762	0.3219	3.8101	0.3229	3.5897	0.3203	3.693	0.3209	3.5321
0.3165	3.8117	0.3162	3.6759	0.3222	3.8101	0.3232	3.5894	0.3206	3.6933	0.3212	3.5314
0.3168	3.8117	0.3165	3.6753	0.3225	3.8101	0.3234	3.5891	0.3209	3.6936	0.3215	3.5311
0.3171	3.8117	0.3168	3.675	0.3228	3.8105	0.3237	3.5888	0.3211	3.6939	0.3218	3.5308
0.3174	3.8117	0.317	3.6747	0.3231	3.8105	0.324	3.5882	0.3214	3.6939	0.3221	3.5302
0.3177	3.8117	0.3173	3.6744	0.3234	3.8105	0.3243	3.5879	0.3217	3.6942	0.3224	3.5299
0.3179	3.8117	0.3176	3.6737	0.3237	3.8105	0.3246	3.5875	0.322	3.6945	0.3226	3.5296
0.3182	3.8117	0.3179	3.6734	0.3239	3.8105	0.3249	3.5869	0.3223	3.6948	0.3229	3.529
0.3185	3.8117	0.3182	3.6731	0.3242	3.8108	0.3252	3.5863	0.3226	3.6951	0.3232	3.5286
0.3188	3.812	0.3184	3.6728	0.3245	3.8108	0.3255	3.586	0.3229	3.6954	0.3235	3.528
0.3191	3.812	0.3187	3.6725	0.3248	3.8108	0.3258	3.5854	0.3231	3.6957	0.3238	3.5277
0.3194	3.812	0.319	3.6722	0.3251	3.8111	0.326	3.5851	0.3234	3.6957	0.3241	3.5274
0.3196	3.812	0.3193	3.6716	0.3254	3.8111	0.3263	3.5848	0.3237	3.6961	0.3244	3.5268
0.3199	3.812	0.3196	3.6713	0.3257	3.8111	0.3266	3.5841	0.324	3.6964	0.3247	3.5265
0.3202	3.812	0.3199	3.6709	0.326	3.8114	0.3269	3.5838	0.3243	3.6967	0.3249	3.5259
0.3205	3.8123	0.3201	3.6706	0.3263	3.8114	0.3272	3.5835	0.3246	3.697	0.3252	3.5255
0.3208	3.8123	0.3204	3.6703	0.3265	3.8114	0.3275	3.5832	0.3249	3.697	0.3255	3.5252
0.3211	3.8123	0.3207	3.67	0.3268	3.8114	0.3278	3.5826	0.3251	3.6973	0.3258	3.5246
0.3213	3.8123	0.321	3.6694	0.3271	3.8117	0.3281	3.5823	0.3254	3.6976	0.3261	3.524
0.3216	3.8123	0.3213	3.6691	0.3274	3.8117	0.3283	3.582	0.3257	3.6982	0.3264	3.5234
0.3219	3.8123	0.3216	3.6688	0.3277	3.8117	0.3286	3.5817	0.326	3.6982	0.3267	3.5231
0.3222	3.8126	0.3218	3.6685	0.328	3.812	0.3289	3.581	0.3263	3.6985	0.3269	3.5228
0.3225	3.8126	0.3221	3.6682	0.3283	3.812	0.3292	3.5807	0.3266	3.6988	0.3272	3.5221
0.3228	3.8126	0.3224	3.6675	0.3286	3.812	0.3295	3.5804	0.3269	3.6992	0.3275	3.5218
0.323	3.8126	0.3227	3.6672	0.3288	3.8123	0.3298	3.5801	0.3272	3.6995	0.3278	3.5215
0.3233	3.8126	0.323	3.6669	0.3291	3.8123	0.3301	3.5798	0.3274	3.6995	0.3281	3.5209
0.3236	3.8129	0.3233	3.6666	0.3294	3.8126	0.3304	3.5792	0.3277	3.6998	0.3284	3.5206
0.3239	3.8129	0.3235	3.6663	0.3297	3.8123	0.3307	3.5789	0.328	3.7001	0.3287	3.5203
0.3242	3.8129	0.3238	3.6657	0.33	3.8126	0.331	3.5786	0.3283	3.7004	0.329	3.5197
0.3244	3.8129	0.3241	3.6654	0.3303	3.8126	0.3312	3.5782	0.3286	3.7007	0.3292	3.5193
0.3247	3.8132	0.3244	3.6651	0.3306	3.8126	0.3315	3.5776	0.3289	3.7007	0.3295	3.519
0.325	3.8132	0.3247	3.6647	0.3309	3.8129	0.3318	3.5773	0.3291	3.701	0.3298	3.5187
0.3253	3.8132	0.3249	3.6644	0.3311	3.8129	0.3321	3.577	0.3294	3.7013	0.3301	3.5181
0.3256	3.8132	0.3252	3.6638	0.3314	3.8132	0.3324	3.5767	0.3297	3.7016	0.3304	3.5178
0.3259	3.8132	0.3255	3.6635	0.3317	3.8129	0.3327	3.5761	0.33	3.7019	0.3307	3.5172
0.3262	3.8132	0.3258	3.6632	0.332	3.8132	0.333	3.5758	0.3303	3.7023	0.331	3.5169
0.3264	3.8132	0.3261	3.6629	0.3323	3.8136	0.3333	3.5755	0.3306	3.7026	0.3312	3.5166
0.3267	3.8136	0.3264	3.6626	0.3326	3.8136	0.3335	3.5748	0.3309	3.7026	0.3315	3.5159
0.327	3.8136	0.3266	3.6623	0.3329	3.8136	0.3338	3.5745	0.3311	3.7029	0.3318	3.5156
0.3273	3.8136	0.3269	3.662	0.3331	3.8136	0.3341	3.5742	0.3314	3.7032	0.3321	3.5153
0.3276	3.8136	0.3272	3.6616	0.3334	3.8139	0.3344	3.5739	0.3317	3.7035	0.3324	3.5147
0.3279	3.8136	0.3275	3.661	0.3337	3.8139	0.3347	3.5736	0.332	3.7038	0.3327	3.5144
0.3281	3.8136	0.3278	3.6607	0.334	3.8139	0.335	3.573	0.3323	3.7038	0.333	3.5141
0.3284	3.8139	0.3281	3.6604	0.3343	3.8142	0.3353	3.5727	0.3326	3.7041	0.3333	3.5135
0.3287	3.8139	0.3283	3.6601	0.3346	3.8142	0.3356	3.5724	0.3329	3.7044	0.3335	3.5131
0.329	3.8139	0.3286	3.6598	0.3349	3.8142	0.3359	3.5717	0.3331	3.7047	0.3338	3.5125
0.3293	3.8139	0.3289	3.6592	0.3352	3.8145	0.3361	3.5714	0.3334	3.7047	0.3341	3.5122
0.3296	3.8139	0.3292	3.6589	0.3354	3.8145	0.3364	3.5711	0.3337	3.705	0.3344	3.5119
0.3298	3.8139	0.3295	3.6585	0.3357	3.8148	0.3367	3.5708	0.334	3.7054	0.3347	3.5113
0.3301	3.8142	0.3298	3.6579	0.336	3.8148	0.337	3.5705	0.3343	3.7057	0.335	3.511
0.3304	3.8142	0.33	3.6576	0.3363	3.8148	0.3373	3.5702	0.3346	3.7057	0.3353	3.5107
0.3307	3.8142	0.3303	3.6573	0.3366	3.8151	0.3376	3.5696	0.3349	3.706	0.3355	3.51
0.331	3.8142	0.3306	3.6567	0.3369	3.8151	0.3379	3.5693	0.3351	3.7063	0.3358	3.5097
0.3312	3.8142	0.3309	3.6564	0.3372	3.8151	0.3382	3.5689	0.3354	3.7066	0.3361	3.5094
0.3315	3.8142	0.3312	3.6561	0.3375	3.8151	0.3384	3.5686	0.3357	3.7069	0.3364	3.5091
0.3318	3.8142	0.3314	3.6558	0.3377	3.8154	0.3387	3.5683	0.336	3.7069	0.3367	3.5085
0.3321	3.8145	0.3317	3.6554	0.338	3.8154	0.339	3.5677	0.3363	3.7072	0.337	3.5082
0.3324	3.8145	0.332	3.6548	0.3383	3.8154	0.3393	3.5674	0.3366	3.7075	0.3373	3.5079
0.3327	3.8145	0.3323	3.6545	0.3386	3.8154	0.3396	3.5671	0.3369	3.7078	0.3376	3.5073
0.3329	3.8145	0.3326	3.6542	0.3389	3.8157	0.3399	3.5668	0.3371	3.7081	0.3378	3.5069
0.3332	3.8145	0.3329	3.6539	0.3392	3.8157	0.3402	3.5662	0.3374	3.7081	0.3381	3.5063
0.3335	3.8145	0.3332	3.6536	0.3395	3.8157	0.3405	3.5658	0.3377	3.7085	0.3384	3.506
0.3338	3.8148	0.3334	3.6533	0.3397	3.816	0.3408	3.5655	0.338	3.7088	0.3387	3.5057
0.3341	3.8148	0.3337	3.653	0.34	3.8163	0.341	3.5652	0.3383	3.7091	0.339	3.5051
0.3343	3.8148	0.334	3.6527	0.3403	3.8163	0.3413	3.5646	0.3386	3.7091	0.3393	3.5048
0.3346	3.8148	0.3343	3.652	0.3406	3.8163	0.3416	3.564	0.3388	3.7094	0.3396	3.5045
0.3349	3.8148	0.3346	3.6517	0.3409	3.8167	0.3419	3.5637	0.3391	3.7097	0.3399	3.5042
0.3352	3.8148	0.3349	3.6514	0.3412	3.8167	0.3422	3.5634	0.3394	3.71	0.3401	3.5035
0.3355	3.8151	0.3351	3.6511	0.3415	3.817	0.3425	3.5631	0.3397	3.7103	0.3404	3.5032
0.3357	3.8151	0.3354	3.6508	0.3417	3.817	0.3428	3.5624	0.34	3.7106	0.3407	3.5023
0.336	3.8151	0.3357	3.6502	0.342	3.817	0.3431	3.5621	0.3403	3.7106	0.341	3.502
0.3363	3.8151	0.336	3.6499	0.3423	3.8173	0.3434	3.5618	0.3406	3.7109	0.3413	3.5017
0.3366	3.8151	0.3363	3.6496	0.3426	3.8173	0.3436	3.5615	0.3408	3.7112	0.3416	3.5011
0.3369	3.8154	0.3366	3.6492	0.3429	3.8173	0.3439	3.5609	0.3411	3.7116	0.3419	3.5007
0.3372	3.8154	0.3368	3.6489	0.3432	3.8176	0.3442	3.5606	0.3414	3.7119	0.3421	3.5004
0.3374	3.8154	0.3371	3.6483	0.3435	3.8176	0.3445	3.5603	0.3417	3.7122	0.3424	3.4998
0.3377	3.8154	0.3374	3.648	0.3438	3.8176	0.3448	3.56	0.342	3.7122	0.3427	3.4995
0.338	3.8154	0.3377	3.6477	0.344	3.8176	0.3451	3.5596	0.3423	3.7125	0.343	3.4992
0.3383	3.8154	0.338	3.6474	0.3443	3.8176	0.3454	3.5593	0.3426	3.7128	0.3433	3.4989
0.3386	3.8157	0.3382	3.6471	0.3446	3.8179	0.3457	3.559	0.3428	3.7131	0.3436	3.4983
0.3388	3.8157	0.3385	3.6465	0.3449	3.8179	0.3459	3.5587	0.3431	3.7134	0.3439	3.498
0.3391	3.8157	0.3388	3.6461	0.3452	3.8179	0.3462	3.5581	0.3434	3.7137	0.3441	3.4976
0.3394	3.8157	0.3391	3.6458	0.3455	3.8179	0.3465	3.5578	0.3437	3.714	0.3444	3.497
0.3397	3.8157	0.3394	3.6455	0.3458	3.8182	0.3468	3.5575	0.344	3.714	0.3447	3.4967
0.34	3.8157	0.3396	3.6452	0.346	3.8182	0.3471	3.5572	0.3443	3.7143	0.345	3.4961
0.3402	3.816	0.3399	3.6449	0.3463	3.8185	0.3474	3.5569	0.3446	3.7147	0.3453	3.4958
0.3405	3.816	0.3402	3.6443	0.3466	3.8185	0.3477	3.5565	0.3448	3.715	0.3456	3.4955
0.3408	3.816	0.3405	3.644	0.3469	3.8185	0.348	3.5562	0.3451	3.7153	0.3459	3.4952
0.3411	3.816	0.3408	3.6437	0.3472	3.8188	0.3483	3.5556	0.3454	3.7156	0.3462	3.4945
0.3414	3.8163	0.3411	3.6434	0.3475	3.8188	0.3486	3.5553	0.3457	3.7159	0.3464	3.4942
0.3416	3.8163	0.3413	3.643	0.3478	3.8188	0.3488	3.555	0.346	3.7162	0.3467	3.4939
0.3419	3.8163	0.3416	3.6427	0.3481	3.8191	0.3491	3.5547	0.3463	3.7162	0.347	3.4933
0.3422	3.8163	0.3419	3.6424	0.3483	3.8191	0.3494	3.5544	0.3466	3.7165	0.3473	3.493
0.3425	3.8163	0.3422	3.6421	0.3486	3.8191	0.3497	3.5541	0.3469	3.7168	0.3476	3.4927
0.3428	3.8163	0.3425	3.6415	0.3489	3.8194	0.35	3.5538	0.3471	3.7171	0.3479	3.4921
0.343	3.8163	0.3427	3.6412	0.3492	3.8194	0.3503	3.5534	0.3474	3.7174	0.3482	3.4918
0.3433	3.8167	0.343	3.6409	0.3495	3.8194	0.3506	3.5531	0.3477	3.7178	0.3484	3.4914
0.3436	3.8167	0.3433	3.6406	0.3498	3.8194	0.3509	3.5528	0.348	3.7178	0.3487	3.4908
0.3439	3.8167	0.3436	3.6403	0.3501	3.8198	0.3511	3.5525	0.3483	3.7181	0.349	3.4905
0.3442	3.8167	0.3439	3.6396	0.3504	3.8198	0.3514	3.5522	0.3486	3.7184	0.3493	3.4902
0.3445	3.8167	0.3441	3.6393	0.3506	3.8198	0.3517	3.5519	0.3488	3.7187	0.3496	3.4899
0.3447	3.8167	0.3444	3.639	0.3509	3.8198	0.352	3.5513	0.3491	3.719	0.3499	3.4896
0.345	3.8167	0.3447	3.6387	0.3512	3.8201	0.3523	3.551	0.3494	3.719	0.3502	3.4893
0.3453	3.817	0.345	3.6384	0.3515	3.8201	0.3526	3.5507	0.3497	3.7193	0.3505	3.489
0.3456	3.817	0.3453	3.6378	0.3518	3.8201	0.3529	3.5507	0.35	3.7199	0.3507	3.4883
0.3459	3.817	0.3456	3.6375	0.3521	3.8204	0.3532	3.5503	0.3503	3.7202	0.351	3.4883
0.3461	3.817	0.3458	3.6372	0.3524	3.8204	0.3535	3.5497	0.3506	3.7205	0.3513	3.4877
0.3464	3.817	0.3461	3.6368	0.3527	3.8204	0.3537	3.5497	0.3508	3.7209	0.3516	3.4874
0.3467	3.817	0.3464	3.6362	0.353	3.8207	0.354	3.5491	0.3511	3.7212	0.3519	3.4871
0.347	3.8173	0.3467	3.6359	0.3532	3.8207	0.3543	3.5488	0.3514	3.7212	0.3522	3.4868
0.3473	3.8173	0.347	3.6353	0.3535	3.821	0.3546	3.5485	0.3517	3.7215	0.3525	3.4865
0.3476	3.8173	0.3472	3.635	0.3538	3.821	0.3549	3.5482	0.352	3.7218	0.3527	3.4862
0.3478	3.8173	0.3475	3.6347	0.3541	3.821	0.3552	3.5479	0.3523	3.7221	0.353	3.4856
0.3481	3.8176	0.3478	3.6344	0.3544	3.821	0.3555	3.5476	0.3526	3.7224	0.3533	3.4852
0.3484	3.8176	0.3481	3.6341	0.3547	3.8213	0.3558	3.5472	0.3529	3.7227	0.3536	3.4849
0.3487	3.8176	0.3484	3.6337	0.355	3.8213	0.356	3.5469	0.3531	3.723	0.3539	3.4843
0.349	3.8176	0.3486	3.6331	0.3553	3.8213	0.3563	3.5466	0.3534	3.7233	0.3542	3.484
0.3492	3.8176	0.3489	3.6331	0.3555	3.8213	0.3566	3.5463	0.3537	3.7233	0.3545	3.4837
0.3495	3.8176	0.3492	3.6328	0.3558	3.8213	0.3569	3.546	0.354	3.724	0.3548	3.4834
0.3498	3.8179	0.3495	3.6325	0.3561	3.8216	0.3572	3.5457	0.3543	3.724	0.355	3.4828
0.3501	3.8179	0.3498	3.6319	0.3564	3.8216	0.3575	3.5451	0.3546	3.7243	0.3553	3.4825
0.3504	3.8179	0.35	3.6316	0.3567	3.8216	0.3578	3.5448	0.3549	3.7246	0.3556	3.4818
0.3507	3.8179	0.3503	3.6313	0.357	3.8216	0.3581	3.5445	0.3551	3.7249	0.3559	3.4815
0.3509	3.8182	0.3506	3.631	0.3573	3.8219	0.3584	3.5441	0.3554	3.7252	0.3562	3.4812
0.3512	3.8182	0.3509	3.6306	0.3576	3.8219	0.3586	3.5438	0.3557	3.7255	0.3565	3.4806
0.3515	3.8182	0.3512	3.6303	0.3578	3.8219	0.3589	3.5435	0.356	3.7255	0.3568	3.48
0.3518	3.8182	0.3514	3.6297	0.3581	3.8222	0.3592	3.5429	0.3563	3.7258	0.3571	3.4797
0.3521	3.8182	0.3517	3.6294	0.3584	3.8222	0.3595	3.5426	0.3566	3.7261	0.3573	3.4794
0.3523	3.8185	0.352	3.6291	0.3587	3.8222	0.3598	3.5423	0.3569	3.7264	0.3576	3.479
0.3526	3.8185	0.3523	3.6288	0.359	3.8225	0.3601	3.542	0.3572	3.7267	0.3579	3.4787
0.3529	3.8185	0.3526	3.6285	0.3593	3.8225	0.3604	3.5417	0.3574	3.7271	0.3582	3.4784
0.3532	3.8185	0.3528	3.6282	0.3596	3.8225	0.3607	3.5414	0.3577	3.7274	0.3585	3.4778
0.3535	3.8188	0.3531	3.6279	0.3599	3.8229	0.361	3.5407	0.358	3.7277	0.3588	3.4775
0.3537	3.8188	0.3534	3.6272	0.3601	3.8229	0.3612	3.5404	0.3583	3.7277	0.3591	3.4772
0.354	3.8188	0.3537	3.6269	0.3604	3.8229	0.3615	3.5401	0.3586	3.728	0.3594	3.4766
0.3543	3.8188	0.354	3.6266	0.3607	3.8232	0.3618	3.5398	0.3589	3.7283	0.3596	3.4763
0.3546	3.8188	0.3542	3.6263	0.361	3.8232	0.3621	3.5395	0.3592	3.7283	0.3599	3.4759
0.3549	3.8191	0.3545	3.626	0.3613	3.8232	0.3624	3.5392	0.3594	3.7286	0.3602	3.4753
0.3552	3.8191	0.3548	3.6257	0.3616	3.8232	0.3627	3.5389	0.3597	3.7289	0.3605	3.475
0.3554	3.8191	0.3551	3.6254	0.3619	3.8232	0.363	3.5386	0.36	3.7292	0.3608	3.4747
0.3557	3.8191	0.3554	3.6251	0.3622	3.8235	0.3633	3.5383	0.3603	3.7295	0.3611	3.4741
0.356	3.8191	0.3557	3.6244	0.3624	3.8235	0.3636	3.5379	0.3606	3.7298	0.3614	3.4741
0.3563	3.8194	0.3559	3.6241	0.3627	3.8235	0.3638	3.5376	0.3609	3.7298	0.3616	3.4735
0.3566	3.8194	0.3562	3.6238	0.363	3.8238	0.3641	3.5373	0.3612	3.7302	0.3619	3.4732
0.3568	3.8194	0.3565	3.6235	0.3633	3.8238	0.3644	3.537	0.3614	3.7305	0.3622	3.4728
0.3571	3.8194	0.3568	3.6232	0.3636	3.8241	0.3647	3.5367	0.3617	3.7308	0.3625	3.4722
0.3574	3.8194	0.3571	3.6229	0.3639	3.8238	0.365	3.5364	0.362	3.7311	0.3628	3.4719
0.3577	3.8198	0.3573	3.6226	0.3642	3.8241	0.3653	3.5358	0.3623	3.7314	0.3631	3.4716
0.358	3.8198	0.3576	3.6223	0.3645	3.8241	0.3656	3.5355	0.3626	3.7317	0.3634	3.471
0.3583	3.8198	0.3579	3.622	0.3648	3.8244	0.3659	3.5352	0.3629	3.7317	0.3637	3.4707
0.3585	3.8198	0.3582	3.6217	0.365	3.8244	0.3661	3.5345	0.3632	3.732	0.3639	3.4704
0.3588	3.8198	0.3585	3.6213	0.3653	3.8244	0.3664	3.5345	0.3635	3.7323	0.3642	3.4701
0.3591	3.8201	0.3588	3.6207	0.3656	3.8244	0.3667	3.5339	0.3637	3.7326	0.3645	3.4694
0.3594	3.8201	0.359	3.6204	0.3659	3.8244	0.367	3.5336	0.364	3.7326	0.3648	3.4691
0.3597	3.8201	0.3593	3.6201	0.3662	3.8244	0.3673	3.5333	0.3643	3.7329	0.3651	3.4688
0.36	3.8201	0.3596	3.6198	0.3665	3.8244	0.3676	3.5327	0.3646	3.7333	0.3654	3.4682
0.3602	3.8201	0.3599	3.6195	0.3668	3.8247	0.3679	3.5327	0.3649	3.7336	0.3657	3.4679
0.3605	3.8204	0.3602	3.6192	0.3671	3.8247	0.3682	3.5321	0.3652	3.7336	0.3659	3.4676
0.3608	3.8204	0.3604	3.6189	0.3674	3.8247	0.3685	3.5317	0.3655	3.7339	0.3662	3.467
0.3611	3.8204	0.3607	3.6182	0.3676	3.8247	0.3687	3.5314	0.3657	3.7342	0.3665	3.4666
0.3614	3.8204	0.361	3.6179	0.3679	3.8247	0.369	3.5308	0.366	3.7345	0.3668	3.466
0.3616	3.8207	0.3613	3.6176	0.3682	3.8253	0.3693	3.5308	0.3663	3.7348	0.3671	3.4657
0.3619	3.8207	0.3616	3.6173	0.3685	3.8253	0.3696	3.5305	0.3666	3.7348	0.3674	3.4654
0.3622	3.8207	0.3619	3.617	0.3688	3.8253	0.3699	3.5302	0.3669	3.7351	0.3677	3.4648
0.3625	3.8207	0.3621	3.6167	0.3691	3.8253	0.3702	3.5299	0.3672	3.7354	0.368	3.4645
0.3628	3.8207	0.3624	3.6164	0.3694	3.8256	0.3705	3.5296	0.3675	3.7354	0.3682	3.4642
0.3631	3.8207	0.3627	3.6161	0.3697	3.8256	0.3708	3.5293	0.3677	3.7357	0.3685	3.4635
0.3633	3.8207	0.363	3.6158	0.3699	3.826	0.371	3.529	0.368	3.736	0.3688	3.4632
0.3636	3.821	0.3633	3.6155	0.3702	3.826	0.3713	3.5283	0.3683	3.7364	0.3691	3.4629
0.3639	3.821	0.3636	3.6151	0.3705	3.826	0.3716	3.528	0.3686	3.7364	0.3694	3.4623
0.3642	3.821	0.3638	3.6148	0.3708	3.826	0.3719	3.5277	0.3689	3.7367	0.3697	3.462
0.3645	3.821	0.3641	3.6142	0.3711	3.826	0.3722	3.5274	0.3692	3.737	0.37	3.4617
0.3648	3.8213	0.3644	3.6139	0.3714	3.8263	0.3725	3.5271	0.3695	3.737	0.3702	3.4611
0.365	3.8213	0.3647	3.6136	0.3717	3.8263	0.3728	3.5265	0.3698	3.7373	0.3705	3.4608
0.3653	3.8213	0.365	3.6133	0.372	3.8263	0.3731	3.5262	0.37	3.7376	0.3708	3.4604
0.3656	3.8213	0.3652	3.613	0.3722	3.8263	0.3734	3.5259	0.3703	3.7376	0.3711	3.4601
0.3659	3.8213	0.3655	3.6127	0.3725	3.8266	0.3737	3.5255	0.3706	3.7379	0.3714	3.4598
0.3662	3.8213	0.3658	3.6124	0.3728	3.8266	0.3739	3.5252	0.3709	3.7382	0.3717	3.4589
0.3665	3.8213	0.3661	3.612	0.3731	3.8266	0.3742	3.5249	0.3712	3.7382	0.372	3.4586
0.3667	3.8213	0.3664	3.6117	0.3734	3.8266	0.3745	3.5246	0.3715	3.7385	0.3723	3.458
0.367	3.8216	0.3667	3.6114	0.3737	3.8269	0.3748	3.524	0.3717	3.7388	0.3725	3.4577
0.3673	3.8216	0.3669	3.6111	0.374	3.8269	0.3751	3.5237	0.372	3.7391	0.3728	3.4573
0.3676	3.8216	0.3672	3.6108	0.3743	3.8269	0.3754	3.5234	0.3723	3.7391	0.3731	3.4567
0.3679	3.8216	0.3675	3.6105	0.3745	3.8269	0.3757	3.5231	0.3726	3.7395	0.3734	3.4564
0.3682	3.8216	0.3678	3.6102	0.3748	3.8272	0.376	3.5228	0.3729	3.7398	0.3737	3.4561
0.3684	3.8219	0.3681	3.6099	0.3751	3.8272	0.3762	3.5228	0.3732	3.7398	0.374	3.4555
0.3687	3.8219	0.3684	3.6096	0.3754	3.8272	0.3765	3.5224	0.3735	3.7401	0.3743	3.4552
0.369	3.8219	0.3686	3.6093	0.3757	3.8272	0.3768	3.5218	0.3737	3.7404	0.3746	3.4546
0.3693	3.8219	0.3689	3.6086	0.376	3.8275	0.3771	3.5218	0.374	3.7407	0.3748	3.4542
0.3696	3.8219	0.3692	3.6083	0.3763	3.8275	0.3774	3.5212	0.3743	3.7407	0.3751	3.4539
0.3698	3.8222	0.3695	3.608	0.3765	3.8275	0.3777	3.5206	0.3746	3.741	0.3754	3.4533
0.3701	3.8222	0.3698	3.6077	0.3768	3.8275	0.378	3.5206	0.3749	3.7416	0.3757	3.453
0.3704	3.8222	0.37	3.6074	0.3771	3.8275	0.3783	3.5203	0.3752	3.7419	0.376	3.4527
0.3707	3.8222	0.3703	3.6071	0.3774	3.8278	0.3786	3.52	0.3755	3.7422	0.3763	3.4521
0.371	3.8222	0.3706	3.6068	0.3777	3.8278	0.3788	3.5197	0.3757	3.7426	0.3766	3.4518
0.3713	3.8225	0.3709	3.6065	0.378	3.8278	0.3791	3.5193	0.376	3.7426	0.3768	3.4515
0.3715	3.8225	0.3712	3.6062	0.3783	3.8281	0.3794	3.5187	0.3763	3.7429	0.3771	3.4508
0.3718	3.8225	0.3715	3.6055	0.3786	3.8281	0.3797	3.5184	0.3766	3.7432	0.3774	3.4505
0.3721	3.8225	0.3717	3.6052	0.3788	3.8281	0.38	3.5184	0.3769	3.7435	0.3777	3.4502
0.3724	3.8225	0.372	3.6049	0.3791	3.8281	0.3803	3.5181	0.3772	3.7435	0.378	3.4499
0.3727	3.8229	0.3723	3.6046	0.3794	3.8281	0.3806	3.5175	0.3775	3.7438	0.3783	3.4496
0.373	3.8229	0.3726	3.6043	0.3797	3.8284	0.3809	3.5175	0.3777	3.7441	0.3786	3.449
0.3732	3.8229	0.3729	3.604	0.38	3.8284	0.3812	3.5172	0.378	3.7444	0.3789	3.4487
0.3735	3.8229	0.3731	3.6037	0.3803	3.8284	0.3814	3.5169	0.3783	3.7447	0.3791	3.448
0.3738	3.8232	0.3734	3.6034	0.3806	3.8287	0.3817	3.5162	0.3786	3.745	0.3794	3.4477
0.3741	3.8232	0.3737	3.6031	0.3808	3.8287	0.382	3.5162	0.3789	3.745	0.3797	3.4474
0.3744	3.8232	0.374	3.6027	0.3811	3.8287	0.3823	3.5159	0.3792	3.7453	0.38	3.4471
0.3747	3.8232	0.3743	3.6024	0.3814	3.8291	0.3826	3.5156	0.3795	3.7457	0.3803	3.4465
0.3749	3.8235	0.3746	3.6021	0.3817	3.8291	0.3829	3.5153	0.3797	3.7457	0.3806	3.4462
0.3752	3.8235	0.3748	3.6018	0.382	3.8291	0.3832	3.5147	0.38	3.746	0.3809	3.4459
0.3755	3.8235	0.3751	3.6015	0.3823	3.8291	0.3835	3.5147	0.3803	3.7463	0.3811	3.4456
0.3758	3.8235	0.3754	3.6012	0.3826	3.8294	0.3837	3.5144	0.3806	3.7466	0.3814	3.4449
0.3761	3.8235	0.3757	3.6006	0.3829	3.8294	0.384	3.5141	0.3809	3.7469	0.3817	3.4446
0.3764	3.8235	0.376	3.6003	0.3831	3.8297	0.3843	3.5135	0.3812	3.7472	0.382	3.4443
0.3766	3.8238	0.3762	3.6	0.3834	3.8297	0.3846	3.5131	0.3815	3.7475	0.3823	3.444
0.3769	3.8238	0.3765	3.5996	0.3837	3.8297	0.3849	3.5128	0.3817	3.7475	0.3826	3.4434
0.3772	3.8238	0.3768	3.5993	0.384	3.83	0.3852	3.5125	0.382	3.7478	0.3829	3.4431
0.3775	3.8238	0.3771	3.599	0.3843	3.83	0.3855	3.5122	0.3823	3.7478	0.3832	3.4428
0.3778	3.8241	0.3774	3.5987	0.3846	3.83	0.3858	3.5116	0.3826	3.7478	0.3834	3.4422
0.3781	3.8241	0.3776	3.5984	0.3849	3.8303	0.3861	3.5113	0.3829	3.7481	0.3837	3.4418
0.3783	3.8241	0.3779	3.5981	0.3852	3.8303	0.3863	3.511	0.3832	3.7484	0.384	3.4412
0.3786	3.8241	0.3782	3.5978	0.3854	3.8303	0.3866	3.511	0.3835	3.7488	0.3843	3.4409
0.3789	3.8241	0.3785	3.5975	0.3857	3.8303	0.3869	3.5107	0.3837	3.7488	0.3846	3.4406
0.3792	3.8241	0.3788	3.5972	0.386	3.8306	0.3872	3.51	0.384	3.7491	0.3849	3.4403
0.3795	3.8244	0.3791	3.5969	0.3863	3.8306	0.3875	3.5097	0.3843	3.7494	0.3852	3.44
0.3798	3.8244	0.3793	3.5965	0.3866	3.8306	0.3878	3.5094	0.3846	3.7497	0.3854	3.4397
0.38	3.8244	0.3796	3.5962	0.3869	3.8309	0.3881	3.5091	0.3849	3.7497	0.3857	3.4391
0.3803	3.8244	0.3799	3.5959	0.3872	3.8309	0.3884	3.5088	0.3852	3.75	0.386	3.4387
0.3806	3.8244	0.3802	3.5956	0.3875	3.8309	0.3887	3.5085	0.3855	3.7503	0.3863	3.4384
0.3809	3.8247	0.3805	3.595	0.3877	3.8312	0.3889	3.5082	0.3857	3.7506	0.3866	3.4378
0.3812	3.8247	0.3807	3.5947	0.388	3.8312	0.3892	3.5079	0.386	3.7509	0.3869	3.4375
0.3815	3.8247	0.381	3.5944	0.3883	3.8312	0.3895	3.5076	0.3863	3.7509	0.3872	3.4369
0.3817	3.8247	0.3813	3.5941	0.3886	3.8312	0.3898	3.5073	0.3866	3.7512	0.3875	3.4363
0.382	3.8247	0.3816	3.5938	0.3889	3.8312	0.3901	3.5066	0.3869	3.7516	0.3877	3.4359
0.3823	3.825	0.3819	3.5938	0.3892	3.8315	0.3904	3.5063	0.3872	3.7519	0.388	3.4356
0.3826	3.825	0.3821	3.5934	0.3895	3.8315	0.3907	3.506	0.3875	3.7522	0.3883	3.435
0.3829	3.825	0.3824	3.5931	0.3897	3.8315	0.391	3.5057	0.3877	3.7525	0.3886	3.4347
0.3832	3.825	0.3827	3.5925	0.39	3.8315	0.3912	3.5054	0.388	3.7525	0.3889	3.4344
0.3834	3.8253	0.383	3.5922	0.3903	3.8318	0.3915	3.5051	0.3883	3.7528	0.3892	3.4341
0.3837	3.8253	0.3833	3.5919	0.3906	3.8318	0.3918	3.5045	0.3886	3.7531	0.3895	3.4335
0.384	3.8253	0.3835	3.5916	0.3909	3.8318	0.3921	3.5042	0.3889	3.7534	0.3898	3.4332
0.3843	3.8253	0.3838	3.5913	0.3912	3.8318	0.3924	3.5038	0.3892	3.7537	0.39	3.4328
0.3846	3.8253	0.3841	3.591	0.3915	3.8318	0.3927	3.5035	0.3895	3.754	0.3903	3.4325
0.3849	3.8256	0.3844	3.5906	0.3918	3.8318	0.393	3.5032	0.3897	3.7543	0.3906	3.4322
0.3851	3.8256	0.3847	3.59	0.3921	3.8322	0.3933	3.5029	0.39	3.7547	0.3909	3.4316
0.3854	3.8256	0.3849	3.5897	0.3923	3.8322	0.3936	3.5026	0.3903	3.755	0.3912	3.4313
0.3857	3.8256	0.3852	3.5894	0.3926	3.8325	0.3938	3.5023	0.3906	3.755	0.3915	3.431
0.386	3.826	0.3855	3.5891	0.3929	3.8325	0.3941	3.502	0.3909	3.7553	0.3918	3.4307
0.3863	3.826	0.3858	3.5888	0.3932	3.8325	0.3944	3.5014	0.3912	3.7556	0.392	3.4304
0.3866	3.826	0.3861	3.5885	0.3935	3.8325	0.3947	3.5011	0.3915	3.7559	0.3923	3.4301
0.3868	3.826	0.3864	3.5882	0.3938	3.8325	0.395	3.5011	0.3918	3.7562	0.3926	3.4294
0.3871	3.826	0.3866	3.5879	0.3941	3.8328	0.3953	3.5007	0.392	3.7565	0.3929	3.4291
0.3874	3.826	0.3869	3.5875	0.3944	3.8328	0.3956	3.5004	0.3923	3.7568	0.3932	3.4288
0.3877	3.826	0.3872	3.5872	0.3946	3.8328	0.3959	3.5001	0.3926	3.7568	0.3935	3.4282
0.388	3.8263	0.3875	3.5869	0.3949	3.8328	0.3962	3.4992	0.3929	3.7571	0.3938	3.4279
0.3883	3.8263	0.3878	3.5866	0.3952	3.8331	0.3964	3.4992	0.3932	3.7574	0.3941	3.4273
0.3885	3.8263	0.388	3.5863	0.3955	3.8331	0.3967	3.4989	0.3935	3.7578	0.3943	3.427
0.3888	3.8263	0.3883	3.586	0.3958	3.8334	0.397	3.4983	0.3938	3.7578	0.3946	3.4266
0.3891	3.8263	0.3886	3.5857	0.3961	3.8334	0.3973	3.498	0.394	3.7581	0.3949	3.426
0.3894	3.8266	0.3889	3.5854	0.3964	3.8334	0.3976	3.4976	0.3943	3.7584	0.3952	3.4257
0.3897	3.8266	0.3892	3.5851	0.3967	3.8334	0.3979	3.4973	0.3946	3.7587	0.3955	3.4251
0.39	3.8266	0.3895	3.5848	0.3969	3.8337	0.3982	3.497	0.3949	3.759	0.3958	3.4248
0.3902	3.8266	0.3897	3.5844	0.3972	3.8337	0.3985	3.4967	0.3952	3.7593	0.3961	3.4245
0.3905	3.8266	0.39	3.5841	0.3975	3.8337	0.3988	3.4964	0.3955	3.7596	0.3964	3.4239
0.3908	3.8266	0.3903	3.5838	0.3978	3.8337	0.399	3.4961	0.3958	3.7596	0.3966	3.4235
0.3911	3.8269	0.3906	3.5835	0.3981	3.8337	0.3993	3.4958	0.396	3.7602	0.3969	3.4229
0.3914	3.8269	0.3909	3.5832	0.3984	3.834	0.3996	3.4952	0.3963	3.7605	0.3972	3.4226
0.3916	3.8269	0.3911	3.5829	0.3987	3.834	0.3999	3.4949	0.3966	3.7605	0.3975	3.4223
0.3919	3.8269	0.3914	3.5826	0.399	3.834	0.4002	3.4945	0.3969	3.7609	0.3978	3.4217
0.3922	3.8269	0.3917	3.5823	0.3993	3.8343	0.4005	3.4942	0.3972	3.7612	0.3981	3.4211
0.3925	3.8272	0.392	3.582	0.3995	3.8343	0.4008	3.4939	0.3975	3.7615	0.3984	3.4208
0.3928	3.8272	0.3923	3.5817	0.3998	3.8343	0.4011	3.4936	0.3978	3.7618	0.3986	3.4204
0.393	3.8272	0.3926	3.5813	0.4001	3.8346	0.4014	3.4933	0.398	3.7621	0.3989	3.4201
0.3933	3.8272	0.3928	3.581	0.4004	3.8346	0.4016	3.4927	0.3983	3.7624	0.3992	3.4198
0.3936	3.8272	0.3931	3.5807	0.4007	3.8346	0.4019	3.4924	0.3986	3.7624	0.3995	3.4192
0.3939	3.8272	0.3934	3.5804	0.401	3.8346	0.4022	3.4921	0.3989	3.7627	0.3998	3.4189
0.3942	3.8272	0.3937	3.5801	0.4013	3.8349	0.4025	3.4918	0.3992	3.7633	0.4001	3.4183
0.3945	3.8275	0.394	3.5798	0.4016	3.8349	0.4028	3.4914	0.3995	3.7636	0.4004	3.418
0.3947	3.8275	0.3943	3.5795	0.4018	3.8353	0.4031	3.4911	0.3998	3.764	0.4007	3.4173
0.395	3.8275	0.3945	3.5792	0.4021	3.8353	0.4034	3.4908	0.4	3.7643	0.4009	3.417
0.3953	3.8275	0.3948	3.5789	0.4024	3.8353	0.4037	3.4905	0.4003	3.7646	0.4012	3.4164
0.3956	3.8278	0.3951	3.5786	0.4027	3.8353	0.4039	3.4902	0.4006	3.7646	0.4015	3.4161
0.3959	3.8278	0.3954	3.5782	0.403	3.8353	0.4042	3.4899	0.4009	3.7649	0.4018	3.4158
0.3961	3.8278	0.3957	3.5779	0.4033	3.8353	0.4045	3.4896	0.4012	3.7652	0.4021	3.4149
0.3964	3.8278	0.3959	3.5776	0.4036	3.8356	0.4048	3.4893	0.4015	3.7655	0.4024	3.4146
0.3967	3.8281	0.3962	3.5773	0.4039	3.8356	0.4051	3.489	0.4018	3.7658	0.4027	3.4139
0.397	3.8281	0.3965	3.5767	0.4041	3.8356	0.4054	3.4887	0.4021	3.7661	0.403	3.4136
0.3973	3.8281	0.3968	3.5764	0.4044	3.8359	0.4057	3.488	0.4023	3.7664	0.4032	3.4133
0.3975	3.8281	0.3971	3.5764	0.4047	3.8359	0.406	3.4877	0.4026	3.7664	0.4035	3.4127
0.3978	3.8284	0.3974	3.5761	0.405	3.8362	0.4063	3.4874	0.4029	3.7667	0.4038	3.4124
0.3981	3.8284	0.3976	3.5755	0.4053	3.8362	0.4065	3.4871	0.4032	3.7671	0.4041	3.4121
0.3984	3.8284	0.3979	3.5751	0.4056	3.8362	0.4068	3.4868	0.4035	3.7674	0.4044	3.4115
0.3987	3.8284	0.3982	3.5748	0.4059	3.8365	0.4071	3.4865	0.4038	3.7674	0.4047	3.4111
0.3989	3.8287	0.3985	3.5748	0.4062	3.8362	0.4074	3.4862	0.4041	3.7677	0.405	3.4108
0.3992	3.8287	0.3988	3.5742	0.4065	3.8365	0.4077	3.4859	0.4043	3.7677	0.4053	3.4105
0.3995	3.8287	0.399	3.5742	0.4067	3.8365	0.408	3.4856	0.4046	3.768	0.4055	3.4099
0.3998	3.8287	0.3993	3.5739	0.407	3.8365	0.4083	3.4852	0.4049	3.7683	0.4058	3.4096
0.4001	3.8291	0.3996	3.5736	0.4073	3.8365	0.4086	3.4846	0.4052	3.7686	0.4061	3.409
0.4003	3.8291	0.3999	3.5733	0.4076	3.8368	0.4088	3.4843	0.4055	3.7689	0.4064	3.4087
0.4006	3.8291	0.4002	3.573	0.4079	3.8368	0.4091	3.484	0.4058	3.7692	0.4067	3.4084
0.4009	3.8291	0.4005	3.5727	0.4082	3.8368	0.4094	3.4837	0.4061	3.7692	0.407	3.4077
0.4012	3.8294	0.4008	3.5724	0.4085	3.8371	0.4097	3.4834	0.4063	3.7695	0.4073	3.4074
0.4015	3.8294	0.401	3.572	0.4087	3.8371	0.41	3.4831	0.4066	3.7698	0.4075	3.4068
0.4018	3.8294	0.4013	3.5717	0.409	3.8371	0.4103	3.4828	0.4069	3.7702	0.4078	3.4065
0.402	3.8294	0.4016	3.5714	0.4093	3.8374	0.4106	3.4825	0.4072	3.7702	0.4081	3.4062
0.4023	3.8297	0.4019	3.5711	0.4096	3.8374	0.4109	3.4821	0.4075	3.7705	0.4084	3.4056
0.4026	3.8297	0.4022	3.5705	0.4099	3.8377	0.4112	3.4818	0.4078	3.7708	0.4087	3.4053
0.4029	3.8297	0.4024	3.5702	0.4102	3.8377	0.4114	3.4815	0.4081	3.7711	0.409	3.4046
0.4032	3.8297	0.4027	3.5699	0.4105	3.8377	0.4117	3.4812	0.4083	3.7714	0.4093	3.4043
0.4034	3.83	0.403	3.5696	0.4108	3.8377	0.412	3.4809	0.4086	3.7714	0.4096	3.404
0.4037	3.83	0.4033	3.5693	0.411	3.8377	0.4123	3.4806	0.4089	3.7717	0.4098	3.4034
0.404	3.83	0.4036	3.5689	0.4113	3.8377	0.4126	3.4803	0.4092	3.772	0.4101	3.4031
0.4043	3.83	0.4039	3.5686	0.4116	3.8377	0.4129	3.48	0.4095	3.7723	0.4104	3.4025
0.4046	3.8303	0.4041	3.5683	0.4119	3.838	0.4132	3.4797	0.4098	3.7723	0.4107	3.4022
0.4049	3.8303	0.4044	3.568	0.4122	3.838	0.4135	3.4794	0.4101	3.7729	0.411	3.4015
0.4051	3.8303	0.4047	3.5677	0.4125	3.838	0.4138	3.479	0.4103	3.7729	0.4113	3.4012
0.4054	3.8303	0.405	3.5674	0.4128	3.838	0.414	3.4787	0.4106	3.7733	0.4116	3.4009
0.4057	3.8306	0.4053	3.5671	0.413	3.8384	0.4143	3.4784	0.4109	3.7736	0.4118	3.4006
0.406	3.8306	0.4056	3.5668	0.4133	3.8384	0.4146	3.4775	0.4112	3.7739	0.4121	3.4
0.4063	3.8306	0.4058	3.5665	0.4136	3.8384	0.4149	3.4772	0.4115	3.7742	0.4124	3.3997
0.4065	3.8309	0.4061	3.5662	0.4139	3.8387	0.4152	3.4772	0.4118	3.7742	0.4127	3.3994
0.4068	3.8309	0.4064	3.5655	0.4142	3.8387	0.4155	3.4769	0.412	3.7745	0.413	3.3987
0.4071	3.8309	0.4067	3.5652	0.4145	3.8387	0.4158	3.4763	0.4123	3.7748	0.4133	3.3984
0.4074	3.8309	0.407	3.5649	0.4148	3.8387	0.4161	3.4759	0.4126	3.7748	0.4136	3.3978
0.4077	3.8309	0.4072	3.5646	0.4151	3.8387	0.4164	3.4756	0.4129	3.7751	0.4139	3.3975
0.408	3.8312	0.4075	3.5643	0.4153	3.8387	0.4166	3.4753	0.4132	3.7754	0.4141	3.3969
0.4082	3.8312	0.4078	3.564	0.4156	3.839	0.4169	3.475	0.4135	3.7757	0.4144	3.3966
0.4085	3.8312	0.4081	3.5637	0.4159	3.839	0.4172	3.4747	0.4138	3.776	0.4147	3.3963
0.4088	3.8312	0.4084	3.5637	0.4162	3.839	0.4175	3.4744	0.414	3.7764	0.415	3.3956
0.4091	3.8312	0.4086	3.5634	0.4165	3.8393	0.4178	3.4741	0.4143	3.7764	0.4153	3.3953
0.4094	3.8312	0.4089	3.5631	0.4168	3.8393	0.4181	3.4738	0.4146	3.7767	0.4156	3.395
0.4096	3.8315	0.4092	3.5627	0.4171	3.8393	0.4184	3.4735	0.4149	3.777	0.4159	3.3947
0.4099	3.8315	0.4095	3.5624	0.4173	3.8393	0.4187	3.4728	0.4152	3.7773	0.4161	3.3944
0.4102	3.8315	0.4098	3.5621	0.4176	3.8396	0.419	3.4725	0.4155	3.7773	0.4164	3.3941
0.4105	3.8318	0.4101	3.5618	0.4179	3.8396	0.4192	3.4722	0.4158	3.7776	0.4167	3.3941
0.4108	3.8318	0.4103	3.5615	0.4182	3.8396	0.4195	3.4719	0.416	3.7779	0.417	3.3932
0.411	3.8318	0.4106	3.5612	0.4185	3.8399	0.4198	3.4716	0.4163	3.7782	0.4173	3.3929
0.4113	3.8318	0.4109	3.5609	0.4188	3.8399	0.4201	3.4713	0.4166	3.7785	0.4176	3.3925
0.4116	3.8322	0.4112	3.5606	0.4191	3.8399	0.4204	3.4713	0.4169	3.7785	0.4179	3.3922
0.4119	3.8322	0.4115	3.5603	0.4194	3.8399	0.4207	3.471	0.4172	3.7788	0.4181	3.3919
0.4122	3.8322	0.4117	3.56	0.4196	3.8402	0.421	3.4704	0.4175	3.7791	0.4184	3.3916
0.4125	3.8322	0.412	3.5596	0.4199	3.8402	0.4213	3.4701	0.4178	3.7795	0.4187	3.3913
0.4127	3.8325	0.4123	3.5593	0.4202	3.8402	0.4216	3.4697	0.418	3.7798	0.419	3.391
0.413	3.8325	0.4126	3.559	0.4205	3.8405	0.4218	3.4694	0.4183	3.7798	0.4193	3.3907
0.4133	3.8325	0.4129	3.5587	0.4208	3.8405	0.4221	3.4691	0.4186	3.7801	0.4196	3.3901
0.4136	3.8328	0.4131	3.5584	0.4211	3.8408	0.4224	3.4688	0.4189	3.7804	0.4199	3.3898
0.4139	3.8328	0.4134	3.5581	0.4214	3.8408	0.4227	3.4685	0.4192	3.7807	0.4202	3.3894
0.4142	3.8328	0.4137	3.5578	0.4216	3.8408	0.423	3.4682	0.4195	3.781	0.4205	3.3891
0.4144	3.8328	0.414	3.5575	0.4219	3.8408	0.4233	3.4679	0.4198	3.7813	0.4207	3.3885
0.4147	3.8334	0.4143	3.5572	0.4222	3.8408	0.4236	3.4676	0.42	3.7813	0.421	3.3882
0.415	3.8334	0.4145	3.5569	0.4225	3.8411	0.4239	3.467	0.4203	3.7816	0.4213	3.3876
0.4153	3.8334	0.4148	3.5565	0.4228	3.8411	0.4241	3.467	0.4206	3.7819	0.4216	3.3873
0.4156	3.8334	0.4151	3.5562	0.4231	3.8411	0.4244	3.4663	0.4209	3.7822	0.4219	3.3867
0.4158	3.8337	0.4154	3.5559	0.4234	3.8415	0.4247	3.466	0.4212	3.7826	0.4222	3.3863
0.4161	3.8337	0.4157	3.5556	0.4237	3.8415	0.425	3.4657	0.4215	3.7826	0.4225	3.3857
0.4164	3.8337	0.4159	3.5553	0.424	3.8415	0.4253	3.4654	0.4218	3.7829	0.4227	3.3854
0.4167	3.8337	0.4162	3.555	0.4242	3.8418	0.4256	3.4651	0.4221	3.7832	0.423	3.3848
0.417	3.834	0.4165	3.5547	0.4245	3.8418	0.4259	3.4648	0.4223	3.7835	0.4233	3.3845
0.4173	3.834	0.4168	3.5544	0.4248	3.8418	0.4262	3.4645	0.4226	3.7835	0.4236	3.3839
0.4175	3.834	0.4171	3.5541	0.4251	3.8421	0.4265	3.4642	0.4229	3.7838	0.4239	3.3836
0.4178	3.834	0.4173	3.5538	0.4254	3.8421	0.4267	3.4639	0.4232	3.7841	0.4242	3.3829
0.4181	3.8343	0.4176	3.5534	0.4257	3.8421	0.427	3.4635	0.4235	3.7844	0.4245	3.3826
0.4184	3.8343	0.4179	3.5531	0.426	3.8421	0.4273	3.4632	0.4238	3.7844	0.4247	3.3823
0.4187	3.8343	0.4182	3.5531	0.4263	3.8424	0.4276	3.4629	0.424	3.785	0.425	3.3817
0.419	3.8346	0.4185	3.5528	0.4265	3.8424	0.4279	3.4626	0.4243	3.7853	0.4253	3.3814
0.4192	3.8346	0.4187	3.5525	0.4268	3.8424	0.4282	3.462	0.4246	3.7857	0.4256	3.3808
0.4195	3.8346	0.419	3.5522	0.4271	3.8424	0.4285	3.4617	0.4249	3.786	0.4259	3.3805
0.4198	3.8346	0.4193	3.5519	0.4274	3.8427	0.4288	3.4617	0.4252	3.786	0.4262	3.3798
0.4201	3.8349	0.4196	3.5516	0.4277	3.8427	0.429	3.4614	0.4255	3.7863	0.4265	3.3795
0.4204	3.8349	0.4199	3.5513	0.428	3.8427	0.4293	3.4611	0.4258	3.7866	0.4268	3.3792
0.4207	3.8349	0.4202	3.551	0.4283	3.843	0.4296	3.4608	0.4261	3.7869	0.4271	3.3786
0.4209	3.8349	0.4204	3.5507	0.4286	3.843	0.4299	3.4604	0.4263	3.7872	0.4273	3.3783
0.4212	3.8353	0.4207	3.5503	0.4288	3.843	0.4302	3.4598	0.4266	3.7872	0.4276	3.378
0.4215	3.8353	0.421	3.55	0.4291	3.8433	0.4305	3.4598	0.4269	3.7875	0.4279	3.3774
0.4218	3.8353	0.4213	3.5497	0.4294	3.8433	0.4308	3.4592	0.4272	3.7875	0.4282	3.377
0.4221	3.8356	0.4216	3.5494	0.4297	3.8433	0.4311	3.4589	0.4275	3.7878	0.4285	3.3767
0.4223	3.8356	0.4218	3.5488	0.43	3.8433	0.4314	3.4586	0.4278	3.7881	0.4288	3.3764
0.4226	3.8356	0.4221	3.5485	0.4303	3.8436	0.4316	3.4583	0.4281	3.7884	0.4291	3.3761
0.4229	3.8356	0.4224	3.5482	0.4306	3.8436	0.4319	3.458	0.4283	3.7888	0.4293	3.3758
0.4232	3.8359	0.4227	3.5479	0.4309	3.8436	0.4322	3.4577	0.4286	3.7888	0.4296	3.3752
0.4235	3.8359	0.423	3.5476	0.4311	3.8439	0.4325	3.4573	0.4289	3.7891	0.4299	3.3749
0.4238	3.8359	0.4232	3.5472	0.4314	3.8439	0.4328	3.457	0.4292	3.7894	0.4302	3.3746
0.424	3.8359	0.4235	3.5472	0.4317	3.8442	0.4331	3.4567	0.4295	3.7897	0.4305	3.3743
0.4243	3.8362	0.4238	3.5469	0.432	3.8442	0.4334	3.4561	0.4298	3.7897	0.4308	3.3736
0.4246	3.8362	0.4241	3.5466	0.4323	3.8442	0.4337	3.4558	0.4301	3.79	0.4311	3.3733
0.4249	3.8362	0.4244	3.5463	0.4326	3.8442	0.434	3.4552	0.4303	3.7903	0.4314	3.373
0.4252	3.8365	0.4247	3.546	0.4329	3.8446	0.4342	3.4549	0.4306	3.7906	0.4316	3.3727
0.4254	3.8365	0.4249	3.5457	0.4332	3.8446	0.4345	3.4546	0.4309	3.7909	0.4319	3.3718
0.4257	3.8365	0.4252	3.5454	0.4334	3.8446	0.4348	3.4542	0.4312	3.7909	0.4322	3.3715
0.426	3.8365	0.4255	3.5451	0.4337	3.8446	0.4351	3.4539	0.4315	3.7912	0.4325	3.3712
0.4263	3.8368	0.4258	3.5448	0.434	3.8449	0.4354	3.4536	0.4318	3.7915	0.4328	3.3708
0.4266	3.8368	0.4261	3.5448	0.4343	3.8449	0.4357	3.4533	0.4321	3.7919	0.4331	3.3702
0.4269	3.8368	0.4263	3.5445	0.4346	3.8452	0.436	3.453	0.4323	3.7919	0.4334	3.3699
0.4271	3.8371	0.4266	3.5441	0.4349	3.8449	0.4363	3.4527	0.4326	3.7922	0.4336	3.3696
0.4274	3.8371	0.4269	3.5438	0.4352	3.8449	0.4366	3.4524	0.4329	3.7925	0.4339	3.369
0.4277	3.8371	0.4272	3.5438	0.4355	3.8452	0.4368	3.4521	0.4332	3.7928	0.4342	3.3687
0.428	3.8371	0.4275	3.5435	0.4357	3.8452	0.4371	3.4518	0.4335	3.7931	0.4345	3.3681
0.4283	3.8374	0.4278	3.5432	0.436	3.8452	0.4374	3.4515	0.4338	3.7931	0.4348	3.3677
0.4286	3.8374	0.428	3.5429	0.4363	3.8455	0.4377	3.4515	0.4341	3.7934	0.4351	3.3674
0.4288	3.8374	0.4283	3.5426	0.4366	3.8455	0.438	3.4511	0.4344	3.7937	0.4354	3.3668
0.4291	3.8374	0.4286	3.5423	0.4369	3.8455	0.4383	3.4505	0.4346	3.794	0.4357	3.3665
0.4294	3.8377	0.4289	3.542	0.4372	3.8455	0.4386	3.4502	0.4349	3.794	0.4359	3.3659
0.4297	3.8377	0.4292	3.5417	0.4375	3.8455	0.4389	3.4499	0.4352	3.7943	0.4362	3.3656
0.43	3.8377	0.4294	3.5414	0.4378	3.8458	0.4392	3.4496	0.4355	3.7946	0.4365	3.365
0.4303	3.8377	0.4297	3.541	0.4381	3.8458	0.4394	3.4493	0.4358	3.795	0.4368	3.3646
0.4305	3.838	0.43	3.5407	0.4383	3.8458	0.4397	3.449	0.4361	3.795	0.4371	3.364
0.4308	3.838	0.4303	3.5404	0.4386	3.8461	0.44	3.4487	0.4364	3.7953	0.4374	3.3637
0.4311	3.838	0.4306	3.5401	0.4389	3.8461	0.4403	3.4484	0.4366	3.7956	0.4377	3.3631
0.4314	3.8384	0.4309	3.5398	0.4392	3.8461	0.4406	3.448	0.4369	3.7959	0.4379	3.3628
0.4317	3.8384	0.4311	3.5398	0.4395	3.8464	0.4409	3.4477	0.4372	3.7959	0.4382	3.3625
0.432	3.8384	0.4314	3.5395	0.4398	3.8464	0.4412	3.4474	0.4375	3.7962	0.4385	3.3619
0.4322	3.8387	0.4317	3.5392	0.4401	3.8464	0.4415	3.4471	0.4378	3.7965	0.4388	3.3615
0.4325	3.8387	0.432	3.5389	0.4404	3.8464	0.4418	3.4468	0.4381	3.7968	0.4391	3.3612
0.4328	3.8387	0.4323	3.5386	0.4406	3.847	0.442	3.4465	0.4384	3.7968	0.4394	3.3609
0.4331	3.839	0.4325	3.5383	0.4409	3.847	0.4423	3.4462	0.4386	3.7971	0.4397	3.3603
0.4334	3.839	0.4328	3.5379	0.4412	3.847	0.4426	3.4459	0.4389	3.7971	0.44	3.36
0.4337	3.839	0.4331	3.5376	0.4415	3.8473	0.4429	3.4456	0.4392	3.7974	0.4402	3.3594
0.4339	3.839	0.4334	3.5373	0.4418	3.847	0.4432	3.4453	0.4395	3.7977	0.4405	3.3591
0.4342	3.8393	0.4337	3.537	0.4421	3.8473	0.4435	3.4446	0.4398	3.7977	0.4408	3.3584
0.4345	3.8393	0.434	3.5367	0.4424	3.8473	0.4438	3.4446	0.4401	3.7981	0.4411	3.3581
0.4348	3.8393	0.4342	3.5364	0.4427	3.8473	0.4441	3.4443	0.4404	3.7984	0.4414	3.3575
0.4351	3.8393	0.4345	3.5361	0.443	3.8477	0.4443	3.444	0.4407	3.7984	0.4417	3.3572
0.4354	3.8393	0.4348	3.5358	0.4432	3.8477	0.4446	3.4437	0.4409	3.7987	0.442	3.3566
0.4356	3.8396	0.4351	3.5355	0.4435	3.8477	0.4449	3.4434	0.4412	3.799	0.4422	3.3563
0.4359	3.8396	0.4354	3.5352	0.4438	3.8477	0.4452	3.4428	0.4415	3.799	0.4425	3.356
0.4362	3.8396	0.4357	3.5348	0.4441	3.848	0.4455	3.4425	0.4418	3.7993	0.4428	3.3553
0.4365	3.8396	0.4359	3.5348	0.4444	3.848	0.4458	3.4422	0.4421	3.7996	0.4431	3.355
0.4368	3.8399	0.4362	3.5345	0.4447	3.848	0.4461	3.4418	0.4424	3.7999	0.4434	3.3544
0.4371	3.8399	0.4365	3.5342	0.445	3.848	0.4464	3.4415	0.4427	3.7999	0.4437	3.3541
0.4373	3.8399	0.4368	3.5339	0.4453	3.8483	0.4467	3.4415	0.4429	3.8002	0.444	3.3535
0.4376	3.8402	0.4371	3.5336	0.4456	3.8483	0.4469	3.4412	0.4432	3.8005	0.4443	3.3532
0.4379	3.8402	0.4374	3.5333	0.4458	3.8483	0.4472	3.4409	0.4435	3.8005	0.4445	3.3526
0.4382	3.8402	0.4376	3.533	0.4461	3.8483	0.4475	3.4406	0.4438	3.8008	0.4448	3.3522
0.4385	3.8402	0.4379	3.533	0.4464	3.8486	0.4478	3.4406	0.4441	3.8012	0.4451	3.3519
0.4387	3.8405	0.4382	3.5324	0.4467	3.8486	0.4481	3.4403	0.4444	3.8015	0.4454	3.3516
0.439	3.8405	0.4385	3.5324	0.447	3.8486	0.4484	3.4397	0.4447	3.8015	0.4457	3.351
0.4393	3.8405	0.4388	3.5321	0.4473	3.8486	0.4487	3.4397	0.445	3.8018	0.446	3.3507
0.4396	3.8405	0.4391	3.5317	0.4476	3.8489	0.449	3.4397	0.4452	3.8021	0.4463	3.3501
0.4399	3.8408	0.4393	3.5314	0.4479	3.8489	0.4493	3.4394	0.4455	3.8021	0.4466	3.3495
0.4402	3.8408	0.4396	3.5311	0.4481	3.8489	0.4495	3.4391	0.4458	3.8024	0.4468	3.3491
0.4404	3.8408	0.4399	3.5308	0.4484	3.8489	0.4498	3.4387	0.4461	3.8027	0.4471	3.3485
0.4407	3.8411	0.4402	3.5305	0.4487	3.8492	0.4501	3.4384	0.4464	3.8027	0.4474	3.3482
0.441	3.8411	0.4405	3.5302	0.449	3.8492	0.4504	3.4381	0.4467	3.803	0.4477	3.3476
0.4413	3.8411	0.4407	3.5299	0.4493	3.8492	0.4507	3.4378	0.447	3.8033	0.448	3.3473
0.4416	3.8411	0.441	3.5296	0.4496	3.8495	0.451	3.4375	0.4472	3.8036	0.4483	3.3467
0.4418	3.8411	0.4413	3.5293	0.4499	3.8495	0.4513	3.4375	0.4475	3.8036	0.4486	3.3464
0.4421	3.8415	0.4416	3.529	0.4502	3.8495	0.4516	3.4372	0.4478	3.8039	0.4488	3.346
0.4424	3.8415	0.4419	3.529	0.4504	3.8495	0.4519	3.4369	0.4481	3.8043	0.4491	3.3454
0.4427	3.8415	0.4422	3.5286	0.4507	3.8498	0.4521	3.4366	0.4484	3.8043	0.4494	3.3451
0.443	3.8418	0.4424	3.5283	0.451	3.8498	0.4524	3.4363	0.4487	3.8046	0.4497	3.3445
0.4432	3.8418	0.4427	3.528	0.4513	3.8498	0.4527	3.4359	0.449	3.8049	0.45	3.3442
0.4435	3.8418	0.443	3.5277	0.4516	3.8498	0.453	3.4356	0.4492	3.8052	0.4503	3.3436
0.4438	3.8418	0.4433	3.5274	0.4519	3.8501	0.4533	3.4353	0.4495	3.8052	0.4506	3.3433
0.4441	3.8421	0.4436	3.5268	0.4522	3.8501	0.4536	3.4353	0.4498	3.8055	0.4509	3.3426
0.4444	3.8421	0.4439	3.5265	0.4525	3.8501	0.4539	3.435	0.4501	3.8058	0.4511	3.3423
0.4446	3.8421	0.4441	3.5262	0.4527	3.8501	0.4542	3.4344	0.4504	3.8058	0.4514	3.3417
0.4449	3.8424	0.4444	3.5259	0.453	3.8504	0.4544	3.4341	0.4507	3.8061	0.4517	3.3414
0.4452	3.8424	0.4447	3.5255	0.4533	3.8504	0.4547	3.4338	0.451	3.8067	0.452	3.3411
0.4455	3.8424	0.445	3.5252	0.4536	3.8508	0.455	3.4335	0.4512	3.8067	0.4523	3.3408
0.4458	3.8424	0.4453	3.5249	0.4539	3.8508	0.4553	3.4332	0.4515	3.807	0.4526	3.3402
0.4461	3.8427	0.4456	3.5246	0.4542	3.8508	0.4556	3.4328	0.4518	3.8074	0.4529	3.3398
0.4463	3.8427	0.4458	3.5243	0.4545	3.8508	0.4559	3.4325	0.4521	3.8074	0.4532	3.3392
0.4466	3.8427	0.4461	3.5243	0.4547	3.8511	0.4562	3.4322	0.4524	3.8077	0.4534	3.3389
0.4469	3.843	0.4464	3.524	0.455	3.8511	0.4565	3.4319	0.4527	3.808	0.4537	3.3386
0.4472	3.843	0.4467	3.5237	0.4553	3.8514	0.4568	3.4316	0.453	3.808	0.454	3.3383
0.4475	3.843	0.447	3.5234	0.4556	3.8514	0.457	3.4316	0.4532	3.8083	0.4543	3.3377
0.4477	3.8433	0.4472	3.5231	0.4559	3.8514	0.4573	3.431	0.4535	3.8086	0.4546	3.3374
0.448	3.8433	0.4475	3.5228	0.4562	3.8514	0.4576	3.4307	0.4538	3.8089	0.4549	3.3367
0.4483	3.8433	0.4478	3.5224	0.4565	3.8517	0.4579	3.4304	0.4541	3.8092	0.4552	3.3364
0.4486	3.8433	0.4481	3.5224	0.4568	3.8517	0.4582	3.4301	0.4544	3.8092	0.4554	3.3358
0.4489	3.8436	0.4484	3.5221	0.457	3.8517	0.4585	3.4297	0.4547	3.8095	0.4557	3.3355
0.4491	3.8436	0.4487	3.5218	0.4573	3.852	0.4588	3.4294	0.4549	3.8098	0.456	3.3352
0.4494	3.8436	0.4489	3.5215	0.4576	3.852	0.4591	3.4291	0.4552	3.8101	0.4563	3.3346
0.4497	3.8439	0.4492	3.5212	0.4579	3.852	0.4594	3.4288	0.4555	3.8101	0.4566	3.3343
0.45	3.8439	0.4495	3.5212	0.4582	3.8523	0.4596	3.4285	0.4558	3.8105	0.4569	3.3336
0.4503	3.8439	0.4498	3.5209	0.4585	3.8523	0.4599	3.4282	0.4561	3.8108	0.4572	3.3333
0.4506	3.8442	0.4501	3.5206	0.4588	3.8523	0.4602	3.4279	0.4564	3.8111	0.4575	3.3327
0.4508	3.8442	0.4503	3.5203	0.4591	3.8526	0.4605	3.4276	0.4567	3.8111	0.4577	3.3324
0.4511	3.8442	0.4506	3.52	0.4593	3.8526	0.4608	3.4273	0.457	3.8114	0.458	3.3318
0.4514	3.8446	0.4509	3.5197	0.4596	3.8526	0.4611	3.4273	0.4572	3.8117	0.4583	3.3318
0.4517	3.8446	0.4512	3.5193	0.4599	3.8529	0.4614	3.4266	0.4575	3.8117	0.4586	3.3312
0.452	3.8446	0.4515	3.519	0.4602	3.8529	0.4617	3.4266	0.4578	3.812	0.4589	3.3309
0.4523	3.8449	0.4517	3.5187	0.4605	3.8529	0.462	3.4263	0.4581	3.8123	0.4592	3.3302
0.4525	3.8449	0.452	3.5187	0.4608	3.8532	0.4622	3.426	0.4584	3.8123	0.4595	3.3299
0.4528	3.8449	0.4523	3.5184	0.4611	3.8532	0.4625	3.4257	0.4587	3.8126	0.4598	3.3293
0.4531	3.8449	0.4526	3.5181	0.4613	3.8532	0.4628	3.4254	0.4589	3.8126	0.46	3.329
0.4534	3.8452	0.4529	3.5178	0.4616	3.8535	0.4631	3.4251	0.4592	3.8129	0.4603	3.3284
0.4537	3.8452	0.4531	3.5175	0.4619	3.8535	0.4634	3.4248	0.4595	3.8132	0.4606	3.3278
0.4539	3.8452	0.4534	3.5172	0.4622	3.8535	0.4637	3.4245	0.4598	3.8132	0.4609	3.3274
0.4542	3.8455	0.4537	3.5169	0.4625	3.8539	0.464	3.4242	0.4601	3.8136	0.4612	3.3268
0.4545	3.8455	0.454	3.5169	0.4628	3.8539	0.4643	3.4239	0.4604	3.8136	0.4615	3.3265
0.4548	3.8455	0.4543	3.5166	0.4631	3.8539	0.4645	3.4235	0.4607	3.8139	0.4618	3.3259
0.4551	3.8458	0.4546	3.5162	0.4634	3.8542	0.4648	3.4232	0.4609	3.8142	0.462	3.3256
0.4553	3.8458	0.4548	3.5159	0.4636	3.8542	0.4651	3.4229	0.4612	3.8145	0.4623	3.325
0.4556	3.8458	0.4551	3.5156	0.4639	3.8542	0.4654	3.4226	0.4615	3.8145	0.4626	3.3243
0.4559	3.8458	0.4554	3.5153	0.4642	3.8545	0.4657	3.4223	0.4618	3.8148	0.4629	3.324
0.4562	3.8461	0.4557	3.515	0.4645	3.8545	0.466	3.422	0.4621	3.8148	0.4632	3.3237
0.4565	3.8461	0.456	3.5147	0.4648	3.8545	0.4663	3.4217	0.4624	3.8151	0.4635	3.3231
0.4568	3.8461	0.4562	3.5144	0.4651	3.8548	0.4666	3.4217	0.4627	3.8154	0.4638	3.3228
0.457	3.8464	0.4565	3.5144	0.4654	3.8548	0.4669	3.4211	0.4629	3.8154	0.4641	3.3222
0.4573	3.8464	0.4568	3.5141	0.4656	3.8551	0.4671	3.4208	0.4632	3.8157	0.4643	3.3219
0.4576	3.8464	0.4571	3.5138	0.4659	3.8551	0.4674	3.4208	0.4635	3.816	0.4646	3.3216
0.4579	3.8467	0.4574	3.5138	0.4662	3.8551	0.4677	3.4204	0.4638	3.8163	0.4649	3.3209
0.4582	3.8467	0.4576	3.5135	0.4665	3.8554	0.468	3.4201	0.4641	3.8163	0.4652	3.3206
0.4584	3.8467	0.4579	3.5131	0.4668	3.8554	0.4683	3.4198	0.4644	3.8167	0.4655	3.32
0.4587	3.847	0.4582	3.5128	0.4671	3.8554	0.4686	3.4195	0.4647	3.817	0.4658	3.3194
0.459	3.847	0.4585	3.5125	0.4674	3.8557	0.4689	3.4192	0.4649	3.817	0.4661	3.3191
0.4593	3.847	0.4588	3.5122	0.4677	3.8557	0.4692	3.4186	0.4652	3.8173	0.4663	3.3185
0.4596	3.8473	0.459	3.5119	0.4679	3.856	0.4694	3.4183	0.4655	3.8173	0.4666	3.3181
0.4599	3.8473	0.4593	3.5116	0.4682	3.856	0.4697	3.418	0.4658	3.8176	0.4669	3.3175
0.4601	3.8473	0.4596	3.5113	0.4685	3.856	0.47	3.4177	0.4661	3.8179	0.4672	3.3172
0.4604	3.8477	0.4599	3.511	0.4688	3.856	0.4703	3.4173	0.4664	3.8179	0.4675	3.3166
0.4607	3.8477	0.4602	3.511	0.4691	3.8563	0.4706	3.417	0.4667	3.8182	0.4678	3.3163
0.461	3.8477	0.4604	3.5107	0.4694	3.8563	0.4709	3.4167	0.4669	3.8182	0.4681	3.316
0.4613	3.8477	0.4607	3.5104	0.4697	3.8563	0.4712	3.4164	0.4672	3.8185	0.4684	3.3154
0.4616	3.848	0.461	3.51	0.4699	3.8566	0.4715	3.4161	0.4675	3.8188	0.4686	3.3147
0.4618	3.848	0.4613	3.5097	0.4702	3.8566	0.4718	3.4158	0.4678	3.8188	0.4689	3.3144
0.4621	3.848	0.4616	3.5094	0.4705	3.857	0.472	3.4155	0.4681	3.8191	0.4692	3.3138
0.4624	3.8483	0.4618	3.5091	0.4708	3.857	0.4723	3.4152	0.4684	3.8194	0.4695	3.3135
0.4627	3.8483	0.4621	3.5091	0.4711	3.857	0.4726	3.4146	0.4687	3.8194	0.4698	3.3129
0.463	3.8483	0.4624	3.5088	0.4714	3.857	0.4729	3.4146	0.4689	3.8198	0.4701	3.3126
0.4633	3.8486	0.4627	3.5085	0.4717	3.8573	0.4732	3.4142	0.4692	3.8201	0.4704	3.3119
0.4635	3.8486	0.463	3.5082	0.472	3.8573	0.4735	3.4139	0.4695	3.8201	0.4707	3.3116
0.4638	3.8486	0.4633	3.5079	0.4722	3.8573	0.4738	3.4136	0.4698	3.8204	0.4709	3.3113
0.4641	3.8486	0.4635	3.5076	0.4725	3.8576	0.4741	3.4133	0.4701	3.8207	0.4712	3.3107
0.4644	3.8489	0.4638	3.5073	0.4728	3.8576	0.4743	3.4127	0.4704	3.8207	0.4715	3.3104
0.4647	3.8489	0.4641	3.5069	0.4731	3.8576	0.4746	3.4124	0.4707	3.821	0.4718	3.3098
0.465	3.8489	0.4644	3.5069	0.4734	3.8579	0.4749	3.4121	0.4709	3.8213	0.4721	3.3095
0.4652	3.8492	0.4647	3.5066	0.4737	3.8579	0.4752	3.4118	0.4712	3.8213	0.4724	3.3088
0.4655	3.8492	0.4649	3.5063	0.474	3.8579	0.4755	3.4115	0.4715	3.8216	0.4727	3.3085
0.4658	3.8492	0.4652	3.506	0.4743	3.8582	0.4758	3.4115	0.4718	3.8219	0.4729	3.3079
0.4661	3.8495	0.4655	3.5057	0.4746	3.8582	0.4761	3.4108	0.4721	3.8219	0.4732	3.3076
0.4664	3.8495	0.4658	3.5051	0.4748	3.8582	0.4764	3.4105	0.4724	3.8222	0.4735	3.3067
0.4667	3.8495	0.4661	3.5048	0.4751	3.8582	0.4766	3.4102	0.4727	3.8225	0.4738	3.3061
0.4669	3.8498	0.4663	3.5045	0.4754	3.8585	0.4769	3.4099	0.473	3.8225	0.4741	3.3057
0.4672	3.8498	0.4666	3.5045	0.4757	3.8585	0.4772	3.4096	0.4732	3.8229	0.4744	3.3051
0.4675	3.8498	0.4669	3.5042	0.476	3.8585	0.4775	3.409	0.4735	3.8229	0.4747	3.3048
0.4678	3.8501	0.4672	3.5038	0.4763	3.8588	0.4778	3.4087	0.4738	3.8232	0.475	3.3042
0.4681	3.8501	0.4675	3.5035	0.4766	3.8588	0.4781	3.4084	0.4741	3.8235	0.4752	3.3039
0.4683	3.8501	0.4678	3.5035	0.4769	3.8588	0.4784	3.4084	0.4744	3.8235	0.4755	3.3033
0.4686	3.8501	0.468	3.5032	0.4771	3.8588	0.4787	3.4077	0.4747	3.8238	0.4758	3.303
0.4689	3.8504	0.4683	3.5029	0.4774	3.8591	0.479	3.4074	0.4749	3.8241	0.4761	3.3023
0.4692	3.8504	0.4686	3.5026	0.4777	3.8591	0.4792	3.4071	0.4752	3.8241	0.4764	3.302
0.4695	3.8508	0.4689	3.5023	0.478	3.8594	0.4795	3.4068	0.4755	3.8244	0.4767	3.3014
0.4698	3.8508	0.4692	3.502	0.4783	3.8594	0.4798	3.4065	0.4758	3.8247	0.477	3.3011
0.47	3.8508	0.4694	3.502	0.4786	3.8594	0.4801	3.4062	0.4761	3.8247	0.4773	3.3008
0.4703	3.8508	0.4697	3.5017	0.4789	3.8594	0.4804	3.4059	0.4764	3.825	0.4775	3.3002
0.4706	3.8511	0.47	3.5014	0.4792	3.8597	0.4807	3.4056	0.4767	3.8253	0.4778	3.2995
0.4709	3.8511	0.4703	3.5011	0.4794	3.8597	0.481	3.4053	0.477	3.8253	0.4781	3.2992
0.4712	3.8511	0.4706	3.5007	0.4797	3.8601	0.4812	3.4046	0.4772	3.8256	0.4784	3.2989
0.4715	3.8511	0.4709	3.5004	0.48	3.8601	0.4815	3.4043	0.4775	3.826	0.4787	3.2983
0.4717	3.8514	0.4711	3.5001	0.4803	3.8601	0.4818	3.404	0.4778	3.826	0.479	3.298
0.472	3.8514	0.4714	3.5001	0.4806	3.8601	0.4821	3.4037	0.4781	3.8263	0.4793	3.2974
0.4723	3.8514	0.4717	3.4998	0.4809	3.8601	0.4824	3.4034	0.4784	3.8266	0.4796	3.2971
0.4726	3.8517	0.472	3.4995	0.4812	3.8604	0.4827	3.4031	0.4787	3.8266	0.4798	3.2964
0.4729	3.8517	0.4723	3.4992	0.4815	3.8604	0.483	3.4028	0.479	3.8269	0.4801	3.2961
0.4732	3.8517	0.4725	3.4989	0.4817	3.8604	0.4833	3.4025	0.4792	3.8269	0.4804	3.2955
0.4734	3.852	0.4728	3.4986	0.482	3.8607	0.4836	3.4022	0.4795	3.8272	0.4807	3.2952
0.4737	3.852	0.4731	3.4983	0.4823	3.8607	0.4838	3.4018	0.4798	3.8272	0.481	3.2946
0.474	3.852	0.4734	3.498	0.4826	3.8607	0.4841	3.4015	0.4801	3.8275	0.4813	3.2943
0.4743	3.8523	0.4737	3.498	0.4829	3.8607	0.4844	3.4015	0.4804	3.8278	0.4816	3.2937
0.4746	3.8523	0.474	3.4976	0.4832	3.861	0.4847	3.4009	0.4807	3.8278	0.4818	3.293
0.4749	3.8523	0.4742	3.4973	0.4835	3.861	0.485	3.4006	0.481	3.8284	0.4821	3.2927
0.4751	3.8526	0.4745	3.497	0.4838	3.861	0.4853	3.4003	0.4812	3.8284	0.4824	3.2924
0.4754	3.8526	0.4748	3.4967	0.4841	3.8613	0.4856	3.4	0.4815	3.8287	0.4827	3.2921
0.4757	3.8526	0.4751	3.4967	0.4843	3.8613	0.4859	3.3997	0.4818	3.8291	0.483	3.2915
0.476	3.8526	0.4754	3.4964	0.4846	3.8613	0.4861	3.3994	0.4821	3.8291	0.4833	3.2909
0.4763	3.8526	0.4757	3.4961	0.4849	3.8613	0.4864	3.3991	0.4824	3.8294	0.4836	3.2906
0.4766	3.8526	0.4759	3.4958	0.4852	3.8616	0.4867	3.3987	0.4827	3.8294	0.4839	3.2899
0.4768	3.8526	0.4762	3.4955	0.4855	3.8616	0.487	3.3984	0.483	3.8297	0.4841	3.2896
0.4771	3.8526	0.4765	3.4952	0.4858	3.8616	0.4873	3.3981	0.4833	3.83	0.4844	3.2893
0.4774	3.8526	0.4768	3.4952	0.4861	3.8619	0.4876	3.3978	0.4835	3.83	0.4847	3.2887
0.4777	3.8526	0.4771	3.4949	0.4864	3.8619	0.4879	3.3975	0.4838	3.8303	0.485	3.2884
0.478	3.8526	0.4773	3.4945	0.4866	3.8619	0.4882	3.3972	0.4841	3.8306	0.4853	3.2878
0.4783	3.8526	0.4776	3.4942	0.4869	3.8622	0.4885	3.3969	0.4844	3.8306	0.4856	3.2875
0.4785	3.8526	0.4779	3.4942	0.4872	3.8622	0.4887	3.3966	0.4847	3.8309	0.4859	3.2868
0.4788	3.8526	0.4782	3.4939	0.4875	3.8622	0.489	3.3963	0.485	3.8312	0.4862	3.2862
0.4791	3.8526	0.4785	3.4936	0.4878	3.8625	0.4893	3.3956	0.4853	3.8312	0.4864	3.2859
0.4794	3.8526	0.4788	3.4933	0.4881	3.8625	0.4896	3.3953	0.4855	3.8315	0.4867	3.2856
0.4797	3.8529	0.479	3.493	0.4884	3.8628	0.4899	3.395	0.4858	3.8318	0.487	3.2847
0.48	3.8529	0.4793	3.4927	0.4887	3.8628	0.4902	3.3947	0.4861	3.8318	0.4873	3.284
0.4802	3.8529	0.4796	3.4924	0.4889	3.8628	0.4905	3.3944	0.4864	3.8322	0.4876	3.2837
0.4805	3.8529	0.4799	3.4924	0.4892	3.8628	0.4908	3.3941	0.4867	3.8322	0.4879	3.2831
0.4808	3.8529	0.4802	3.4921	0.4895	3.8632	0.491	3.3938	0.487	3.8325	0.4882	3.2828
0.4811	3.8529	0.4805	3.4918	0.4898	3.8632	0.4913	3.3935	0.4873	3.8328	0.4884	3.2822
0.4814	3.8529	0.4807	3.4914	0.4901	3.8632	0.4916	3.3932	0.4875	3.8328	0.4887	3.2819
0.4817	3.8532	0.481	3.4911	0.4904	3.8635	0.4919	3.3929	0.4878	3.8331	0.489	3.2813
0.4819	3.8532	0.4813	3.4908	0.4907	3.8635	0.4922	3.3925	0.4881	3.8331	0.4893	3.2809
0.4822	3.8532	0.4816	3.4905	0.491	3.8635	0.4925	3.3922	0.4884	3.8334	0.4896	3.2806
0.4825	3.8532	0.4819	3.4905	0.4913	3.8638	0.4928	3.3922	0.4887	3.8337	0.4899	3.28
0.4828	3.8532	0.4822	3.4902	0.4915	3.8638	0.4931	3.3916	0.489	3.8337	0.4902	3.2794
0.4831	3.8535	0.4824	3.4899	0.4918	3.8638	0.4934	3.391	0.4893	3.834	0.4905	3.2791
0.4834	3.8535	0.4827	3.4896	0.4921	3.8641	0.4936	3.3907	0.4896	3.8343	0.4907	3.2785
0.4836	3.8535	0.483	3.4893	0.4924	3.8641	0.4939	3.3904	0.4898	3.8343	0.491	3.2781
0.4839	3.8535	0.4833	3.489	0.4927	3.8641	0.4942	3.3901	0.4901	3.8346	0.4913	3.2775
0.4842	3.8539	0.4836	3.4887	0.493	3.8644	0.4945	3.3898	0.4904	3.8349	0.4916	3.2769
0.4845	3.8539	0.4838	3.4887	0.4933	3.8644	0.4948	3.3894	0.4907	3.8349	0.4919	3.2766
0.4848	3.8539	0.4841	3.4883	0.4936	3.8644	0.4951	3.3891	0.491	3.8353	0.4922	3.276
0.485	3.8542	0.4844	3.488	0.4939	3.8647	0.4954	3.3888	0.4913	3.8353	0.4925	3.2757
0.4853	3.8542	0.4847	3.4877	0.4941	3.865	0.4957	3.3885	0.4916	3.8356	0.4927	3.275
0.4856	3.8542	0.485	3.4877	0.4944	3.8647	0.4959	3.3882	0.4918	3.8356	0.493	3.2747
0.4859	3.8542	0.4853	3.4874	0.4947	3.865	0.4962	3.3879	0.4921	3.8359	0.4933	3.2741
0.4862	3.8545	0.4855	3.4871	0.495	3.865	0.4965	3.3876	0.4924	3.8359	0.4936	3.2738
0.4865	3.8545	0.4858	3.4871	0.4953	3.8653	0.4968	3.3873	0.4927	3.8362	0.4939	3.2732
0.4867	3.8551	0.4861	3.4868	0.4956	3.8653	0.4971	3.387	0.493	3.8365	0.4942	3.2726
0.487	3.8551	0.4864	3.4865	0.4959	3.8653	0.4974	3.3867	0.4933	3.8365	0.4945	3.2723
0.4873	3.8551	0.4867	3.4862	0.4961	3.8656	0.4977	3.3863	0.4936	3.8368	0.4948	3.2719
0.4876	3.8554	0.4869	3.4862	0.4964	3.8656	0.498	3.386	0.4938	3.8368	0.495	3.2713
0.4879	3.8554	0.4872	3.4859	0.4967	3.8659	0.4983	3.3857	0.4941	3.8368	0.4953	3.271
0.4882	3.8554	0.4875	3.4856	0.497	3.8659	0.4985	3.3854	0.4944	3.8371	0.4956	3.2704
0.4884	3.8557	0.4878	3.4852	0.4973	3.8659	0.4988	3.3851	0.4947	3.8374	0.4959	3.2701
0.4887	3.8557	0.4881	3.4849	0.4976	3.8659	0.4991	3.3848	0.495	3.8374	0.4962	3.2695
0.489	3.8557	0.4883	3.4849	0.4979	3.8663	0.4994	3.3845	0.4953	3.8377	0.4965	3.2688
0.4893	3.856	0.4886	3.4846	0.4982	3.8663	0.4997	3.3842	0.4955	3.8377	0.4968	3.2685
0.4896	3.856	0.4889	3.4843	0.4984	3.8666	0.5	3.3836	0.4958	3.838	0.4971	3.2679
0.4898	3.856	0.4892	3.4843	0.4987	3.8666	0.5003	3.3836	0.4961	3.8384	0.4973	3.2676
0.4901	3.8563	0.4895	3.484	0.499	3.8666	0.5006	3.3832	0.4964	3.8384	0.4976	3.267
0.4904	3.8563	0.4897	3.4834	0.4993	3.8669	0.5008	3.3829	0.4967	3.8387	0.4979	3.2664
0.4907	3.8566	0.49	3.4831	0.4996	3.8669	0.5011	3.3826	0.497	3.8387	0.4982	3.2661
0.491	3.8566	0.4903	3.4831	0.4999	3.8672	0.5014	3.3823	0.4973	3.839	0.4985	3.2654
0.4913	3.8566	0.4906	3.4828	0.5002	3.8672	0.5017	3.382	0.4975	3.839	0.4988	3.2651
0.4915	3.857	0.4909	3.4825	0.5004	3.8672	0.502	3.382	0.4978	3.8393	0.4991	3.2645
0.4918	3.857	0.4911	3.4821	0.5007	3.8675	0.5023	3.3817	0.4981	3.8396	0.4993	3.2639
0.4921	3.857	0.4914	3.4818	0.501	3.8675	0.5026	3.3814	0.4984	3.8396	0.4996	3.2633
0.4924	3.8573	0.4917	3.4818	0.5013	3.8675	0.5029	3.3811	0.4987	3.8399	0.4999	3.2626
0.4927	3.8573	0.492	3.4815	0.5016	3.8675	0.5032	3.3808	0.499	3.8402	0.5002	3.2623
0.4929	3.8576	0.4923	3.4812	0.5019	3.8678	0.5034	3.3805	0.4993	3.8402	0.5005	3.2617
0.4932	3.8576	0.4925	3.4812	0.5022	3.8678	0.5037	3.3801	0.4995	3.8405	0.5008	3.2614
0.4935	3.8576	0.4928	3.4809	0.5025	3.8678	0.504	3.3798	0.4998	3.8405	0.5011	3.2608
0.4938	3.8579	0.4931	3.4806	0.5027	3.8681	0.5043	3.3795	0.5001	3.8408	0.5014	3.2605
0.4941	3.8579	0.4934	3.4803	0.503	3.8681	0.5046	3.3792	0.5004	3.8411	0.5016	3.2599
0.4944	3.8582	0.4937	3.4803	0.5033	3.8681	0.5049	3.3789	0.5007	3.8411	0.5019	3.2595
0.4946	3.8582	0.4939	3.48	0.5036	3.8687	0.5052	3.3786	0.501	3.8415	0.5022	3.2589
0.4949	3.8582	0.4942	3.4797	0.5039	3.8687	0.5055	3.3783	0.5013	3.8415	0.5025	3.2583
0.4952	3.8585	0.4945	3.4794	0.5042	3.869	0.5057	3.378	0.5015	3.8418	0.5028	3.2577
0.4955	3.8585	0.4948	3.479	0.5045	3.869	0.506	3.3777	0.5018	3.8418	0.5031	3.2574
0.4958	3.8588	0.4951	3.479	0.5048	3.869	0.5063	3.3774	0.5021	3.8421	0.5034	3.2568
0.4961	3.8588	0.4953	3.4787	0.505	3.8694	0.5066	3.377	0.5024	3.8421	0.5037	3.2564
0.4963	3.8588	0.4956	3.4784	0.5053	3.8694	0.5069	3.3767	0.5027	3.8424	0.5039	3.2558
0.4966	3.8591	0.4959	3.4781	0.5056	3.8694	0.5072	3.3764	0.503	3.8427	0.5042	3.2555
0.4969	3.8591	0.4962	3.4781	0.5059	3.8697	0.5075	3.3761	0.5033	3.8427	0.5045	3.2549
0.4972	3.8594	0.4965	3.4778	0.5062	3.8697	0.5078	3.3758	0.5035	3.843	0.5048	3.2543
0.4975	3.8594	0.4967	3.4775	0.5065	3.87	0.5081	3.3755	0.5038	3.8433	0.5051	3.254
0.4977	3.8594	0.497	3.4772	0.5068	3.87	0.5083	3.3752	0.5041	3.8433	0.5054	3.2533
0.498	3.8597	0.4973	3.4769	0.507	3.87	0.5086	3.3749	0.5044	3.8436	0.5057	3.253
0.4983	3.8597	0.4976	3.4766	0.5073	3.87	0.5089	3.3746	0.5047	3.8436	0.5059	3.2524
0.4986	3.8597	0.4979	3.4766	0.5076	3.8703	0.5092	3.3743	0.505	3.8439	0.5062	3.2521
0.4989	3.8601	0.4982	3.4763	0.5079	3.8703	0.5095	3.3739	0.5053	3.8439	0.5065	3.2515
0.4992	3.8601	0.4984	3.4759	0.5082	3.8706	0.5098	3.3736	0.5055	3.8442	0.5068	3.2512
0.4994	3.8601	0.4987	3.4756	0.5085	3.8706	0.5101	3.3733	0.5058	3.8446	0.5071	3.2506
0.4997	3.8604	0.499	3.4753	0.5088	3.8706	0.5104	3.373	0.5061	3.8446	0.5074	3.2502
0.5	3.8604	0.4993	3.475	0.509	3.8709	0.5106	3.3727	0.5064	3.8449	0.5077	3.2496
0.5003	3.8604	0.4995	3.475	0.5093	3.8709	0.5109	3.3724	0.5067	3.8449	0.5079	3.249
0.5006	3.8607	0.4998	3.4747	0.5096	3.8709	0.5112	3.3721	0.507	3.8452	0.5082	3.2487
0.5008	3.8607	0.5001	3.4744	0.5099	3.8712	0.5115	3.3718	0.5073	3.8455	0.5085	3.2481
0.5011	3.861	0.5004	3.4744	0.5102	3.8712	0.5118	3.3715	0.5075	3.8455	0.5088	3.2475
0.5014	3.861	0.5007	3.4741	0.5105	3.8715	0.5121	3.3712	0.5078	3.8458	0.5091	3.2471
0.5017	3.861	0.501	3.4738	0.5108	3.8715	0.5124	3.3708	0.5081	3.8458	0.5094	3.2465
0.502	3.861	0.5012	3.4735	0.5111	3.8715	0.5127	3.3702	0.5084	3.8461	0.5097	3.2459
0.5023	3.861	0.5015	3.4732	0.5114	3.8718	0.513	3.3702	0.5087	3.8461	0.5099	3.2456
0.5025	3.8613	0.5018	3.4728	0.5116	3.8718	0.5132	3.3699	0.509	3.8464	0.5102	3.245
0.5028	3.8613	0.5021	3.4728	0.5119	3.8721	0.5135	3.369	0.5093	3.8467	0.5105	3.2447
0.5031	3.8616	0.5024	3.4725	0.5122	3.8721	0.5138	3.3687	0.5095	3.8467	0.5108	3.244
0.5034	3.8616	0.5026	3.4722	0.5125	3.8721	0.5141	3.369	0.5098	3.8467	0.5111	3.2434
0.5037	3.8616	0.5029	3.4719	0.5128	3.8725	0.5144	3.3693	0.5101	3.8467	0.5114	3.2431
0.504	3.8619	0.5032	3.4716	0.5131	3.8725	0.5147	3.3699	0.5104	3.847	0.5117	3.2425
0.5042	3.8619	0.5035	3.4716	0.5134	3.8725	0.515	3.3702	0.5107	3.847	0.5119	3.2422
0.5045	3.8619	0.5038	3.4713	0.5136	3.8725	0.5153	3.3702	0.511	3.847	0.5122	3.2413
0.5048	3.8622	0.5041	3.471	0.5139	3.8728	0.5156	3.3702	0.5113	3.8473	0.5125	3.2406
0.5051	3.8622	0.5043	3.4707	0.5142	3.8731	0.5158	3.3702	0.5116	3.8477	0.5128	3.2403
0.5054	3.8622	0.5046	3.4704	0.5145	3.8731	0.5161	3.3702	0.5118	3.8477	0.5131	3.2397
0.5056	3.8625	0.5049	3.4701	0.5148	3.8731	0.5164	3.3699	0.5121	3.848	0.5134	3.2394
0.5059	3.8625	0.5052	3.4697	0.5151	3.8731	0.5167	3.3699	0.5124	3.848	0.5137	3.2388
0.5062	3.8628	0.5054	3.4697	0.5154	3.8734	0.517	3.3699	0.5127	3.8483	0.5139	3.2385
0.5065	3.8628	0.5057	3.4694	0.5157	3.8734	0.5173	3.3699	0.513	3.8483	0.5142	3.2378
0.5068	3.8628	0.506	3.4691	0.516	3.8737	0.5176	3.3693	0.5133	3.8486	0.5145	3.2375
0.5071	3.8632	0.5063	3.4688	0.5162	3.8737	0.5179	3.369	0.5136	3.8486	0.5148	3.2369
0.5073	3.8632	0.5066	3.4685	0.5165	3.874	0.5181	3.3687	0.5138	3.8489	0.5151	3.2366
0.5076	3.8632	0.5069	3.4685	0.5168	3.874	0.5184	3.3684	0.5141	3.8489	0.5154	3.236
0.5079	3.8635	0.5071	3.4682	0.5171	3.874	0.5187	3.3684	0.5144	3.8492	0.5157	3.2354
0.5082	3.8635	0.5074	3.4679	0.5174	3.8743	0.519	3.3681	0.5147	3.8495	0.516	3.2347
0.5085	3.8638	0.5077	3.4676	0.5177	3.8743	0.5193	3.3677	0.515	3.8495	0.5162	3.2344
0.5088	3.8638	0.508	3.4673	0.518	3.8746	0.5196	3.3674	0.5153	3.8501	0.5165	3.2338
0.509	3.8638	0.5083	3.467	0.5182	3.8746	0.5199	3.3671	0.5156	3.8501	0.5168	3.2335
0.5093	3.8641	0.5085	3.467	0.5185	3.8749	0.5202	3.3668	0.5158	3.8504	0.5171	3.2329
0.5096	3.8641	0.5088	3.4666	0.5188	3.8749	0.5205	3.3662	0.5161	3.8504	0.5174	3.2326
0.5099	3.8644	0.5091	3.4663	0.5191	3.8749	0.5207	3.3659	0.5164	3.8508	0.5177	3.232
0.5102	3.8644	0.5094	3.466	0.5194	3.8749	0.521	3.3656	0.5167	3.8508	0.518	3.2316
0.5105	3.8644	0.5097	3.4657	0.5197	3.8752	0.5213	3.3653	0.517	3.8511	0.5182	3.231
0.5107	3.8647	0.51	3.4657	0.52	3.8752	0.5216	3.3646	0.5173	3.8511	0.5185	3.2304
0.511	3.8647	0.5102	3.4654	0.5203	3.8752	0.5219	3.3643	0.5176	3.8514	0.5188	3.2301
0.5113	3.8647	0.5105	3.4651	0.5206	3.8756	0.5222	3.364	0.5178	3.8514	0.5191	3.2295
0.5116	3.865	0.5108	3.4648	0.5208	3.8756	0.5225	3.3637	0.5181	3.8517	0.5194	3.2292
0.5119	3.865	0.5111	3.4648	0.5211	3.8759	0.5228	3.3631	0.5184	3.8517	0.5197	3.2285
0.5122	3.8653	0.5114	3.4645	0.5214	3.8759	0.523	3.3628	0.5187	3.852	0.52	3.2279
0.5124	3.8653	0.5116	3.4642	0.5217	3.8762	0.5233	3.3625	0.519	3.852	0.5202	3.2276
0.5127	3.8653	0.5119	3.4642	0.522	3.8762	0.5236	3.3622	0.5193	3.8523	0.5205	3.227
0.513	3.8656	0.5122	3.4639	0.5223	3.8762	0.5239	3.3622	0.5196	3.8526	0.5208	3.2264
0.5133	3.8656	0.5125	3.4635	0.5226	3.8765	0.5242	3.3615	0.5199	3.8526	0.5211	3.2261
0.5136	3.8656	0.5128	3.4632	0.5229	3.8765	0.5245	3.3612	0.5201	3.8529	0.5214	3.2254
0.5139	3.8659	0.5131	3.4629	0.5231	3.8768	0.5248	3.3609	0.5204	3.8532	0.5217	3.2251
0.5141	3.8659	0.5133	3.4629	0.5234	3.8768	0.5251	3.3603	0.5207	3.8532	0.522	3.2245
0.5144	3.8663	0.5136	3.4626	0.5237	3.8768	0.5254	3.36	0.521	3.8535	0.5223	3.2239
0.5147	3.8663	0.5139	3.4623	0.524	3.8771	0.5256	3.3597	0.5213	3.8535	0.5225	3.2236
0.515	3.8663	0.5142	3.462	0.5243	3.8771	0.5259	3.3594	0.5216	3.8539	0.5228	3.223
0.5153	3.8666	0.5145	3.4614	0.5246	3.8774	0.5262	3.3591	0.5219	3.8539	0.5231	3.2227
0.5156	3.8666	0.5148	3.4614	0.5249	3.8774	0.5265	3.3588	0.5221	3.8542	0.5234	3.222
0.5158	3.8666	0.515	3.4611	0.5252	3.8774	0.5268	3.3584	0.5224	3.8542	0.5237	3.2214
0.5161	3.8669	0.5153	3.4608	0.5254	3.8774	0.5271	3.3578	0.5227	3.8545	0.524	3.2208
0.5164	3.8669	0.5156	3.4604	0.5257	3.8777	0.5274	3.3575	0.523	3.8545	0.5243	3.2205
0.5167	3.8672	0.5159	3.4601	0.526	3.8777	0.5277	3.3572	0.5233	3.8548	0.5245	3.2196
0.517	3.8672	0.5162	3.4598	0.5263	3.8777	0.528	3.3569	0.5236	3.8551	0.5248	3.2189
0.5173	3.8672	0.5164	3.4598	0.5266	3.878	0.5282	3.3563	0.5239	3.8551	0.5251	3.2186
0.5175	3.8675	0.5167	3.4595	0.5269	3.878	0.5285	3.356	0.5241	3.8554	0.5254	3.218
0.5178	3.8675	0.517	3.4592	0.5272	3.878	0.5288	3.3557	0.5244	3.8554	0.5257	3.2174
0.5181	3.8678	0.5173	3.4589	0.5275	3.8783	0.5291	3.3553	0.5247	3.8557	0.526	3.2168
0.5184	3.8678	0.5176	3.4589	0.5278	3.8783	0.5294	3.355	0.525	3.856	0.5263	3.2165
0.5187	3.8678	0.5179	3.4586	0.528	3.8783	0.5297	3.3547	0.5253	3.856	0.5265	3.2158
0.519	3.8681	0.5181	3.4583	0.5283	3.8787	0.53	3.3541	0.5256	3.856	0.5268	3.2152
0.5192	3.8681	0.5184	3.458	0.5286	3.8787	0.5303	3.3538	0.5259	3.8563	0.5271	3.2149
0.5195	3.8684	0.5187	3.458	0.5289	3.879	0.5305	3.3538	0.5261	3.8566	0.5274	3.2143
0.5198	3.8684	0.519	3.4577	0.5292	3.879	0.5308	3.3535	0.5264	3.8566	0.5277	3.2137
0.5201	3.8684	0.5193	3.4573	0.5295	3.879	0.5311	3.3529	0.5267	3.8566	0.528	3.213
0.5204	3.8687	0.5196	3.4573	0.5298	3.8793	0.5314	3.3526	0.527	3.857	0.5283	3.2127
0.5207	3.8687	0.5198	3.457	0.5301	3.8793	0.5317	3.3526	0.5273	3.857	0.5286	3.2121
0.5209	3.8687	0.5201	3.4567	0.5304	3.8796	0.532	3.3519	0.5276	3.8573	0.5288	3.2118
0.5212	3.869	0.5204	3.4564	0.5306	3.8796	0.5323	3.3519	0.5279	3.8573	0.5291	3.2112
0.5215	3.869	0.5207	3.4561	0.5309	3.8796	0.5326	3.3516	0.5281	3.8576	0.5294	3.2106
0.5218	3.8694	0.521	3.4561	0.5312	3.8799	0.5329	3.3513	0.5284	3.8579	0.5297	3.2099
0.5221	3.8694	0.5212	3.4558	0.5315	3.8799	0.5331	3.351	0.5287	3.8579	0.53	3.2096
0.5224	3.8694	0.5215	3.4555	0.5318	3.8802	0.5334	3.3504	0.529	3.8579	0.5303	3.209
0.5226	3.8697	0.5218	3.4552	0.5321	3.8802	0.5337	3.3501	0.5293	3.8582	0.5306	3.2084
0.5229	3.8697	0.5221	3.4549	0.5324	3.8802	0.534	3.3498	0.5296	3.8585	0.5308	3.2081
0.5232	3.8697	0.5224	3.4549	0.5327	3.8802	0.5343	3.3495	0.5299	3.8585	0.5311	3.2075
0.5235	3.87	0.5227	3.4546	0.5329	3.8805	0.5346	3.3491	0.5302	3.8588	0.5314	3.2068
0.5238	3.87	0.5229	3.4546	0.5332	3.8808	0.5349	3.3488	0.5304	3.8588	0.5317	3.2062
0.5241	3.87	0.5232	3.4542	0.5335	3.8808	0.5352	3.3485	0.5307	3.8591	0.532	3.2056
0.5243	3.8703	0.5235	3.4539	0.5338	3.8808	0.5355	3.3482	0.531	3.8594	0.5323	3.2053
0.5246	3.8703	0.5238	3.4536	0.5341	3.8808	0.5357	3.3476	0.5313	3.8594	0.5326	3.2047
0.5249	3.8703	0.5241	3.4533	0.5344	3.8811	0.536	3.3476	0.5316	3.8597	0.5329	3.2041
0.5252	3.8706	0.5243	3.4533	0.5347	3.8811	0.5363	3.3473	0.5319	3.8597	0.5331	3.2037
0.5255	3.8706	0.5246	3.453	0.535	3.8814	0.5366	3.347	0.5322	3.8597	0.5334	3.2031
0.5258	3.8709	0.5249	3.4527	0.5353	3.8814	0.5369	3.3467	0.5324	3.8601	0.5337	3.2028
0.526	3.8709	0.5252	3.4524	0.5355	3.8814	0.5372	3.3464	0.5327	3.8604	0.534	3.2022
0.5263	3.8709	0.5255	3.4521	0.5358	3.8818	0.5375	3.346	0.533	3.8604	0.5343	3.2016
0.5266	3.8709	0.5257	3.4521	0.5361	3.8818	0.5378	3.3454	0.5333	3.8604	0.5346	3.201
0.5269	3.8709	0.526	3.4518	0.5364	3.8818	0.538	3.3451	0.5336	3.8607	0.5349	3.2006
0.5272	3.8712	0.5263	3.4515	0.5367	3.8821	0.5383	3.3448	0.5339	3.8607	0.5351	3.2
0.5274	3.8712	0.5266	3.4511	0.537	3.8821	0.5386	3.3445	0.5342	3.861	0.5354	3.1994
0.5277	3.8712	0.5269	3.4508	0.5373	3.8824	0.5389	3.3442	0.5345	3.861	0.5357	3.1988
0.528	3.8712	0.5272	3.4508	0.5376	3.8824	0.5392	3.3439	0.5347	3.8613	0.536	3.1982
0.5283	3.8715	0.5274	3.4505	0.5378	3.8824	0.5395	3.3436	0.535	3.8613	0.5363	3.1975
0.5286	3.8715	0.5277	3.4502	0.5381	3.8824	0.5398	3.3433	0.5353	3.8616	0.5366	3.1972
0.5289	3.8715	0.528	3.4499	0.5384	3.8827	0.5401	3.3429	0.5356	3.8616	0.5369	3.1966
0.5291	3.8718	0.5283	3.4499	0.5387	3.8827	0.5404	3.3423	0.5359	3.8619	0.5371	3.196
0.5294	3.8718	0.5286	3.4496	0.539	3.883	0.5406	3.3423	0.5362	3.8619	0.5374	3.1954
0.5297	3.8718	0.5288	3.4493	0.5393	3.883	0.5409	3.342	0.5365	3.8619	0.5377	3.1951
0.53	3.8721	0.5291	3.449	0.5396	3.883	0.5412	3.3417	0.5367	3.8622	0.538	3.1944
0.5303	3.8721	0.5294	3.4487	0.5399	3.8833	0.5415	3.3414	0.537	3.8625	0.5383	3.1938
0.5305	3.8721	0.5297	3.4487	0.5401	3.8833	0.5418	3.3408	0.5373	3.8625	0.5386	3.1932
0.5308	3.8725	0.53	3.4484	0.5404	3.8833	0.5421	3.3408	0.5376	3.8625	0.5389	3.1929
0.5311	3.8725	0.5302	3.448	0.5407	3.8836	0.5424	3.3408	0.5379	3.8628	0.5392	3.1923
0.5314	3.8728	0.5305	3.4477	0.541	3.8836	0.5427	3.3405	0.5382	3.8632	0.5394	3.192
0.5317	3.8728	0.5308	3.4474	0.5413	3.8836	0.543	3.3402	0.5385	3.8632	0.5397	3.1913
0.5319	3.8728	0.5311	3.4474	0.5416	3.8839	0.5432	3.3402	0.5387	3.8635	0.54	3.1907
0.5322	3.8731	0.5314	3.4471	0.5419	3.8839	0.5435	3.3398	0.539	3.8635	0.5403	3.1901
0.5325	3.8731	0.5316	3.4468	0.5422	3.8842	0.5438	3.3398	0.5393	3.8635	0.5406	3.1898
0.5328	3.8731	0.5319	3.4465	0.5424	3.8842	0.5441	3.3398	0.5396	3.8638	0.5409	3.1892
0.5331	3.8734	0.5322	3.4465	0.5427	3.8845	0.5444	3.3395	0.5399	3.8638	0.5412	3.1886
0.5334	3.8734	0.5325	3.4462	0.543	3.8845	0.5447	3.3392	0.5402	3.8641	0.5414	3.1879
0.5336	3.8734	0.5328	3.4462	0.5433	3.8845	0.545	3.3392	0.5405	3.8644	0.5417	3.1876
0.5339	3.8737	0.533	3.4459	0.5436	3.8849	0.5453	3.3389	0.5407	3.8644	0.542	3.187
0.5342	3.8737	0.5333	3.4456	0.5439	3.8849	0.5455	3.3386	0.541	3.8647	0.5423	3.1864
0.5345	3.874	0.5336	3.4456	0.5442	3.8852	0.5458	3.3383	0.5413	3.8647	0.5426	3.1858
0.5348	3.874	0.5339	3.4453	0.5445	3.8852	0.5461	3.3383	0.5416	3.865	0.5429	3.1851
0.535	3.874	0.5342	3.4449	0.5447	3.8852	0.5464	3.338	0.5419	3.865	0.5432	3.1848
0.5353	3.8743	0.5344	3.4449	0.545	3.8855	0.5467	3.3377	0.5422	3.8653	0.5434	3.1842
0.5356	3.8743	0.5347	3.4446	0.5453	3.8858	0.547	3.3374	0.5425	3.8653	0.5437	3.1836
0.5359	3.8746	0.535	3.4446	0.5456	3.8858	0.5473	3.3371	0.5427	3.8656	0.544	3.183
0.5362	3.8746	0.5353	3.4443	0.5459	3.8858	0.5476	3.3364	0.543	3.8656	0.5443	3.1827
0.5364	3.8746	0.5356	3.444	0.5462	3.8858	0.5479	3.3364	0.5433	3.8659	0.5446	3.182
0.5367	3.8749	0.5358	3.444	0.5465	3.8861	0.5481	3.3361	0.5436	3.8659	0.5449	3.1817
0.537	3.8749	0.5361	3.4437	0.5467	3.8861	0.5484	3.3358	0.5439	3.8663	0.5452	3.1811
0.5373	3.8752	0.5364	3.4434	0.547	3.8861	0.5487	3.3355	0.5442	3.8663	0.5455	3.1805
0.5376	3.8752	0.5367	3.4431	0.5473	3.8864	0.549	3.3352	0.5445	3.8666	0.5457	3.1802
0.5379	3.8752	0.537	3.4428	0.5476	3.8864	0.5493	3.3349	0.5447	3.8666	0.546	3.1796
0.5381	3.8756	0.5372	3.4428	0.5479	3.8864	0.5496	3.3346	0.545	3.8666	0.5463	3.1789
0.5384	3.8756	0.5375	3.4425	0.5482	3.8867	0.5499	3.3343	0.5453	3.8669	0.5466	3.1783
0.5387	3.8756	0.5378	3.4422	0.5485	3.8867	0.5501	3.334	0.5456	3.8669	0.5469	3.178
0.539	3.8759	0.5381	3.4418	0.5488	3.887	0.5504	3.3336	0.5459	3.8672	0.5472	3.1774
0.5393	3.8759	0.5384	3.4418	0.549	3.887	0.5507	3.3333	0.5462	3.8675	0.5475	3.1765
0.5395	3.8762	0.5387	3.4415	0.5493	3.8873	0.551	3.3327	0.5465	3.8675	0.5477	3.1758
0.5398	3.8762	0.5389	3.4412	0.5496	3.8873	0.5513	3.3324	0.5467	3.8675	0.548	3.1752
0.5401	3.8768	0.5392	3.4409	0.5499	3.8873	0.5516	3.3324	0.547	3.8678	0.5483	3.1749
0.5404	3.8768	0.5395	3.4409	0.5502	3.8876	0.5519	3.3318	0.5473	3.8678	0.5486	3.1743
0.5407	3.8768	0.5398	3.4406	0.5505	3.8876	0.5522	3.3315	0.5476	3.8681	0.5489	3.1737
0.5409	3.8771	0.5401	3.4403	0.5508	3.888	0.5525	3.3312	0.5479	3.8681	0.5492	3.1731
0.5412	3.8771	0.5403	3.4397	0.551	3.888	0.5527	3.3305	0.5482	3.8684	0.5495	3.1727
0.5415	3.8774	0.5406	3.4397	0.5513	3.8883	0.553	3.3305	0.5484	3.8684	0.5498	3.1721
0.5418	3.8774	0.5409	3.4394	0.5516	3.8883	0.5533	3.3302	0.5487	3.8684	0.55	3.1715
0.5421	3.8774	0.5412	3.4391	0.5519	3.8886	0.5536	3.3299	0.549	3.8687	0.5503	3.1709
0.5423	3.8777	0.5415	3.4387	0.5522	3.8886	0.5539	3.3293	0.5493	3.8687	0.5506	3.1706
0.5426	3.8777	0.5417	3.4384	0.5525	3.8886	0.5542	3.3293	0.5496	3.869	0.5509	3.17
0.5429	3.878	0.542	3.4384	0.5528	3.8889	0.5545	3.3287	0.5499	3.8694	0.5512	3.1693
0.5432	3.878	0.5423	3.4381	0.5531	3.8889	0.5548	3.3284	0.5502	3.8694	0.5515	3.169
0.5435	3.8783	0.5426	3.4378	0.5533	3.8889	0.555	3.3281	0.5504	3.8697	0.5518	3.1684
0.5438	3.8783	0.5429	3.4375	0.5536	3.8892	0.5553	3.3278	0.5507	3.8697	0.552	3.1678
0.544	3.8783	0.5432	3.4375	0.5539	3.8892	0.5556	3.3271	0.551	3.8697	0.5523	3.1672
0.5443	3.8787	0.5434	3.4372	0.5542	3.8895	0.5559	3.3268	0.5513	3.87	0.5526	3.1665
0.5446	3.8787	0.5437	3.4369	0.5545	3.8895	0.5562	3.3265	0.5516	3.87	0.5529	3.1659
0.5449	3.879	0.544	3.4369	0.5548	3.8898	0.5565	3.3256	0.5519	3.8703	0.5532	3.1656
0.5452	3.879	0.5443	3.4366	0.5551	3.8898	0.5568	3.3256	0.5522	3.8706	0.5535	3.165
0.5454	3.8793	0.5446	3.4363	0.5554	3.8898	0.557	3.3253	0.5524	3.8706	0.5538	3.1644
0.5457	3.8793	0.5448	3.4359	0.5556	3.8904	0.5573	3.3247	0.5527	3.8706	0.5541	3.1641
0.546	3.8793	0.5451	3.4356	0.5559	3.8904	0.5576	3.324	0.553	3.8709	0.5543	3.1634
0.5463	3.8796	0.5454	3.4353	0.5562	3.8907	0.5579	3.324	0.5533	3.8709	0.5546	3.1628
0.5466	3.8796	0.5457	3.4353	0.5565	3.8907	0.5582	3.3234	0.5536	3.8712	0.5549	3.1622
0.5469	3.8799	0.546	3.435	0.5568	3.8911	0.5585	3.3231	0.5539	3.8712	0.5552	3.1619
0.5471	3.8799	0.5462	3.435	0.5571	3.8911	0.5588	3.3228	0.5542	3.8718	0.5555	3.1613
0.5474	3.8799	0.5465	3.4347	0.5574	3.8911	0.5591	3.3225	0.5544	3.8718	0.5558	3.1607
0.5477	3.8802	0.5468	3.4344	0.5577	3.8914	0.5593	3.3222	0.5547	3.8721	0.5561	3.1603
0.548	3.8802	0.5471	3.4341	0.5579	3.8914	0.5596	3.3219	0.555	3.8721	0.5564	3.1597
0.5483	3.8805	0.5474	3.4341	0.5582	3.8917	0.5599	3.3212	0.5553	3.8725	0.5566	3.1591
0.5485	3.8805	0.5477	3.4338	0.5585	3.8917	0.5602	3.3209	0.5556	3.8725	0.5569	3.1585
0.5488	3.8808	0.5479	3.4335	0.5588	3.8917	0.5605	3.3206	0.5559	3.8728	0.5572	3.1579
0.5491	3.8808	0.5482	3.4332	0.5591	3.892	0.5608	3.3203	0.5562	3.8731	0.5575	3.1572
0.5494	3.8808	0.5485	3.4332	0.5594	3.892	0.5611	3.3197	0.5565	3.8731	0.5578	3.1569
0.5497	3.8808	0.5488	3.4328	0.5597	3.8923	0.5614	3.3194	0.5567	3.8734	0.5581	3.1563
0.5499	3.8811	0.5491	3.4325	0.56	3.8923	0.5616	3.3191	0.557	3.8734	0.5584	3.1557
0.5502	3.8811	0.5493	3.4322	0.5602	3.8926	0.5619	3.3188	0.5573	3.8737	0.5586	3.1548
0.5505	3.8814	0.5496	3.4322	0.5605	3.8926	0.5622	3.3185	0.5576	3.8737	0.5589	3.1541
0.5508	3.8814	0.5499	3.4319	0.5608	3.8926	0.5625	3.3181	0.5579	3.874	0.5592	3.1535
0.5511	3.8814	0.5502	3.4316	0.5611	3.8929	0.5628	3.3178	0.5582	3.874	0.5595	3.1532
0.5514	3.8818	0.5505	3.4313	0.5614	3.8929	0.5631	3.3172	0.5585	3.8743	0.5598	3.1526
0.5516	3.8818	0.5508	3.4313	0.5617	3.8932	0.5634	3.3169	0.5587	3.8743	0.5601	3.152
0.5519	3.8821	0.551	3.431	0.562	3.8932	0.5636	3.3166	0.559	3.8746	0.5604	3.1517
0.5522	3.8821	0.5513	3.4307	0.5623	3.8935	0.5639	3.3163	0.5593	3.8746	0.5606	3.151
0.5525	3.8821	0.5516	3.4304	0.5625	3.8935	0.5642	3.3157	0.5596	3.8749	0.5609	3.1507
0.5528	3.8824	0.5519	3.4304	0.5628	3.8938	0.5645	3.3154	0.5599	3.8752	0.5612	3.1501
0.553	3.8824	0.5522	3.4301	0.5631	3.8938	0.5648	3.315	0.5602	3.8752	0.5615	3.1495
0.5533	3.8827	0.5525	3.4297	0.5634	3.8942	0.5651	3.3147	0.5605	3.8756	0.5618	3.1489
0.5536	3.8827	0.5527	3.4294	0.5637	3.8942	0.5654	3.3144	0.5607	3.8756	0.5621	3.1486
0.5539	3.883	0.553	3.4294	0.564	3.8942	0.5657	3.3141	0.561	3.8756	0.5624	3.1479
0.5542	3.883	0.5533	3.4291	0.5643	3.8945	0.5659	3.3135	0.5613	3.8759	0.5627	3.1473
0.5544	3.883	0.5536	3.4288	0.5646	3.8945	0.5662	3.3132	0.5616	3.8762	0.5629	3.1467
0.5547	3.8833	0.5539	3.4285	0.5648	3.8945	0.5665	3.3129	0.5619	3.8762	0.5632	3.1461
0.555	3.8833	0.5541	3.4282	0.5651	3.8948	0.5668	3.3129	0.5622	3.8765	0.5635	3.1455
0.5553	3.8836	0.5544	3.4282	0.5654	3.8948	0.5671	3.3123	0.5625	3.8765	0.5638	3.1448
0.5556	3.8836	0.5547	3.4279	0.5657	3.8948	0.5674	3.3119	0.5627	3.8765	0.5641	3.1442
0.5559	3.8836	0.555	3.4276	0.566	3.8951	0.5677	3.3116	0.563	3.8765	0.5644	3.1436
0.5561	3.8839	0.5553	3.4276	0.5663	3.8951	0.568	3.311	0.5633	3.8768	0.5647	3.1433
0.5564	3.8839	0.5556	3.4273	0.5666	3.8951	0.5683	3.3107	0.5636	3.8768	0.565	3.1427
0.5567	3.8839	0.5558	3.427	0.5669	3.8954	0.5685	3.3104	0.5639	3.8771	0.5652	3.1421
0.557	3.8842	0.5561	3.4266	0.5672	3.8954	0.5688	3.3101	0.5642	3.8774	0.5655	3.1414
0.5573	3.8842	0.5564	3.4266	0.5674	3.8957	0.5691	3.3098	0.5645	3.8774	0.5658	3.1408
0.5575	3.8845	0.5567	3.4263	0.5677	3.8957	0.5694	3.3095	0.5647	3.8777	0.5661	3.1405
0.5578	3.8845	0.557	3.426	0.568	3.8957	0.5697	3.3088	0.565	3.8777	0.5664	3.1399
0.5581	3.8849	0.5573	3.4257	0.5683	3.896	0.57	3.3085	0.5653	3.878	0.5667	3.1393
0.5584	3.8849	0.5575	3.4257	0.5686	3.896	0.5703	3.3082	0.5656	3.878	0.567	3.1386
0.5587	3.8849	0.5578	3.4257	0.5689	3.8963	0.5705	3.3079	0.5659	3.8783	0.5672	3.138
0.559	3.8852	0.5581	3.4254	0.5692	3.8963	0.5708	3.3076	0.5662	3.8783	0.5675	3.1374
0.5592	3.8852	0.5584	3.4254	0.5695	3.8966	0.5711	3.3073	0.5665	3.8787	0.5678	3.1368
0.5595	3.8855	0.5587	3.4251	0.5697	3.8966	0.5714	3.307	0.5668	3.879	0.5681	3.1362
0.5598	3.8855	0.5589	3.4251	0.57	3.8966	0.5717	3.3064	0.567	3.879	0.5684	3.1355
0.5601	3.8855	0.5592	3.4248	0.5703	3.8969	0.572	3.3061	0.5673	3.879	0.5687	3.1352
0.5604	3.8858	0.5595	3.4248	0.5706	3.8969	0.5723	3.3057	0.5676	3.8793	0.569	3.1346
0.5606	3.8858	0.5598	3.4245	0.5709	3.8973	0.5726	3.3054	0.5679	3.8793	0.5692	3.134
0.5609	3.8861	0.5601	3.4245	0.5712	3.8973	0.5729	3.3048	0.5682	3.8793	0.5695	3.1337
0.5612	3.8861	0.5604	3.4242	0.5715	3.8973	0.5731	3.3042	0.5685	3.8796	0.5698	3.1328
0.5615	3.8861	0.5606	3.4239	0.5718	3.8973	0.5734	3.3039	0.5688	3.8796	0.5701	3.1321
0.5618	3.8864	0.5609	3.4235	0.572	3.8976	0.5737	3.3036	0.569	3.8799	0.5704	3.1315
0.562	3.8864	0.5612	3.4235	0.5723	3.8976	0.574	3.3033	0.5693	3.8799	0.5707	3.1309
0.5623	3.8867	0.5615	3.4232	0.5726	3.8976	0.5743	3.303	0.5696	3.8799	0.571	3.1303
0.5626	3.8867	0.5618	3.4229	0.5729	3.8979	0.5746	3.3026	0.5699	3.8802	0.5713	3.13
0.5629	3.887	0.562	3.4229	0.5732	3.8979	0.5749	3.3023	0.5702	3.8805	0.5715	3.129
0.5632	3.887	0.5623	3.4226	0.5735	3.8982	0.5752	3.302	0.5705	3.8805	0.5718	3.1284
0.5634	3.887	0.5626	3.4223	0.5738	3.8982	0.5754	3.3017	0.5708	3.8805	0.5721	3.1281
[truncated: 2,299 more rows]

## Sheet: 2h
	F-Si/C||LCO		E-Si/C||LCO		Si/C||LCO
cycle number	capacity(ah)	CE(%)	capacity(ah)	CE(%)	capacity(ah)	CE(%)
1	0.9309	92.99	0.894	91.95	0.6728	88.97
2	0.9993	99.79	0.9451	99.93	0.7202	99.66
3	1.0018	100.05	0.9591	100.17	0.7287	99.57
4	1.0012	100	0.964	99.93	0.7286	99.29
5	1.0012	99.99	0.9635	99.72	0.7285	99.4
6	1	99.9	0.9624	99.67	0.7267	99.37
7	1.0001	99.89	0.9598	99.64	0.7246	99.4
8	0.9997	99.84	0.9562	99.53	0.7218	99.38
9	0.9989	99.76	0.9529	99.54	0.7183	99.29
10	0.9989	99.78	0.9489	99.59	0.7157	99.41
11	0.9996	99.85	0.9436	99.48	0.7111	99.26
12	0.9991	99.79	0.9344	99.22	0.7057	99.17
13	0.9989	99.77	0.9265	99.24	0.7007	99.18
14	0.9991	99.8	0.918	99.22	0.696	99.23
15	0.999	99.78	0.9188	99.71	0.6912	99.22
16	0.9989	99.78	0.9111	99.25	0.6871	99.28
17	0.999	99.79	0.9039	99.22	0.6834	99.27
18	0.9992	99.82	0.8982	99.32	0.6817	99.64
19	0.9991	99.78	0.8961	99.57	0.6767	99.4
20	0.9983	99.74	0.8907	99.35	0.6794	99.69
21	0.9986	99.77	0.885	99.35	0.6773	99.91
22	0.9991	99.82	0.8835	99.57	0.6755	99.34
23	0.9989	99.8	0.88	99.54	0.6706	99.33
24	0.9988	99.8	0.8734	99.3	0.6774	100.55
25	0.9987	99.79	0.8687	99.41	0.6798	99.49
26	0.9987	99.79	0.8695	99.92	0.6765	99.3
27	0.9993	99.85	0.8696	99.59	0.6733	99.35
28	0.9991	99.83	0.8653	99.52	0.6719	99.58
29	0.9991	99.85	0.8658	99.62	0.6721	99.8
30	0.999	99.86	0.8626	99.64	0.6716	99.48
31	0.9993	99.91	0.8603	99.47	0.674	100.22
32	1.0006	100.03	0.862	99.82	0.671	99.29
33	0.9999	99.93	0.8633	99.88	0.6723	99.88
34	0.9989	99.84	0.8571	99.47	0.675	100.09
35	0.9989	99.88	0.8596	99.88	0.6757	100.25
36	0.9988	99.88	0.8532	99.43	0.675	99.52
37	0.9984	99.87	0.8512	99.61	0.6736	99.45
38	0.9982	99.88	0.8511	99.74	0.677	100.32
39	0.9979	99.87	0.849	99.59	0.6737	99.53
40	0.9979	99.9	0.845	99.49	0.6746	99.57
41	0.9977	99.9	0.8428	99.59	0.6728	99.6
42	0.9979	99.94	0.8415	99.68	0.6718	99.75
43	0.998	99.94	0.8398	99.6	0.6721	99.79
44	0.9981	99.95	0.8457	100.14	0.6709	99.7
45	0.9979	99.92	0.8402	99.5	0.6714	99.79
46	0.9979	99.94	0.8359	99.49	0.6752	100.22
47	0.9984	99.97	0.8327	99.53	0.6759	99.86
48	0.998	99.93	0.8339	99.81	0.6749	99.54
49	0.9983	99.96	0.8307	99.59	0.6748	99.82
50	0.9982	99.95	0.8282	99.61	0.6772	99.99
51	0.9985	99.96
52	0.9987	99.98
53	0.9987	99.96
54	0.9994	100.02
55	0.9999	100.03
56	1	100.01
57	1.0002	100
58	1	99.98
59	1.0011	100.07
60	1.0003	99.98
61	1.0012	100.04
62	1.0007	99.98
63	1.001	100.02
64	1.0009	100.01
65	1.0009	100
66	1.0013	100.04
67	1.0011	100.03
68	1.0012	100.03
69	1.0017	100.08
70	0.9999	99.91
71	1.0009	100.01
72	1.0007	99.99
73	1.0007	99.99
74	1.0007	99.99
75	1.0011	100.03
76	1.0011	100.04
77	1.0011	100.03
78	1.0008	100
79	1.0009	100.01
80	1.0009	100.02
81	1.0021	100.13
82	1.0008	100
83	1.0008	100.01
84	1.0008	100
85	1.001	100.02
86	1.0008	100
87	1.0009	100.02
88	1.0008	100.01
89	1.001	100.02
90	1.0009	100.01
91	1.0008	100.01
92	1.001	100.03
93	1.0011	100.04
94	1.0013	100.06
95	1.0008	100.01
96	1.0007	100
97	1.0008	100.01
98	1.0008	100
99	1.0006	99.98
100	1.0007	100
101	1.0007	99.99
102	1.0007	99.99
103	1.0007	100
104	1.0007	100
105	1.0006	99.99
106	1.0007	99.99
107	1.0005	99.97
108	1.0004	99.97
109	1.0004	99.97
110	1.0005	99.97
111	1.0006	99.99
112	1.0006	99.99
113	1.0004	99.97
114	1.0004	99.97
115	1.0007	99.99
116	1.0003	99.96
117	1.0002	99.95
118	1.0006	99.99
119	1.0007	100
120	1.0003	99.96
121	1.0004	99.96
122	1.0003	99.96
123	1.0003	99.95
124	1.0003	99.96
125	1.0003	99.95
126	1.0002	99.95
127	1.0003	99.95
128	1	99.93
129	1.0007	99.99
130	1.0004	99.96
131	1.0005	99.97
132	1.0001	99.94
133	0.9994	99.87
134	0.9999	99.91
135	1	99.92
136	1.0002	99.95
137	1.0002	99.94
138	1	99.93
139	1.0002	99.94
140	1.0002	99.94
141	1.0003	99.96
142	1.0001	99.94
143	1.0001	99.93
144	1.0002	99.95
145	1.0002	99.94
146	1.0001	99.93
147	1	99.93
148	1	99.93
149	1	99.93
150	0.9999	99.93
151	1.0002	99.96
152	1.0005	99.97
153	1.0003	99.95
154	1.0002	99.95
155	1.0001	99.93
156	0.9997	99.9
157	0.9998	99.92
158	1	99.94
159	0.9998	99.92
160	0.9998	99.92
161	0.9998	99.92
162	1	99.94
163	1	99.94
164	1	99.93
165	1.0001	99.95
166	1.0001	99.94
167	1.0001	99.94
168	0.9997	99.89
169	0.9998	99.92
170	0.9999	99.91
171	0.9999	99.92
172	0.9998	99.9
173	0.9999	99.92
174	0.9999	99.92
175	1	99.93
176	1.0002	99.94
177	1.0002	99.94
178	1.0004	99.95
179	1.0002	99.93
180	1	99.91
181	0.9995	99.87
182	0.9999	99.91
183	0.9997	99.89
184	0.9999	99.92
185	1	99.92
186	1.0001	99.93
187	1.0003	99.95
188	1.0002	99.94
189	1.0002	99.93
190	1.0004	99.95
191	1.0002	99.92
192	0.9998	99.9
193	0.9998	99.89
194	0.9998	99.9
195	0.9999	99.91
196	0.9999	99.91
197	0.9998	99.9
198	0.9999	99.9
199	1.0001	99.92
200	0.9996	99.88
201	1.0003	99.94
202	1.0003	99.94
203	1.0006	99.95
204	0.9998	99.87
205	0.9994	99.86
206	0.9999	99.89
207	0.9999	99.9
208	1	99.91
209	0.9999	99.9
210	1	99.9
211	1.0001	99.92
212	1	99.91
213	1.0003	99.93
214	1.0001	99.91
215	1	99.88
216	1	99.9
217	0.9997	99.88
218	1.0016	100.04
219	0.9998	99.89
220	0.9996	99.88
221	0.9995	99.87
222	0.9999	99.9
223	1	99.92
224	0.9998	99.9
225	1.0003	99.94
226	1.0003	99.93
227	1.0002	99.92
228	0.9999	99.89
229	0.9992	99.84
230	0.9992	99.88
231	0.9989	99.87
232	0.9986	99.88
233	0.9982	99.87
234	0.9982	99.89
235	0.9978	99.86
236	0.9974	99.87
237	0.9971	99.86
238	0.997	99.89
239	0.9963	99.85
240	0.9963	99.89
241	0.9959	99.88
242	0.9955	99.87
243	0.9949	99.87
244	0.9946	99.88
245	0.9943	99.89
246	0.9941	99.88
247	0.994	99.92
248	0.9932	99.85
249	0.9926	99.86
250	0.9924	99.88
251	0.9918	99.86
252	0.9912	99.87
253	0.9903	99.82
254	0.9894	99.83
255	0.9892	99.89
256	0.9886	99.87
257	0.9882	99.89
258	0.9876	99.87
259	0.987	99.87
260	0.9867	99.89
261	0.9854	99.82
262	0.985	99.86
263	0.9843	99.86
264	0.9836	99.87
265	0.9829	99.84
266	0.9833	99.95
267	0.9832	99.92
268	0.9828	99.89
269	0.9823	99.88
270	0.9815	99.85
271	0.9808	99.86
272	0.9805	99.89
273	0.9799	99.87
274	0.9795	99.88
275	0.9788	99.86
276	0.9781	99.86
277	0.9776	99.87
278	0.9769	99.86
279	0.9763	99.86
280	0.9755	99.86
281	0.9749	99.86
282	0.9743	99.86
283	0.9735	99.86
284	0.9732	99.9
285	0.9727	99.87
286	0.9722	99.88
287	0.9714	99.85
288	0.9709	99.86
289	0.9699	99.84
290	0.9689	99.83
291	0.9684	99.88
292	0.9675	99.85
293	0.9668	99.86
294	0.9662	99.86
295	0.9656	99.86
296	0.9648	99.85
297	0.9643	99.89
298	0.9638	99.87
299	0.9632	99.87
300	0.9627	99.86
301	0.9618	99.83
302	0.9602	99.78
303	0.9585	99.8
304	0.9577	99.85
305	0.9569	99.85
306	0.9559	99.84
307	0.9552	99.86
308	0.9542	99.82
309	0.9538	99.89
310	0.9534	99.88
311	0.9531	99.89
312	0.9523	99.85
313	0.9512	99.82
314	0.95	99.82
315	0.9493	99.85
316	0.9484	99.84
317	0.9474	99.84
318	0.9465	99.83
319	0.9459	99.87
320	0.9454	99.87
321	0.9449	99.88
322	0.9454	99.95
323	0.9455	99.9
324	0.9455	99.88
325	0.9447	99.84
326	0.9435	99.81
327	0.9427	99.84
328	0.9416	99.84
329	0.9407	99.83
330	0.9397	99.82
331	0.9389	99.85
332	0.9383	99.85
333	0.9372	99.82
334	0.9372	99.87
335	0.9374	99.93
336	0.9361	99.82
337	0.9353	99.82
338	0.9343	99.83
339	0.9335	99.84
340	0.9326	99.83
341	0.9317	99.83
342	0.9307	99.82
343	0.9298	99.83
344	0.9291	99.85
345	0.9286	99.86
346	0.9292	99.92
347	0.9288	99.86
348	0.9283	99.85
349	0.9277	99.84
350	0.9267	99.82
351
352
353

## Sheet: 3a
	F-Si/C||LCO		Si/C||LCO
cycle number	charge capacity/mAh	CE/%	charge capacity/mAh	CE/%
1	217.8	97.27	137.1	96.66
2	214.9	98.74	135.4	98.44
3	214.8	98.85	135.6	98.68
4	214.9	98.92	136.8	98.91
5	215	98.93	137	99.44
6	207.2	102.39	134	100.12
7	207.4	102.33	134.8	99.92
8	207.5	102.28	135.4	99.47
9	207.4	102.24	135.7	99.88
10	207.4	102.22	137.2	99.37
11	204.1	103.43	134.2	99.78
12	204	103.47	134.3	99.48
13	204.1	103.41	134.3	99.57
14	204.1	103.31	134.6	99.6
15	204	103.37	134.9	99.5
16	201.2	104	130.5	99.55
17	201.2	103.96	130.7	99.43
18	201.2	103.95	130.7	99.68
19	201.3	103.95	130.8	99.48
20	201.3	103.96	131	99.46
21	198.9	104.36	126.7	99.52
22	199.2	104.29	126.5	99.63
23	199.2	104.3	126.1	99.7
24	199.3	104.33	126.1	99.65
25	199.3	104.28	125.8	99.76
26	197	104.34	120.8	99.78
27	196.9	104.34	120.3	99.62
28	196.8	104.26	120	99.64
29	196.7	104.38	119.8	99.51
30	196.8	104.18	119.6	100.05
31	194.3	104.27	113.9	99.62
32	194.2	104.23	112.5	99.22
33	194	104.22	111.7	99.64
34	193.9	104.23	111.3	99.41
35	193.9	104.27	111	99.58
36	191.5	104.29	103.6	99.59
37	191.7	104.27	102.5	99.49
38	191.5	104.27	102.2	99.48
39	191.5	104.26	102	99.15
40	191.3	104.27	100.7	99.47
41	213.6	98.93	138.5	98.1
42	213.4	98.95	137.1	98.79
43	213.2	99.03	136.2	99.07
44	213.2	99.09	135.9	99.18
45	213.1	99	135.6	99.32
46	202.7	103.48	128.9	100.83
47	202.6	103.48	129.7	100.18
48	202.7	103.44	130	99.98
49	202.7	103.41	130	99.81
50	202.5	103.41	129.6	99.9
51	202.4	103.39	129.6	99.92
52	202.3	103.42	129.6	99.92
53	202.4	103.38	129.6	99.89
54	202.2	103.45	129.4	99.98
55	202.3	103.4	129.5	99.95
56	202.2	103.46	129.4	99.82
57	202.1	103.48	129.2	99.98
58	202.2	103.42	129.2	99.92
59	201.9	103.43	129	100.01
60	201.8	103.44	129	99.97
61	201.9	103.39	129	99.96
62	201.8	103.45	128.9	99.98
63	201.8	103.41	128.7	100.04
64	201.6	103.41	128.7	100.09
65	201.6	103.52	128.7	100.08
66	201.8	103.64	128.6	100.09
67	201.7	103.42	128.5	100.06
68	201.7	103.35	128.4	100.06
69	201.6	103.31	128.3	99.98
70	201.3	103.41	128.1	99.89
71	201.3	103.4	128	99.91
72	201.2	103.35	128	99.89
73	201.1	103.42	127.8	99.9
74	201.1	103.4	127.7	100.03
75	200.9	103.45	127.8	99.78
76	201	103.43	127.7	99.93
77	200.9	103.37	127.7	99.85
78	200.7	103.42	127.5	99.9
79	200.6	103.41	127.5	99.89
80	200.5	103.36	127.4	99.85
81	200.3	103.96	127.2	99.8
82	201	103.32	127	99.81
83	200.6	103.41	126.9	99.78
84	200.3	103.33	126.7	99.74
85	200.2	103.37	126.6	99.6
86	200.2	103.53	126.4	99.7
87	200.1	103.44	126.4	99.84
88	200	103.52	126.5	99.05
89	200.1	103.52	125.7	99.2
90	200.1	103.5	125.6	99.25
91	200	103.44	125.6	99.41
92	199.7	103.49	125.7	99.18
93	199.7	103.61	125.4	99.33
94	199.7	103.58	125.4	99.3
95	199.7	103.59	125.4	99.31
96	199.7	103.55	125.1	99.05
97	199.6	103.53	124.9	99.27
98	199.6	103.45	124.9	99.43
99	199.5	103.54	125.1	99.28
100	199.4	103.47	125.2	99.36
101	199.4	103.46	125	99.36
102	199.3	103.37	125.2	99.35
103	199.3	103.43	125.2	99.34
104	199.2	103.44	125.3	99.36
105	199	103.51	125.5	99.1
106	199.1	103.5	125.2	99.39
107	198.9	103.44	125.3	99.28
108	198.9	103.52	125	99.31
109	198.7	103.56	125	99.2
110	198.9	103.56	124.8	99.15
111	198.8	103.54	124.7	99.15
112	198.5	103.5	124.6	99.1
113	198.5	103.58	124.5	98.92
114	198.6	103.59	124.3	99.11
115	198.4	103.62	124.7	100.29
116	198.5	103.46	125.3	99.47
117	198.3	103.57	125	99.67
118	198.2	103.64	125	99.74
119	198.2	103.56	124.9	99.63
120	198.1	103.59	124.9	99.52
121	198.1	103.55	124.8	99.49
122	198	103.6	124.8	99.72
123	197.9	103.67	124.7	99.65
124	197.9	103.63	124.7	99.17
125	197.8	103.63	124.3	99.28
126	197.7	103.68	124.2	99.24
127	197.8	103.67	124.1	99.11
128	197.7	103.59	123.8	99.26
129	197.6	103.68	123.8	99.2
130	197.5	103.66	123.6	99.4
131	197.5	103.8	123.8	99.4
132	197.5	103.76	123.7	99.29
133	197.5	103.77	123.6	99.19
134	197.4	103.77	123.3	99.11
135	197.3	103.78	123.1	99.52
136	197.3	103.94	123.3	99.45
137	197.3	103.89	123.2	99.31
138	197.3	103.87	123	99.17
139	197.2	103.87	122.8	99.24
140	197.1	103.89	122.7	99.9
141	197	103.84	123	99.77
142	196.9	103.7	123	99.47
143	196.7	103.67	122.7	99.22
144	196.6	103.5	122.5	99.24
145	196.4	103.53	122.4	99.25
146	181.6	104.69	88.3	99.07
147	181.6	104.81	85.3	99.17
148	172.4	104.64
149	172.2	104.75
150	172.3	104.72
151	172.4	104.73
152	172.4	104.72
153	172.3	104.69
154	172.3	104.63
155	172.2	104.63
156	172.1	104.5
157	171.7	104.49
158	171.5	104.44
159	171.4	104.45
160	171.3	104.45
161	171.2	104.39
162	171.1	104.46
163	171.1	104.35
164	170.7	104.41
165	170.8	104.48
166	170.9	104.69
167	171.3	104.25
168	170.6	104.29
169	170.3	104.3
170	170.3	104.34
171	170.5	104.38
172	170.7	104.32
173	170.7	104.3
174	170.5	104.32
175	170.5	104.31
176	170.5	104.32
177	170.4	104.26
178	170.1	104.15
179	169.2	104.25
180	168.9	104.08
181	168.7	104.33
182	168.9	104.29
183	168.6	104.29
184	168.7	104.25
185	168.6	104.28
186	168.9	104.28
187	168.7	104.32
188	168.8	104.3
189	168.7	104.31
190	168.7	104.3
191	168.5	104.3
192	168.3	104.33
193	168.3	104.31
194	168.3	104.31
195	168.2	104.31
196	168.1	104.28
197	167.8	104.27
198	167.4	104.29
199	167.3	104.2
200	167	104.06
201	166.5	104.04
202	166.2	103.94
203	165.8	103.97
204	165.7	104.41
205	167.3	104.75
206	168.9	104.42
207	168.8	104.33
208	168.4	104.37
209	168.4	104.41
210	168.6	104.41
211	168.6	104.23
212	168	104.32
213	168.1	104.32
214	168	104.32
215	167.9	104.41
216	168	104.39
217	168.1	104.25
218	167.6	104.21
219	167.1	104.24
220	167	104.25
221	167	104.23
222	166.7	104.2
223	166.3	104.3
224	166.6	104.21
225	166.3	104.22
226	166	104.31
227	166.4	104.27
228	166.5	104.28
229	166.4	104.26
230	166.2	104.25
231	166	104.24
232	165.6	104.24
233	165.6	104.3
234	165.8	104.32
235	166.1	104.27
236	166	104.27
237	165.9	104.2
238	165.3	104.23
239	165.1	104.25
240	164.9	104.38
241	165.7	104.4
242	165.8	104.33
243	165.6	104.3
244	165.5	104.19
245	164.6	104.25
246	164.4	104.26
247	164.3	104.29
248	164.3	104.21
249	164	104.41
250	164.7	104.19
251	164.2	104.26
252	163.9	104.26
253	163.9	104.28
254	164.1	104.29
255	163.9	104.3
256	163.9	104.39
257	164.3	104.24
258	163.7	7.74
259
260
261

## Sheet: 3b
	F-Si/C||LCO		Si/C||LCO
rate(C )	capacity(mah)	capacity retention(%)	capacity(mah)	capacity retention(%)
0.2	215	100	137	100
1	204	94.8837	134.9	98.4672
4	196.8	91.5349	119.6	87.2993
5	193.9	90.186	111	81.0219
6	191.3	88.9767	100.7	73.5036
0.2	213.1	99.1163	135.6	98.9781

## Sheet: 3c
	F-Si/C||LCO	Si/C||LCO
rate(C )	state of charge (%)	state of charge (%)
4	86.1	73.5
5	83.2	59.9
6	80.2	41.8

## Sheet: 3d
1				10				50				70				100
capacity/mAh	voltage/V	capacity/mAh	voltage/V	capacity/mAh	voltage/V	capacity/mAh	voltage/V	capacity/mAh	voltage/V	capacity/mAh	voltage/V	capacity/mAh	voltage/V	capacity/mAh	voltage/V	capacity/mAh	voltage/V	capacity/mAh	voltage/V
0	3.1749	0	4.2479	0	3.1737	0	4.247	0	3.1746	0	4.2457	0	3.1483	0	4.2485	0	3.1734	0	4.2451
1.5	3.3622	0.1	4.2215	1.5	3.3631	0.1	4.2212	1.6	3.3925	0.1	4.22	1.4	3.351	0.1	4.224	1.7	3.391	0.1	4.22
2.7	3.4422	0.1	4.2029	2.6	3.4431	0.1	4.2029	2.6	3.4623	0.1	4.202	2.6	3.4384	0.1	4.2063	2.9	3.4738	0.1	4.202
3.5	3.4834	0.2	4.1902	3.4	3.4852	0.2	4.1899	3.4	3.5066	0.2	4.1893	3.5	3.4812	0.2	4.1946	3.7	3.5153	0.2	4.1896
4.5	3.5265	0.3	4.1815	4.6	3.5352	0.3	4.1809	4.6	3.5575	0.3	4.18	4.6	3.5327	0.3	4.1859	4.7	3.5584	0.3	4.1806
5.7	3.5689	0.4	4.1741	5.6	3.5699	0.4	4.1741	5.6	3.5922	0.4	4.1726	5.7	3.5683	0.4	4.1794	5.6	3.5925	0.4	4.1741
6.7	3.5981	0.4	4.1676	6.8	3.6049	0.4	4.1679	6.8	3.6282	0.4	4.1664	6.8	3.6024	0.4	4.1738	6.9	3.6291	0.4	4.1682
7.9	3.6291	0.5	4.1629	7.8	3.631	0.5	4.1629	7.8	3.6536	0.5	4.1614	7.8	3.6279	0.5	4.1685	7.9	3.6558	0.5	4.1633
8.9	3.6514	0.6	4.1586	9.3	3.6626	0.6	4.1586	9.1	3.6827	0.6	4.1574	9.1	3.6561	0.6	4.1645	9.1	3.6846	0.6	4.1592
10.1	3.6759	0.6	4.1546	10.1	3.6784	0.6	4.1549	10.1	3.7023	0.6	4.1536	10.1	3.6775	0.6	4.1614	10.1	3.7044	0.6	4.1555
11.3	3.6967	0.7	4.1512	11.3	3.6998	0.7	4.1518	11.3	3.724	0.7	4.1499	11.2	3.6954	0.7	4.158	11.3	3.7264	0.7	4.1524
12.4	3.7134	0.8	4.1481	12.3	3.7162	0.8	4.1484	12.3	3.7395	0.8	4.1468	12.4	3.7162	0.8	4.1552	12.3	3.7444	0.8	4.1493
13.4	3.728	0.8	4.1453	13.5	3.7348	0.8	4.1453	13.5	3.7581	0.8	4.144	13.4	3.7311	0.8	4.1527	13.5	3.7627	0.8	4.1465
14.6	3.7444	0.9	4.1425	14.6	3.7491	0.9	4.1428	14.5	3.7723	0.9	4.1416	14.6	3.7478	0.9	4.1496	14.5	3.7779	0.9	4.144
15.8	3.7602	1	4.14	15.6	3.7624	1	4.1406	15.7	3.7878	1	4.1391	15.6	3.7612	1	4.1474	15.8	3.795	1	4.1416
16.8	3.7723	1.1	4.1378	16.8	3.7764	1.1	4.1381	16.7	3.8002	1.1	4.1366	16.8	3.7764	1.1	4.1453	16.8	3.8074	1.1	4.1394
18	3.786	1.1	4.1357	17.8	3.7878	1.1	4.136	17.9	3.8139	1.1	4.1344	18	3.7906	1.1	4.1431	18	3.8229	1.1	4.1372
19	3.7971	1.2	4.1335	19	3.8015	1.2	4.1338	19.1	3.8269	1.2	4.1326	18.9	3.8018	1.2	4.1412	19	3.8337	1.2	4.1354
20.2	3.8089	1.3	4.1316	20.1	3.8117	1.3	4.1319	20.1	3.8374	1.3	4.1304	20.2	3.8148	1.3	4.1394	20.2	3.8473	1.3	4.1338
21.2	3.8185	1.3	4.1298	21.3	3.8238	1.3	4.1301	21.3	3.8492	1.3	4.1282	21.2	3.8256	1.3	4.1375	21.2	3.8573	1.3	4.1319
22.3	3.8297	1.4	4.1276	22.3	3.8328	1.4	4.1279	22.3	3.8582	1.4	4.1264	22.2	3.8356	1.4	4.1357	22.4	3.8684	1.4	4.1301
23.6	3.8402	1.5	4.1257	23.5	3.8433	1.5	4.1261	23.5	3.8684	1.5	4.1245	23.4	3.8467	1.5	4.1341	23.4	3.8771	1.5	4.1282
24.6	3.8486	1.5	4.1242	24.7	3.8529	1.5	4.1245	24.5	3.8765	1.5	4.123	24.5	3.8554	1.5	4.1326	24.6	3.8876	1.5	4.1267
25.8	3.8579	1.6	4.1226	25.7	3.8607	1.6	4.123	25.7	3.8855	1.6	4.1214	25.7	3.8653	1.6	4.1307	25.7	3.8957	1.6	4.1251
26.8	3.8656	1.7	4.1211	26.9	3.8694	1.7	4.1214	26.9	3.8938	1.7	4.1199	26.9	3.8743	1.7	4.1288	26.9	3.9044	1.7	4.1236
28	3.8737	1.8	4.1195	27.9	3.8762	1.8	4.1199	27.9	3.9	1.7	4.1183	27.9	3.8814	1.7	4.1276	27.9	3.9112	1.7	4.1223
29	3.8802	1.8	4.118	29.1	3.8836	1.8	4.1183	29.1	3.9072	1.8	4.1168	29.1	3.8895	1.8	4.1261	29.1	3.919	1.8	4.1208
30.2	3.8876	1.9	4.1164	30.1	3.8898	1.9	4.1168	30.1	3.9134	1.9	4.1152	30.1	3.8957	1.9	4.1248	30.1	3.9249	1.9	4.1195
31.2	3.8929	2	4.1152	31.3	3.8963	2	4.1152	31.3	3.9202	2	4.114	31.3	3.9025	2	4.1233	31.3	3.932	2	4.118
32.4	3.8991	2	4.114	32.3	3.9019	2	4.1143	32.3	3.9252	2	4.1124	32.3	3.9081	2	4.122	32.3	3.9369	2	4.1168
33.6	3.9053	2.1	4.1127	33.5	3.9078	2.1	4.1127	33.5	3.9314	2.1	4.1112	33.6	3.9149	2.1	4.1208	33.5	3.9428	2.1	4.1152
34.6	3.9103	2.2	4.1112	34.5	3.9131	2.2	4.1115	34.7	3.9369	2.2	4.1099	34.5	3.9196	2.2	4.1195	34.5	3.9478	2.2	4.1143
35.7	3.9156	2.2	4.1099	35.8	3.9183	2.2	4.1102	35.7	3.9416	2.2	4.1084	35.8	3.9255	2.2	4.1183	35.7	3.9537	2.2	4.113
36.8	3.9205	2.3	4.1087	36.8	3.923	2.3	4.109	36.9	3.9469	2.3	4.1068	36.8	3.9298	2.3	4.1168	36.9	3.959	2.3	4.1118
37.9	3.9249	2.4	4.1075	38	3.928	2.4	4.1078	37.9	3.9512	2.4	4.1056	37.9	3.9354	2.4	4.1155	37.9	3.9633	2.4	4.1106
39.1	3.9298	2.5	4.1059	39	3.9323	2.4	4.1062	39.1	3.9562	2.4	4.1044	39	3.9394	2.4	4.1143	39.2	3.9686	2.4	4.1093
40.1	3.9345	2.5	4.1047	40.2	3.9369	2.5	4.105	40.1	3.9602	2.5	4.1031	40.2	3.9444	2.5	4.1133	40.2	3.9729	2.5	4.1081
41.3	3.9388	2.6	4.1034	41.4	3.9416	2.6	4.104	41.3	3.9648	2.6	4.1022	41.2	3.9484	2.6	4.1121	41.3	3.9779	2.6	4.1065
42.3	3.9425	2.7	4.1025	42.4	3.9453	2.7	4.1028	42.3	3.9689	2.6	4.1009	42.4	3.9537	2.7	4.1109	42.3	3.9819	2.7	4.1053
43.5	3.9472	2.7	4.1013	43.6	3.9497	2.7	4.1016	43.5	3.9732	2.7	4.0997	43.4	3.9574	2.7	4.1096	43.6	3.9865	2.7	4.1044
44.7	3.9515	2.8	4.1	44.6	3.954	2.8	4.1003	44.6	3.9776	2.8	4.0985	44.6	3.9617	2.8	4.1087	44.5	3.9903	2.8	4.1031
45.7	3.9555	2.9	4.0988	45.8	3.958	2.9	4.0991	45.6	3.9813	2.9	4.0972	45.6	3.9658	2.9	4.1075	45.7	3.9949	2.9	4.1022
46.9	3.9596	2.9	4.0978	46.8	3.9614	2.9	4.0982	46.8	3.9856	2.9	4.096	46.8	3.9701	2.9	4.1062	46.7	3.9989	2.9	4.1009
47.9	3.9633	3	4.0966	48	3.9658	3	4.0969	47.8	3.9893	3	4.0947	48	3.9741	3	4.105	48	4.0039	3	4.0997
49.1	3.9673	3.1	4.0954	49	3.9692	3.1	4.0957	49.1	3.9937	3.1	4.0941	49	3.9782	3.1	4.1037	49	4.0073	3.1	4.0988
50.2	3.971	3.2	4.0944	50.2	3.9732	3.1	4.0944	50.1	3.9974	3.1	4.0929	50.2	3.9828	3.1	4.1028	50.2	4.012	3.1	4.0975
51.4	3.9754	3.2	4.0932	51.4	3.9776	3.2	4.0935	51.3	4.0017	3.2	4.0916	51.2	3.9862	3.2	4.1016	51.4	4.0163	3.2	4.0966
52.4	3.9785	3.3	4.092	52.4	3.981	3.3	4.0926	52.3	4.0055	3.3	4.0904	52.5	3.9906	3.3	4.1006	52.4	4.0206	3.3	4.0957
53.5	3.9825	3.4	4.091	53.4	3.9847	3.4	4.0913	53.5	4.0098	3.3	4.0895	53.5	3.9943	3.4	4.0994	53.6	4.0253	3.3	4.0944
54.5	3.9859	3.4	4.0898	54.6	3.9887	3.4	4.0901	54.5	4.0135	3.4	4.0882	54.6	3.9986	3.4	4.0985	54.6	4.0287	3.4	4.0935
55.7	3.99	3.5	4.0889	55.6	3.9921	3.5	4.0892	55.7	4.0175	3.5	4.0873	55.7	4.0024	3.5	4.0972	55.7	4.0334	3.5	4.0926
56.9	3.994	3.6	4.0876	56.9	3.9962	3.6	4.0879	56.9	4.0222	3.6	4.0861	56.9	4.0067	3.6	4.0963	56.8	4.0374	3.6	4.0913
58	3.998	3.6	4.0864	57.9	3.9999	3.6	4.087	57.9	4.0256	3.6	4.0848	57.9	4.0101	3.6	4.0951	58	4.0423	3.6	4.0904
59.1	4.0014	3.7	4.0854	59.1	4.0042	3.7	4.0858	59.1	4.0299	3.7	4.0839	59.1	4.0144	3.7	4.0941	59	4.0461	3.7	4.0892
60.3	4.0055	3.8	4.0842	60.1	4.0076	3.8	4.0845	60.3	4.0343	3.8	4.0827	60.3	4.0188	3.8	4.0932	60.2	4.0507	3.8	4.0882
61.3	4.0092	3.9	4.083	61.3	4.0117	3.8	4.0836	61.2	4.0377	3.8	4.0817	61.3	4.0228	3.8	4.092	61.2	4.0547	3.8	4.0873
62.3	4.0126	3.9	4.082	62.3	4.0151	3.9	4.0823	62.4	4.0423	3.9	4.0805	62.3	4.0262	3.9	4.091	62.4	4.0591	3.9	4.0864
63.5	4.0163	4	4.0808	63.6	4.0197	4	4.0814	63.4	4.0458	4	4.0796	63.5	4.0309	4	4.0901	63.4	4.0637	4	4.0848
64.7	4.0206	4.1	4.0799	64.6	4.0231	4.1	4.0802	64.6	4.0504	4	4.0786	64.5	4.0346	4	4.0889	64.6	4.0684	4	4.0839
65.7	4.0241	4.1	4.0786	65.8	4.0272	4.1	4.0792	65.6	4.0541	4.1	4.0774	65.7	4.0389	4.1	4.0879	65.8	4.073	4.1	4.083
66.9	4.0281	4.2	4.0777	66.8	4.0306	4.2	4.078	66.8	4.0585	4.2	4.0765	66.8	4.0433	4.2	4.0867	66.8	4.0771	4.2	4.082
68.1	4.0324	4.3	4.0768	68	4.0349	4.3	4.0771	68	4.0628	4.3	4.0752	67.9	4.047	4.3	4.0858	68	4.082	4.3	4.0811
69.1	4.0358	4.3	4.0755	69	4.0383	4.3	4.0761	69.1	4.0672	4.3	4.0743	69	4.0516	4.3	4.0845	69	4.0861	4.3	4.0802
70.3	4.0399	4.4	4.0746	70.2	4.043	4.4	4.0749	70.1	4.0712	4.4	4.0734	70.3	4.056	4.4	4.0836	70.2	4.0913	4.4	4.0792
71.3	4.0436	4.5	4.0737	71.2	4.0464	4.5	4.074	71.3	4.0755	4.5	4.0724	71.2	4.0597	4.5	4.0827	71.2	4.0951	4.5	4.078
72.5	4.0479	4.6	4.0727	72.5	4.0507	4.5	4.073	72.3	4.0792	4.5	4.0715	72.5	4.065	4.5	4.0814	72.4	4.1003	4.5	4.0771
73.5	4.0516	4.6	4.0715	73.5	4.0544	4.6	4.0721	73.5	4.0839	4.6	4.0703	73.5	4.0684	4.6	4.0805	73.5	4.1044	4.6	4.0761
74.7	4.056	4.7	4.0706	74.7	4.0588	4.7	4.0712	74.7	4.0889	4.7	4.0693	74.5	4.0727	4.7	4.0796	74.7	4.1099	4.7	4.0752
75.7	4.0594	4.8	4.0696	75.7	4.0625	4.8	4.0699	75.7	4.0929	4.7	4.0684	75.7	4.0771	4.7	4.0786	75.7	4.1143	4.7	4.0743
76.9	4.0644	4.8	4.0687	76.9	4.0672	4.8	4.069	76.8	4.0969	4.8	4.0675	76.9	4.082	4.8	4.0777	76.9	4.1192	4.8	4.0737
77.9	4.0678	4.9	4.0675	77.9	4.0706	4.9	4.0681	78	4.1016	4.9	4.0662	77.9	4.0861	4.9	4.0765	78	4.1242	4.9	4.0724
79.1	4.0721	5	4.0665	79.2	4.0755	5	4.0672	79	4.1056	4.9	4.0653	79	4.0904	5	4.0755	79	4.1285	4.9	4.0715
80.2	4.0755	5	4.0656	80.2	4.0792	5	4.0659	80.2	4.1106	5	4.0647	80.2	4.0951	5	4.0746	80.2	4.1341	5	4.0706
81.3	4.0802	5.1	4.0647	81.4	4.0839	5.1	4.065	81.2	4.1146	5.1	4.0634	81.2	4.0991	5.1	4.074	81.3	4.1385	5.1	4.0696
82.4	4.0842	5.2	4.0637	82.4	4.0876	5.2	4.0641	82.4	4.1195	5.2	4.0622	82.4	4.104	5.2	4.0727	82.5	4.144	5.2	4.0687
83.6	4.0889	5.3	4.0625	83.6	4.0923	5.2	4.0634	83.6	4.1242	5.2	4.0613	83.4	4.1087	5.2	4.0718	83.4	4.1481	5.2	4.0678
84.6	4.0926	5.3	4.0616	84.6	4.0963	5.3	4.0619	84.6	4.1285	5.3	4.0603	84.7	4.1137	5.3	4.0709	84.7	4.154	5.3	4.0668
85.8	4.0972	5.4	4.0606	85.8	4.1006	5.4	4.0609	85.8	4.1338	5.4	4.0594	85.7	4.1177	5.4	4.0699	85.7	4.1583	5.4	4.0659
86.9	4.1013	5.5	4.0597	86.8	4.1044	5.5	4.06	86.8	4.1381	5.4	4.0585	86.9	4.123	5.4	4.069	86.9	4.1636	5.4	4.0653
88.1	4.1056	5.5	4.0588	88	4.1093	5.5	4.0591	88	4.1431	5.5	4.0575	87.9	4.127	5.5	4.0681	88.1	4.1691	5.5	4.0644
89.1	4.1099	5.6	4.0578	89	4.1133	5.6	4.0582	89	4.1471	5.6	4.0566	89.1	4.1326	5.6	4.0672	89	4.1738	5.6	4.0634
90.3	4.1146	5.7	4.0569	90.2	4.1183	5.7	4.0572	90.2	4.1527	5.6	4.0557	90.1	4.1366	5.7	4.0662	90.3	4.1794	5.6	4.0622
91.3	4.1186	5.7	4.056	91.2	4.122	5.7	4.0563	91.2	4.1567	5.7	4.0547	91.3	4.1419	5.7	4.0653	91.3	4.184	5.7	4.0613
92.5	4.1233	5.8	4.0551	92.5	4.127	5.8	4.0554	92.5	4.1623	5.8	4.0538	92.3	4.1462	5.8	4.0644	92.3	4.189	5.8	4.0606
93.5	4.1273	5.9	4.0541	93.5	4.1316	5.9	4.0544	93.5	4.1667	5.8	4.0529	93.5	4.1521	5.9	4.0637	93.5	4.1946	5.8	4.0597
94.7	4.1326	6	4.0532	94.7	4.1363	5.9	4.0535	94.7	4.1719	5.9	4.052	94.6	4.1564	5.9	4.0625	94.7	4.2005	5.9	4.0588
95.8	4.1369	6	4.0523	95.7	4.1406	6	4.0526	95.7	4.1766	6	4.0513	95.8	4.162	6	4.0616	95.7	4.2048	6	4.0578
96.8	4.1409	6.1	4.0513	96.9	4.1453	6.1	4.052	96.9	4.1819	6.1	4.0504	96.8	4.1664	6.1	4.0606	96.9	4.2107	6.1	4.0569
98	4.1459	6.2	4.0504	97.9	4.1496	6.1	4.051	97.9	4.1862	6.1	4.0495	98	4.1716	6.1	4.0597	97.9	4.2153	6.1	4.056
99	4.1499	6.2	4.0498	99.1	4.1549	6.2	4.0501	99.1	4.1915	6.2	4.0485	99	4.1766	6.2	4.0588	99.1	4.2215	6.2	4.0554
100.3	4.1555	6.3	4.0489	100.1	4.1592	6.3	4.0492	100.3	4.197	6.3	4.0476	100.3	4.1822	6.3	4.0578	100.3	4.2271	6.3	4.0544
101.3	4.1595	6.4	4.0479	101.3	4.1639	6.4	4.0482	101.3	4.2017	6.3	4.0467	101.3	4.1868	6.3	4.0569	101.3	4.2321	6.3	4.0535
102.5	4.1648	6.4	4.047	102.5	4.1691	6.4	4.0473	102.4	4.207	6.4	4.0458	102.5	4.1921	6.4	4.056	102.5	4.238	6.4	4.0529
103.6	4.1691	6.5	4.0461	103.6	4.1738	6.5	4.0464	103.5	4.2119	6.5	4.0451	103.5	4.197	6.5	4.0551	103.5	4.2432	6.5	4.052
104.8	4.1747	6.6	4.0451	104.6	4.1784	6.6	4.0454	104.8	4.2178	6.5	4.0442	104.7	4.2029	6.6	4.0544	104.8	4.2491	6.5	4.051
105.7	4.1788	6.7	4.0445	105.8	4.1834	6.6	4.0448	105.8	4.2225	6.6	4.0433	105.7	4.2076	6.6	4.0535	105.8	4.2541	6.6	4.0504
107	4.184	6.7	4.0436	107	4.1887	6.7	4.0439	106.9	4.2281	6.7	4.0423	106.9	4.2132	6.7	4.0526	107	4.26	6.7	4.0495
108	4.1884	6.8	4.0427	108	4.1933	6.8	4.043	108	4.233	6.8	4.0417	107.9	4.2184	6.8	4.052	108	4.2653	6.8	4.0485
109.2	4.1936	6.9	4.0417	109.2	4.1989	6.8	4.042	109	4.2377	6.8	4.0405	109.1	4.2237	6.8	4.051	109	4.2705	6.8	4.0476
110.2	4.1986	6.9	4.0408	110.2	4.2032	6.9	4.0414	110.2	4.2436	6.9	4.0396	110.3	4.2296	6.9	4.0501	110.3	4.277	6.9	4.047
111.5	4.2042	7	4.0399	111.4	4.2088	7	4.0402	111.4	4.2494	7	4.0386	111.3	4.2346	7	4.0492	111.3	4.282	7	4.0461
112.5	4.2085	7.1	4.0389	112.4	4.2132	7.1	4.0392	112.4	4.2538	7	4.0377	112.3	4.2401	7	4.0485	112.5	4.2885	7	4.0451
113.6	4.2141	7.1	4.038	113.7	4.2194	7.1	4.0383	113.6	4.2597	7.1	4.0371	113.5	4.2457	7.1	4.0476	113.5	4.2935	7.1	4.0445
114.6	4.2188	7.2	4.0371	114.7	4.224	7.2	4.0377	114.6	4.2649	7.2	4.0361	114.7	4.2516	7.2	4.0467	114.8	4.2997	7.2	4.0436
115.9	4.2246	7.3	4.0365	115.8	4.229	7.3	4.0368	115.8	4.2708	7.2	4.0352	115.7	4.2563	7.3	4.0458	115.7	4.3006	7.2	4.043
116.8	4.229	7.3	4.0355	117	4.2346	7.3	4.0358	116.8	4.2755	7.3	4.0346	116.9	4.2628	7.3	4.0451	116.9	4.3009	7.3	4.042
118	4.2346	7.4	4.0349	118	4.2392	7.4	4.0349	118	4.2817	7.4	4.0337	117.9	4.2677	7.4	4.0442	117.9	4.3006	7.4	4.0408
119.1	4.2392	7.5	4.034	119.2	4.2451	7.5	4.0343	119.2	4.2876	7.4	4.033	119.1	4.2736	7.5	4.0433	118.9	4.3006	7.4	4.0402
120.3	4.2451	7.6	4.033	120.2	4.2501	7.5	4.0334	120.2	4.2925	7.5	4.0321	120.1	4.2789	7.5	4.0427	119.9	4.3006	7.5	4.0392
121.3	4.2501	7.6	4.0324	121.4	4.2556	7.6	4.0327	121.4	4.2984	7.6	4.0312	121.3	4.2851	7.6	4.0417	121	4.3006	7.6	4.0386
122.5	4.256	7.7	4.0315	122.4	4.2606	7.7	4.0318	122.6	4.3009	7.7	4.0306	122.4	4.2904	7.7	4.0408	121.9	4.3006	7.7	4.0377
123.6	4.2609	7.8	4.0306	123.6	4.2668	7.8	4.0309	123.6	4.3009	7.7	4.0296	123.6	4.2966	7.7	4.0399	123	4.3006	7.7	4.0368
124.8	4.2671	7.8	4.0299	124.8	4.2727	7.8	4.0303	124.5	4.3009	7.8	4.0287	124.6	4.3018	7.8	4.0389	123.9	4.3006	7.8	4.0361
125.8	4.2718	7.9	4.029	125.8	4.2777	7.9	4.0293	125.7	4.3009	7.9	4.0281	125.7	4.3006	7.9	4.0383	124.9	4.3006	7.9	4.0352
127	4.2777	8	4.0284	126.8	4.2823	8	4.0287	126.6	4.3009	7.9	4.0272	126.9	4.3006	7.9	4.0374	125.7	4.3009	7.9	4.0346
128	4.2826	8	4.0275	128.1	4.2888	8	4.0278	127.8	4.3006	8	4.0262	127.8	4.3006	8	4.0365	126.6	4.3006	8	4.034
129.2	4.2888	8.1	4.0265	129.1	4.2938	8.1	4.0268	128.6	4.3009	8.1	4.0256	128.9	4.3006	8.1	4.0358	127.6	4.3006	8.1	4.033
130.2	4.2938	8.2	4.0259	130.3	4.3	8.2	4.0262	129.7	4.3009	8.1	4.025	129.8	4.3006	8.2	4.0349	128.4	4.3006	8.1	4.0324
131.4	4.2997	8.3	4.0253	131.3	4.3006	8.2	4.0253	130.5	4.3009	8.2	4.0241	130.9	4.3006	8.2	4.0343	129.4	4.3006	8.2	4.0315
132.6	4.3015	8.3	4.0244	132.5	4.3006	8.3	4.0247	131.5	4.3009	8.3	4.0231	131.9	4.3009	8.3	4.0334	130.1	4.3006	8.3	4.0309
133.6	4.3009	8.4	4.0234	133.5	4.3009	8.4	4.0237	132.5	4.3009	8.4	4.0225	132.8	4.3009	8.4	4.0327	131	4.3006	8.4	4.0299
134.5	4.3015	8.5	4.0228	134.5	4.3009	8.5	4.0231	133.3	4.3009	8.4	4.0216	133.8	4.3009	8.4	4.0318	131.8	4.3006	8.4	4.029
135.7	4.3015	8.5	4.0219	135.5	4.3009	8.5	4.0222	134.2	4.3009	8.5	4.021	134.6	4.3009	8.5	4.0312	132.7	4.3006	8.5	4.0284
136.7	4.3015	8.6	4.0213	136.5	4.3009	8.6	4.0216	135	4.3009	8.6	4.02	135.5	4.3009	8.6	4.0303	133.4	4.3006	8.6	4.0275
137.6	4.3009	8.7	4.0203	137.5	4.3006	8.7	4.0206	136	4.3009	8.6	4.0194	136.5	4.3006	8.6	4.0293	134.3	4.3006	8.6	4.0268
138.7	4.3009	8.7	4.0197	138.5	4.3006	8.7	4.02	136.7	4.3006	8.7	4.0182	137.2	4.3006	8.7	4.0287	135	4.3006	8.7	4.0259
139.5	4.3015	8.8	4.0185	139.3	4.3009	8.8	4.0188	137.6	4.3006	8.8	4.0175	138.2	4.3006	8.8	4.0278	135.8	4.3006	8.8	4.0253
140.5	4.3015	8.9	4.0175	140.3	4.3006	8.9	4.0179	138.4	4.3009	8.8	4.0166	138.9	4.3006	8.9	4.0272	136.6	4.3006	8.8	4.0247
141.4	4.3009	9	4.0169	141.1	4.3009	8.9	4.0172	139.3	4.3009	8.9	4.016	139.8	4.3006	8.9	4.0262	137.3	4.3006	8.9	4.0237
142.3	4.3009	9	4.0163	142.1	4.3009	9	4.0163	140	4.3009	9	4.0151	140.5	4.3006	9	4.0256	138.1	4.3006	9	4.0231
143.1	4.3015	9.1	4.0154	142.8	4.3009	9.1	4.0157	140.8	4.3009	9	4.0144	141.4	4.3006	9.1	4.025	138.7	4.3006	9.1	4.0225
144.1	4.3015	9.2	4.0148	143.8	4.3009	9.1	4.0151	141.5	4.3006	9.1	4.0138	142.1	4.3006	9.1	4.0241	139.5	4.3006	9.1	4.0216
144.8	4.3009	9.2	4.0141	144.6	4.3009	9.2	4.0141	142.4	4.3006	9.2	4.0129	142.9	4.3006	9.2	4.0234	140.2	4.3006	9.2	4.021
145.7	4.3009	9.3	4.0132	145.5	4.3009	9.3	4.0135	143.1	4.3009	9.3	4.0123	143.7	4.3006	9.3	4.0225	140.9	4.3006	9.3	4.02
146.5	4.3015	9.4	4.0126	146.2	4.3009	9.4	4.0126	143.9	4.3009	9.3	4.0113	144.4	4.3006	9.3	4.0219	141.5	4.3006	9.3	4.0194
147.3	4.3015	9.4	4.0117	147.1	4.3009	9.4	4.012	144.6	4.3009	9.4	4.0107	145.2	4.3006	9.4	4.021	142.3	4.3006	9.4	4.0182
148.1	4.3015	9.5	4.011	147.8	4.3006	9.5	4.0113	145.3	4.3009	9.5	4.0098	145.9	4.3006	9.5	4.0203	143	4.3006	9.5	4.0175
148.9	4.3015	9.6	4.0101	148.6	4.3006	9.6	4.0104	145.9	4.3006	9.5	4.0092	146.6	4.3006	9.6	4.0194	143.6	4.3006	9.5	4.0166
149.6	4.3015	9.7	4.0095	149.3	4.3006	9.6	4.0098	146.7	4.3009	9.6	4.0082	147.3	4.3006	9.6	4.0185	144.3	4.3006	9.6	4.016
150.4	4.3009	9.7	4.0086	150.1	4.3006	9.7	4.0089	147.3	4.3009	9.7	4.0076	148	4.3006	9.7	4.0179	144.9	4.3006	9.7	4.0151
151.2	4.3009	9.8	4.0079	150.8	4.3006	9.8	4.0082	148.1	4.3009	9.7	4.007	148.6	4.3006	9.8	4.0169	145.6	4.3006	9.7	4.0148
151.9	4.3009	9.9	4.0073	151.4	4.3006	9.8	4.0073	148.8	4.3009	9.8	4.0061	149.3	4.3006	9.8	4.0163	146.1	4.3006	9.8	4.0138
152.5	4.3006	9.9	4.0064	152.2	4.3006	9.9	4.0067	149.4	4.3009	9.9	4.0055	150	4.3006	9.9	4.0154	146.8	4.3006	9.9	4.0132
153.3	4.3009	10	4.0058	152.9	4.3006	10	4.0061	150	4.3006	10	4.0048	150.6	4.3006	10	4.0148	147.3	4.3006	10	4.0126
153.9	4.3006	10.1	4.0051	153.6	4.3006	10.1	4.0051	150.7	4.3006	10	4.0039	151.3	4.3006	10	4.0141	148	4.3006	10	4.0117
154.7	4.3009	10.1	4.0042	154.3	4.3006	10.1	4.0045	151.2	4.3009	10.1	4.0033	151.9	4.3006	10.1	4.0135	148.6	4.3006	10.1	4.0107
155.3	4.3009	10.2	4.0036	154.9	4.3006	10.2	4.0039	151.9	4.3009	10.2	4.0027	152.5	4.3006	10.2	4.0126	149.1	4.3006	10.2	4.0101
156.1	4.3009	10.3	4.003	155.6	4.3006	10.3	4.003	152.5	4.3009	10.2	4.0017	153.1	4.3006	10.2	4.012	149.7	4.3006	10.2	4.0095
156.6	4.3009	10.4	4.002	156.2	4.3006	10.3	4.0024	153.1	4.3006	10.3	4.0011	153.7	4.3006	10.3	4.011	150.3	4.3006	10.3	4.0086
157.3	4.3009	10.4	4.0014	156.9	4.3006	10.4	4.0017	153.6	4.3009	10.4	4.0005	154.3	4.3006	10.4	4.0104	150.9	4.3006	10.4	4.0079
157.9	4.3009	10.5	4.0008	157.4	4.3006	10.5	4.0008	154.3	4.3009	10.4	3.9996	154.9	4.3006	10.5	4.0095	151.3	4.3006	10.4	4.0073
158.6	4.3009	10.6	3.9999	158.1	4.3006	10.5	4.0002	154.9	4.3006	10.5	3.9989	155.4	4.3006	10.5	4.0089	151.9	4.3006	10.5	4.0064
159.2	4.3006	10.6	3.9993	158.7	4.3006	10.6	3.9993	155.4	4.3009	10.6	3.998	156	4.3006	10.6	4.0082	152.4	4.3006	10.6	4.0058
159.7	4.3006	10.7	3.9983	159.2	4.3006	10.7	3.9986	156	4.3009	10.6	3.9974	156.5	4.3006	10.7	4.0073	153	4.3006	10.7	4.0051
160.3	4.3009	10.8	3.9977	159.9	4.3006	10.8	3.998	156.5	4.3006	10.7	3.9965	157	4.3006	10.7	4.0067	153.4	4.3006	10.7	4.0045
160.9	4.3009	10.8	3.9968	160.4	4.3006	10.8	3.9968	157	4.3006	10.8	3.9955	157.6	4.3006	10.8	4.0061	154	4.3006	10.8	4.0039
161.5	4.3009	10.9	3.9958	160.9	4.3006	10.9	3.9962	157.6	4.3009	10.9	3.9952	158.1	4.3006	10.9	4.0055	154.5	4.3006	10.9	4.003
162.1	4.3009	11	3.9952	161.5	4.3006	11	3.9955	158	4.3006	10.9	3.9943	158.6	4.3006	10.9	4.0045	155	4.3006	10.9	4.0024
162.6	4.3006	11.1	3.9946	162	4.3006	11	3.9949	158.6	4.3006	11	3.9937	159.1	4.3006	11	4.0039	155.4	4.3006	11	4.0017
163.1	4.3009	11.1	3.994	162.6	4.3006	11.1	3.9943	159	4.3009	11.1	3.9927	159.6	4.3006	11.1	4.0033	155.9	4.3006	11.1	4.0008
163.6	4.3009	11.2	3.9934	163.1	4.3006	11.2	3.9934	159.6	4.3009	11.1	3.9921	160	4.3006	11.2	4.0024	156.3	4.3006	11.1	4.0002
164.1	4.3009	11.3	3.9924	163.6	4.3006	11.2	3.9927	160	4.3009	11.2	3.9915	160.6	4.3006	11.2	4.0017	156.8	4.3006	11.2	3.9993
164.7	4.3009	11.3	3.9918	164.1	4.3006	11.3	3.9921	160.5	4.3009	11.3	3.9906	161	4.3006	11.3	4.0011	157.2	4.3006	11.3	3.9986
165.1	4.3009	11.4	3.9912	164.6	4.3006	11.4	3.9912	161	4.3006	11.3	3.99	161.5	4.3006	11.4	4.0002	157.7	4.3006	11.3	3.998
165.7	4.3009	11.5	3.9903	165.1	4.3006	11.5	3.9906	161.5	4.3009	11.4	3.9893	161.9	4.3006	11.4	3.9996	158.1	4.3006	11.4	3.9974
166.1	4.3009	11.5	3.9896	165.6	4.3006	11.5	3.99	161.9	4.3009	11.5	3.9887	162.4	4.3006	11.5	3.9989	158.6	4.3006	11.5	3.9962
166.6	4.3006	11.6	3.989	166.1	4.3006	11.6	3.9893	162.3	4.3009	11.6	3.9878	162.8	4.3006	11.6	3.998	159	4.3006	11.6	3.9955
167	4.3009	11.7	3.9884	166.5	4.3006	11.7	3.9884	162.8	4.3009	11.6	3.9872	163.2	4.3006	11.6	3.9974	159.4	4.3006	11.6	3.9949
167.5	4.3009	11.8	3.9875	166.9	4.3006	11.7	3.9878	163.2	4.3009	11.7	3.9865	163.6	4.3006	11.7	3.9965	159.9	4.3006	11.7	3.9943
167.9	4.3006	11.8	3.9869	167.4	4.3006	11.8	3.9872	163.6	4.3009	11.8	3.9859	164	4.3006	11.8	3.9958	160.2	4.3006	11.8	3.9937
168.4	4.3006	11.9	3.9862	167.8	4.3006	11.9	3.9865	164	4.3006	11.8	3.9853	164.4	4.3006	11.8	3.9952	160.7	4.3006	11.8	3.9927
168.9	4.3006	12	3.9856	168.2	4.3006	11.9	3.9856	164.5	4.3006	11.9	3.9844	164.8	4.3006	11.9	3.9946	161	4.3006	11.9	3.9921
169.2	4.3006	12	3.985	168.7	4.3006	12	3.985	164.8	4.3006	12	3.9838	165.2	4.3006	12	3.9937	161.4	4.3006	12	3.9915
169.7	4.3009	12.1	3.9841	169.1	4.3006	12.1	3.9844	165.2	4.3006	12	3.9831	165.6	4.3006	12.1	3.9931	161.8	4.3006	12	3.9909
170.1	4.3009	12.2	3.9834	169.5	4.3006	12.1	3.9838	165.6	4.3006	12.1	3.9825	165.9	4.3006	12.1	3.9924	162.1	4.3006	12.1	3.99
170.4	4.3009	12.2	3.9828	169.8	4.3006	12.2	3.9831	166	4.3009	12.2	3.9819	166.4	4.3006	12.2	3.9918	162.5	4.3006	12.2	3.9893
170.9	4.3009	12.3	3.9822	170.3	4.3006	12.3	3.9825	166.4	4.3009	12.2	3.981	166.7	4.3006	12.3	3.9909	162.9	4.3006	12.3	3.9887
171.3	4.3009	12.4	3.9813	170.6	4.3006	12.4	3.9816	166.7	4.3006	12.3	3.9803	167.1	4.3006	12.3	3.9903	163.2	4.3006	12.3	3.9881
171.6	4.3006	12.5	3.9807	171	4.3006	12.4	3.981	167.1	4.3006	12.4	3.9797	167.4	4.3006	12.4	3.9896	163.6	4.3006	12.4	3.9872
172	4.3009	12.5	3.98	171.4	4.3006	12.5	3.9803	167.4	4.3006	12.5	3.9788	167.7	4.3006	12.5	3.9887	163.9	4.3006	12.5	3.9865
172.4	4.3006	12.6	3.9794	171.7	4.3006	12.6	3.9797	167.8	4.3009	12.5	3.9782	168.1	4.3006	12.5	3.9881	164.2	4.3006	12.5	3.9859
		12.7	3.9788			12.6	3.9788			12.6	3.9776			12.6	3.9875	164.3	4.3006	12.6	3.9853
		12.7	3.9779			12.7	3.9782			12.7	3.9769			12.7	3.9869			12.7	3.9847
		12.8	3.9772			12.8	3.9776			12.7	3.9763			12.8	3.9859			12.7	3.9841
		12.9	3.9766			12.8	3.9769			12.8	3.9757			12.8	3.9856			12.8	3.9834
		12.9	3.976			12.9	3.9763			12.9	3.9748			12.9	3.985			12.9	3.9825
		13	3.9754			13	3.9757			12.9	3.9738			13	3.9841			12.9	3.9819
		13.1	3.9745			13.1	3.9748			13	3.9732			13	3.9834			13	3.9813
		13.2	3.9738			13.1	3.9738			13.1	3.9726			13.1	3.9828			13.1	3.9807
		13.2	3.9732			13.2	3.9732			13.2	3.972			13.2	3.9822			13.2	3.9797
		13.3	3.9726			13.3	3.9726			13.2	3.9714			13.2	3.9816			13.2	3.9791
		13.4	3.9717			13.3	3.972			13.3	3.9704			13.3	3.9807			13.3	3.9785
		13.4	3.971			13.4	3.9714			13.4	3.9698			13.4	3.98			13.4	3.9779
		13.5	3.9704			13.5	3.9707			13.4	3.9692			13.4	3.9794			13.4	3.9772
		13.6	3.9698			13.5	3.9701			13.5	3.9686			13.5	3.9788			13.5	3.9763
		13.6	3.9692			13.6	3.9692			13.6	3.9679			13.6	3.9782			13.6	3.9757
		13.7	3.9686			13.7	3.9686			13.6	3.9673			13.7	3.9772			13.6	3.9748
		13.8	3.9676			13.8	3.9679			13.7	3.9664			13.7	3.9766			13.7	3.9741
		13.9	3.967			13.8	3.9673			13.8	3.9658			13.8	3.976			13.8	3.9735
		13.9	3.9664			13.9	3.9667			13.8	3.9655			13.9	3.9754			13.9	3.9729
		14	3.9658			14	3.9658			13.9	3.9648			13.9	3.9745			13.9	3.9723
		14.1	3.9652			14	3.9655			14	3.9639			14	3.9738			14	3.9717
		14.1	3.9645			14.1	3.9648			14.1	3.9633			14.1	3.9732			14.1	3.9707
		14.2	3.9639			14.2	3.9642			14.1	3.9627			14.1	3.9726			14.1	3.9701
		14.3	3.9633			14.2	3.9636			14.2	3.9621			14.2	3.9717			14.2	3.9695
		14.3	3.9627			14.3	3.9627			14.3	3.9614			14.3	3.971			14.3	3.9689
		14.4	3.9621			14.4	3.9621			14.3	3.9608			14.4	3.9704			14.3	3.9683
		14.5	3.9614			14.5	3.9614			14.4	3.9602			14.4	3.9698			14.4	3.9676
		14.5	3.9605			14.5	3.9608			14.5	3.9593			14.5	3.9692			14.5	3.9667
		14.6	3.9599			14.6	3.9602			14.5	3.9586			14.6	3.9686			14.6	3.9661
		14.7	3.9593			14.7	3.9596			14.6	3.958			14.6	3.9679			14.6	3.9655
		14.8	3.9586			14.7	3.959			14.7	3.9574			14.7	3.9673			14.7	3.9648
		14.8	3.958			14.8	3.9583			14.8	3.9568			14.8	3.9664			14.8	3.9642
		14.9	3.9574			14.9	3.9577			14.8	3.9562			14.8	3.9658			14.8	3.9636
		15	3.9568			14.9	3.9568			14.9	3.9555			14.9	3.9652			14.9	3.963
		15	3.9562			15	3.9562			15	3.9549			15	3.9645			15	3.9624
		15.1	3.9555			15.1	3.9559			15	3.9543			15.1	3.9639			15	3.9617
		15.2	3.9549			15.1	3.9552			15.1	3.9537			15.1	3.9633			15.1	3.9611
		15.3	3.9543			15.2	3.9546			15.2	3.9528			15.2	3.9627			15.2	3.9605
		15.3	3.9537			15.3	3.9537			15.2	3.9521			15.3	3.9621			15.2	3.9596
		15.4	3.9528			15.4	3.9528			15.3	3.9512			15.3	3.9614			15.3	3.959
		15.5	3.9521			15.4	3.9521			15.4	3.9506			15.4	3.9608			15.4	3.9583
		15.5	3.9515			15.5	3.9515			15.4	3.95			15.5	3.9602			15.5	3.9577
		15.6	3.9509			15.6	3.9509			15.5	3.9493			15.5	3.9593			15.5	3.9571
		15.7	3.9503			15.6	3.9503			15.6	3.9487			15.6	3.9586			15.6	3.9565
		15.7	3.9497			15.7	3.9497			15.7	3.9481			15.7	3.958			15.7	3.9559
		15.8	3.9487			15.8	3.949			15.7	3.9475			15.8	3.9574			15.7	3.9552
		15.9	3.9481			15.8	3.9484			15.8	3.9469			15.8	3.9568			15.8	3.9546
		16	3.9475			15.9	3.9478			15.9	3.9462			15.9	3.9562			15.9	3.954
		16	3.9469			16	3.9472			15.9	3.9456			16	3.9555			15.9	3.9534
		16.1	3.9462			16.1	3.9466			16	3.945			16	3.9549			16	3.9524
		16.2	3.9459			16.1	3.9459			16.1	3.9444			16.1	3.9543			16.1	3.9515
		16.2	3.9453			16.2	3.9453			16.1	3.9438			16.2	3.9537			16.2	3.9509
		16.3	3.9447			16.3	3.9447			16.2	3.9431			16.2	3.9528			16.2	3.9503
		16.4	3.9441			16.3	3.9441			16.3	3.9425			16.3	3.9521			16.3	3.9497
		16.4	3.9435			16.4	3.9435			16.4	3.9419			16.4	3.9515			16.4	3.949
		16.5	3.9428			16.5	3.9428			16.4	3.9413			16.4	3.9509			16.4	3.9484
		16.6	3.9422			16.5	3.9422			16.5	3.9407			16.5	3.9503			16.5	3.9478
		16.7	3.9416			16.6	3.9416			16.6	3.94			16.6	3.9497			16.6	3.9472
		16.7	3.941			16.7	3.941			16.6	3.9394			16.7	3.949			16.6	3.9466
		16.8	3.9404			16.7	3.9404			16.7	3.9388			16.7	3.9484			16.7	3.9459
		16.9	3.9397			16.8	3.9397			16.8	3.9382			16.8	3.9478			16.8	3.9453
		16.9	3.9391			16.9	3.9391			16.8	3.9376			16.9	3.9472			16.8	3.9447
		17	3.9385			17	3.9385			16.9	3.9369			16.9	3.9466			16.9	3.9441
		17.1	3.9379			17	3.9379			17	3.9363			17	3.9459			17	3.9435
		17.1	3.9373			17.1	3.9373			17	3.9357			17.1	3.9453			17.1	3.9428
		17.2	3.9366			17.2	3.9366			17.1	3.9351			17.1	3.9447			17.1	3.9422
		17.3	3.936			17.2	3.936			17.2	3.9345			17.2	3.9441			17.2	3.9416
		17.4	3.9354			17.3	3.9354			17.3	3.9338			17.3	3.9435			17.3	3.941
		17.4	3.9348			17.4	3.9348			17.3	3.9332			17.4	3.9428			17.3	3.94
		17.5	3.9342			17.4	3.9342			17.4	3.9326			17.4	3.9422			17.4	3.9397
		17.6	3.9335			17.5	3.9335			17.5	3.932			17.5	3.9416			17.5	3.9391
		17.6	3.9329			17.6	3.9329			17.5	3.9314			17.6	3.941			17.5	3.9382
		17.7	3.9323			17.7	3.9323			17.6	3.9304			17.6	3.9404			17.6	3.9376
		17.8	3.9317			17.7	3.9317			17.7	3.9298			17.7	3.9397			17.7	3.9369
		17.8	3.9307			17.8	3.9307			17.7	3.9292			17.8	3.9391			17.8	3.9363
		17.9	3.9301			17.9	3.9301			17.8	3.9286			17.8	3.9385			17.8	3.936
		18	3.9295			17.9	3.9295			17.9	3.928			17.9	3.9379			17.9	3.9354
		18	3.9289			18	3.9289			18	3.9273			18	3.9373			18	3.9348
		18.1	3.9283			18.1	3.9283			18	3.9267			18	3.9366			18	3.9342
		18.2	3.9276			18.1	3.9276			18.1	3.9261			18.1	3.936			18.1	3.9335
		18.3	3.927			18.2	3.927			18.2	3.9255			18.2	3.9354			18.2	3.9329
		18.3	3.9264			18.3	3.9264			18.2	3.9249			18.3	3.9348			18.2	3.9323
		18.4	3.9261			18.4	3.9261			18.3	3.9242			18.3	3.9342			18.3	3.9317
		18.5	3.9255			18.4	3.9255			18.4	3.9236			18.4	3.9335			18.4	3.9304
		18.5	3.9249			18.5	3.9249			18.4	3.923			18.5	3.9329			18.4	3.9298
		18.6	3.9242			18.6	3.9242			18.5	3.9224			18.5	3.9323			18.5	3.9292
		18.7	3.9236			18.6	3.9236			18.6	3.9218			18.6	3.9317			18.6	3.9286
		18.7	3.923			18.7	3.923			18.6	3.9211			18.7	3.9307			18.7	3.928
		18.8	3.9224			18.8	3.9224			18.7	3.9205			18.7	3.9301			18.7	3.9273
		18.9	3.9218			18.8	3.9221			18.8	3.9202			18.8	3.9295			18.8	3.9267
		19	3.9211			18.9	3.9211			18.9	3.9193			18.9	3.9289			18.9	3.9261
		19	3.9205			19	3.9205			18.9	3.9187			19	3.9283			18.9	3.9258
		19.1	3.9199			19	3.9202			19	3.9183			19	3.9276			19	3.9252
		19.2	3.9193			19.1	3.9196			19.1	3.9177			19.1	3.927			19.1	3.9245
		19.2	3.9187			19.2	3.919			19.1	3.9171			19.2	3.9264			19.1	3.9239
		19.3	3.918			19.3	3.9183			19.2	3.9165			19.2	3.9261			19.2	3.9233
		19.4	3.9174			19.3	3.9177			19.3	3.9159			19.3	3.9255			19.3	3.9227
		19.4	3.9168			19.4	3.9171			19.3	3.9152			19.4	3.9249			19.4	3.9221
		19.5	3.9162			19.5	3.9165			19.4	3.9146			19.4	3.9242			19.4	3.9214
		19.6	3.9159			19.5	3.9159			19.5	3.914			19.5	3.9236			19.5	3.9208
		19.7	3.9152			19.6	3.9156			19.5	3.9134			19.6	3.923			19.6	3.9202
		19.7	3.9146			19.7	3.9149			19.6	3.9128			19.7	3.9224			19.6	3.9196
		19.8	3.914			19.7	3.9143			19.7	3.9121			19.7	3.9218			19.7	3.919
		19.9	3.9134			19.8	3.9137			19.8	3.9115			19.8	3.9211			19.8	3.9183
		19.9	3.9128			19.9	3.9131			19.8	3.9109			19.9	3.9205			19.8	3.9177
		20	3.9125			20	3.9125			19.9	3.9106			19.9	3.9199			19.9	3.9171
		20.1	3.9115			20	3.9118			20	3.91			20	3.9193			20	3.9165
		20.2	3.9112			20.1	3.9112			20	3.9094			20.1	3.9187			20.1	3.9159
		20.2	3.9106			20.2	3.9106			20.1	3.9084			20.1	3.918			20.1	3.9152
		20.3	3.91			20.2	3.91			20.2	3.9078			20.2	3.9174			20.2	3.9146
		20.4	3.9094			20.3	3.9094			20.2	3.9072			20.3	3.9168			20.3	3.914
		20.4	3.9084			20.4	3.9084			20.3	3.9066			20.3	3.9162			20.3	3.9134
		20.5	3.9078			20.4	3.9078			20.4	3.9059			20.4	3.9159			20.4	3.9131
		20.6	3.9072			20.5	3.9075			20.5	3.9053			20.5	3.9152			20.5	3.9125
		20.6	3.9066			20.6	3.9069			20.5	3.905			20.6	3.9146			20.5	3.9118
		20.7	3.9063			20.7	3.9063			20.6	3.9044			20.6	3.914			20.6	3.9112
		20.8	3.9056			20.7	3.9056			20.7	3.9038			20.7	3.9134			20.7	3.9106
		20.8	3.905			20.8	3.905			20.7	3.9031			20.8	3.9128			20.7	3.91
		20.9	3.9044			20.9	3.9047			20.8	3.9025			20.8	3.9121			20.8	3.9094
		21	3.9038			20.9	3.9041			20.9	3.9019			20.9	3.9115			20.9	3.9084
		21.1	3.9031			21	3.9035			20.9	3.9013			21	3.9109			21	3.9078
		21.1	3.9025			21.1	3.9028			21	3.9007			21	3.9103			21	3.9072
		21.2	3.9022			21.1	3.9022			21.1	3.9			21.1	3.9097			21.1	3.9066
		21.3	3.9016			21.2	3.9016			21.1	3.8994			21.2	3.9087			21.2	3.9059
		21.3	3.901			21.3	3.901			21.2	3.8988			21.3	3.9081			21.2	3.9053
		21.4	3.9004			21.4	3.9004			21.3	3.8982			21.3	3.9078			21.3	3.9047
		21.5	3.8997			21.4	3.8997			21.4	3.8979			21.4	3.9072			21.4	3.9044
		21.5	3.8991			21.5	3.8991			21.4	3.8973			21.5	3.9066			21.4	3.9038
		21.6	3.8985			21.6	3.8988			21.5	3.8966			21.5	3.9059			21.5	3.9031
		21.7	3.8979			21.6	3.8982			21.6	3.896			21.6	3.9053			21.6	3.9025
		21.8	3.8973			21.7	3.8976			21.6	3.8957			21.7	3.9047			21.6	3.9019
		21.8	3.8969			21.8	3.8969			21.7	3.8951			21.7	3.9044			21.7	3.9013
		21.9	3.8963			21.8	3.8963			21.8	3.8945			21.8	3.9038			21.8	3.9007
		22	3.8957			21.9	3.896			21.8	3.8938			21.9	3.9031			21.9	3.9
		22	3.8951			22	3.8954			21.9	3.8932			22	3.9025			21.9	3.8994
		22.1	3.8948			22	3.8948			22	3.8926			22	3.9019			22	3.8988
		22.2	3.8942			22.1	3.8942			22.1	3.892			22.1	3.9013			22.1	3.8982
		22.2	3.8935			22.2	3.8935			22.1	3.8914			22.2	3.9007			22.1	3.8976
		22.3	3.8929			22.3	3.8929			22.2	3.8907			22.2	3.9			22.2	3.8969
		22.4	3.8923			22.3	3.8926			22.3	3.8904			22.3	3.8994			22.3	3.8963
		22.5	3.8917			22.4	3.892			22.3	3.8895			22.4	3.8991			22.3	3.896
		22.5	3.8911			22.5	3.8914			22.4	3.8892			22.4	3.8985			22.4	3.8954
		22.6	3.8907			22.5	3.8907			22.5	3.8886			22.5	3.8979			22.5	3.8948
		22.7	3.8901			22.6	3.8901			22.5	3.888			22.6	3.8973			22.6	3.8942
		22.7	3.8895			22.7	3.8895			22.6	3.8873			22.6	3.8966			22.6	3.8935
		22.8	3.8889			22.7	3.8889			22.7	3.8864			22.7	3.8963			22.7	3.8929
		22.9	3.8883			22.8	3.8886			22.7	3.8861			22.8	3.8957			22.8	3.8923
		23	3.8876			22.9	3.888			22.8	3.8855			22.9	3.8951			22.8	3.892
		23	3.8867			23	3.8873			22.9	3.8849			22.9	3.8945			22.9	3.8911
		23.1	3.8864			23	3.8864			23	3.8842			23	3.8938			23	3.8907
		23.2	3.8858			23.1	3.8861			23	3.8836			23.1	3.8932			23	3.8901
		23.2	3.8852			23.2	3.8855			23.1	3.883			23.1	3.8926			23.1	3.8895
		23.3	3.8849			23.2	3.8849			23.2	3.8827			23.2	3.892			23.2	3.8889
		23.4	3.8842			23.3	3.8842			23.2	3.8821			23.3	3.8914			23.2	3.8883
		23.4	3.8836			23.4	3.8836			23.3	3.8814			23.3	3.8907			23.3	3.8876
		23.5	3.883			23.4	3.883			23.4	3.8808			23.4	3.8904			23.4	3.8867
		23.6	3.8824			23.5	3.8827			23.4	3.8802			23.5	3.8898			23.5	3.8864
		23.6	3.8818			23.6	3.8821			23.5	3.8796			23.6	3.8892			23.5	3.8858
		23.7	3.8814			23.6	3.8814			23.6	3.879			23.6	3.8886			23.6	3.8852
		23.8	3.8808			23.7	3.8808			23.7	3.8783			23.7	3.888			23.7	3.8845
		23.9	3.8802			23.8	3.8802			23.7	3.878			23.8	3.8873			23.7	3.8839
		23.9	3.8796			23.9	3.8796			23.8	3.8774			23.8	3.8867			23.8	3.8833
		24	3.879			23.9	3.8793			23.9	3.8768			23.9	3.8861			23.9	3.8827
		24.1	3.8787			24	3.8787			23.9	3.8765			24	3.8855			23.9	3.8824
		24.1	3.878			24.1	3.878			24	3.8759			24	3.8849			24	3.8818
		24.2	3.8774			24.1	3.8774			24.1	3.8752			24.1	3.8842			24.1	3.8811
		24.3	3.8768			24.2	3.8768			24.1	3.8746			24.2	3.8839			24.2	3.8805
		24.3	3.8765			24.3	3.8765			24.2	3.874			24.2	3.8833			24.2	3.8799
		24.4	3.8759			24.3	3.8759			24.3	3.8734			24.3	3.8827			24.3	3.8793
		24.5	3.8752			24.4	3.8752			24.3	3.8731			24.4	3.8821			24.4	3.8787
		24.6	3.8746			24.5	3.8749			24.4	3.8725			24.5	3.8814			24.4	3.878
		24.6	3.874			24.6	3.8743			24.5	3.8718			24.5	3.8808			24.5	3.8774
		24.7	3.8737			24.6	3.8737			24.6	3.8712			24.6	3.8802			24.6	3.8771
		24.8	3.8731			24.7	3.8731			24.6	3.8706			24.7	3.8799			24.6	3.8765
		24.8	3.8725			24.8	3.8725			24.7	3.8703			24.7	3.8793			24.7	3.8759
		24.9	3.8718			24.8	3.8721			24.8	3.8697			24.8	3.8787			24.8	3.8752
		25	3.8712			24.9	3.8715			24.8	3.869			24.9	3.878			24.9	3.8749
		25	3.8709			25	3.8709			24.9	3.8684			24.9	3.8774			24.9	3.8743
		25.1	3.8703			25	3.8703			25	3.8678			25	3.8771			25	3.8737
		25.2	3.8697			25.1	3.8697			25	3.8672			25.1	3.8765			25.1	3.8731
		25.3	3.869			25.2	3.869			25.1	3.8669			25.2	3.8759			25.1	3.8725
		25.3	3.8684			25.3	3.8687			25.2	3.8663			25.2	3.8756			25.2	3.8718
		25.4	3.8681			25.3	3.8681			25.2	3.8656			25.3	3.8749			25.3	3.8712
		25.5	3.8675			25.4	3.8675			25.3	3.8653			25.4	3.8743			25.3	3.8709
		25.5	3.8669			25.5	3.8669			25.4	3.8644			25.4	3.8737			25.4	3.8703
		25.6	3.8666			25.5	3.8666			25.5	3.8638			25.5	3.8731			25.5	3.8697
		25.7	3.8659			25.6	3.8659			25.5	3.8632			25.6	3.8725			25.5	3.869
		25.7	3.8653			25.7	3.8653			25.6	3.8625			25.6	3.8721			25.6	3.8684
		25.8	3.8644			25.7	3.8647			25.7	3.8622			25.7	3.8715			25.7	3.8678
		25.9	3.8641			25.8	3.8641			25.7	3.8616			25.8	3.8709			25.8	3.8672
		26	3.8635			25.9	3.8635			25.8	3.861			25.9	3.8703			25.8	3.8669
		26	3.8628			25.9	3.8628			25.9	3.8604			25.9	3.8697			25.9	3.8663
		26.1	3.8622			26	3.8625			25.9	3.8597			26	3.869			26	3.8656
		26.2	3.8619			26.1	3.8619			26	3.8594			26.1	3.8687			26	3.8653
		26.2	3.8613			26.2	3.8613			26.1	3.8588			26.1	3.8681			26.1	3.8644
		26.3	3.8607			26.2	3.8607			26.2	3.8582			26.2	3.8675			26.2	3.8638
		26.4	3.8601			26.3	3.8601			26.2	3.8576			26.3	3.8669			26.2	3.8632
		26.4	3.8597			26.4	3.8597			26.3	3.857			26.3	3.8666			26.3	3.8625
		26.5	3.8591			26.4	3.8591			26.4	3.8566			26.4	3.8659			26.4	3.8619
		26.6	3.8585			26.5	3.8585			26.4	3.856			26.5	3.8653			26.5	3.8613
		26.7	3.8579			26.6	3.8579			26.5	3.8554			26.5	3.8647			26.5	3.861
		26.7	3.8573			26.6	3.8573			26.6	3.8551			26.6	3.8641			26.6	3.8604
		26.8	3.857			26.7	3.857			26.6	3.8545			26.7	3.8635			26.7	3.8597
		26.9	3.8563			26.8	3.8563			26.7	3.8539			26.8	3.8628			26.7	3.8591
		26.9	3.856			26.9	3.856			26.8	3.8532			26.8	3.8622			26.8	3.8585
		27	3.8554			26.9	3.8554			26.8	3.8526			26.9	3.8616			26.9	3.8582
		27.1	3.8548			27	3.8548			26.9	3.8523			27	3.8613			26.9	3.8576
		27.1	3.8542			27.1	3.8542			27	3.8517			27	3.8607			27	3.857
		27.2	3.8539			27.1	3.8539			27.1	3.8511			27.1	3.8601			27.1	3.8566
		27.3	3.8532			27.2	3.8532			27.1	3.8504			27.2	3.8594			27.1	3.856
		27.4	3.8526			27.3	3.8526			27.2	3.8501			27.2	3.8591			27.2	3.8554
		27.4	3.852			27.3	3.852			27.3	3.8495			27.3	3.8585			27.3	3.8548
		27.5	3.8517			27.4	3.8517			27.3	3.8489			27.4	3.8579			27.4	3.8542
		27.6	3.8511			27.5	3.8511			27.4	3.8483			27.5	3.8573			27.4	3.8535
		27.6	3.8504			27.6	3.8504			27.5	3.8477			27.5	3.8566			27.5	3.8532
		27.7	3.8498			27.6	3.8498			27.5	3.8473			27.6	3.8563			27.6	3.8526
		27.8	3.8495			27.7	3.8495			27.6	3.8467			27.7	3.856			27.6	3.852
		27.8	3.8489			27.8	3.8489			27.7	3.8464			27.7	3.8554			27.7	3.8514
		27.9	3.8483			27.8	3.8483			27.8	3.8458			27.8	3.8548			27.8	3.8511
		28	3.8477			27.9	3.8477			27.8	3.8452			27.9	3.8542			27.8	3.8504
		28.1	3.8473			28	3.8473			27.9	3.8446			27.9	3.8535			27.9	3.8498
		28.1	3.8467			28	3.8467			28	3.8442			28	3.8532			28	3.8492
		28.2	3.8464			28.1	3.8464			28	3.8436			28.1	3.8526			28.1	3.8486
		28.3	3.8458			28.2	3.8458			28.1	3.843			28.2	3.852			28.1	3.848
		28.3	3.8452			28.3	3.8452			28.2	3.8421			28.2	3.8514			28.2	3.8477
		28.4	3.8446			28.3	3.8446			28.2	3.8418			28.3	3.8511			28.3	3.847
		28.5	3.8442			28.4	3.8442			28.3	3.8411			28.4	3.8504			28.3	3.8467
		28.5	3.8436			28.5	3.8436			28.4	3.8405			28.4	3.8498			28.4	3.8461
		28.6	3.843			28.5	3.843			28.4	3.8399			28.5	3.8492			28.5	3.8455
		28.7	3.8424			28.6	3.8421			28.5	3.8396			28.6	3.8489			28.5	3.8449
		28.8	3.8418			28.7	3.8418			28.6	3.839			28.6	3.8483			28.6	3.8442
		28.8	3.8411			28.7	3.8411			28.7	3.8384			28.7	3.8477			28.7	3.8439
		28.9	3.8405			28.8	3.8405			28.7	3.8377			28.8	3.847			28.8	3.8433
		29	3.8402			28.9	3.8402			28.8	3.8374			28.9	3.8467			28.8	3.8424
		29	3.8396			28.9	3.8396			28.9	3.8368			28.9	3.8461			28.9	3.8418
		29.1	3.839			29	3.839			28.9	3.8362			29	3.8455			29	3.8415
		29.2	3.8384			29.1	3.8387			29	3.8359			29.1	3.8452			29	3.8408
		29.2	3.838			29.2	3.838			29.1	3.8353			29.1	3.8446			29.1	3.8402
		29.3	3.8374			29.2	3.8374			29.1	3.8346			29.2	3.8439			29.2	3.8396
		29.4	3.8368			29.3	3.8368			29.2	3.8343			29.3	3.8433			29.2	3.839
		29.5	3.8365			29.4	3.8365			29.3	3.8337			29.3	3.843			29.3	3.8387
		29.5	3.8359			29.4	3.8359			29.3	3.8331			29.4	3.8421			29.4	3.838
		29.6	3.8356			29.5	3.8356			29.4	3.8325			29.5	3.8415			29.4	3.8374
		29.7	3.8349			29.6	3.8349			29.5	3.8322			29.5	3.8408			29.5	3.8368
		29.7	3.8343			29.6	3.8343			29.6	3.8315			29.6	3.8405			29.6	3.8365
		29.8	3.834			29.7	3.834			29.6	3.8309			29.7	3.8399			29.7	3.8359
		29.9	3.8334			29.8	3.8334			29.7	3.8306			29.8	3.8393			29.7	3.8353
		29.9	3.8328			29.9	3.8328			29.8	3.83			29.8	3.8387			29.8	3.8349
		30	3.8322			29.9	3.8322			29.8	3.8294			29.9	3.8384			29.9	3.8343
		30.1	3.8318			30	3.8318			29.9	3.8287			30	3.8377			29.9	3.8337
		30.1	3.8312			30.1	3.8312			30	3.8284			30	3.8371			30	3.8334
		30.2	3.8306			30.1	3.8306			30	3.8278			30.1	3.8368			30.1	3.8328
		30.3	3.8303			30.2	3.8303			30.1	3.8272			30.2	3.8362			30.1	3.8322
		30.4	3.8297			30.3	3.8297			30.2	3.8269			30.2	3.8359			30.2	3.8315
		30.4	3.8291			30.3	3.8291			30.3	3.8263			30.3	3.8353			30.3	3.8309
		30.5	3.8287			30.4	3.8287			30.3	3.826			30.4	3.8346			30.4	3.8306
		30.6	3.8281			30.5	3.8281			30.4	3.8253			30.5	3.8343			30.4	3.83
		30.6	3.8275			30.6	3.8275			30.5	3.8247			30.5	3.8337			30.5	3.8294
		30.7	3.8272			30.6	3.8272			30.5	3.8241			30.6	3.8331			30.6	3.8287
		30.8	3.8266			30.7	3.8266			30.6	3.8238			30.7	3.8325			30.6	3.8284
		30.9	3.8263			30.8	3.8263			30.7	3.8232			30.7	3.8318			30.7	3.8278
		30.9	3.8256			30.8	3.8256			30.7	3.8225			30.8	3.8315			30.8	3.8272
		31	3.825			30.9	3.825			30.8	3.8222			30.9	3.8309			30.8	3.8269
		31.1	3.8247			31	3.8247			30.9	3.8216			30.9	3.8303			30.9	3.8263
		31.1	3.8241			31	3.8241			31	3.821			31	3.83			31	3.8256
		31.2	3.8235			31.1	3.8235			31	3.8201			31.1	3.8294			31.1	3.8253
		31.3	3.8232			31.2	3.8232			31.1	3.8198			31.2	3.8287			31.1	3.8247
		31.3	3.8225			31.2	3.8225			31.2	3.8191			31.2	3.8284			31.2	3.8241
		31.4	3.8219			31.3	3.8219			31.2	3.8185			31.3	3.8278			31.3	3.8235
		31.5	3.8213			31.4	3.8216			31.3	3.8182			31.4	3.8272			31.3	3.8232
[truncated: 2,135 more rows]

[truncated: 37 more sheets: 3e, 4b, 4c, 5c, 5d, 5e, S1, S2, S6, S7, S8, S9, S11, S14, S15, S18, S19, S20, S21, S22 …]
